# Supplementary material for: Functional regimes define soil microbiome response to environmental change
Source: Nature. 2025 Jul 16;644(8078):1028–38. doi: 10.1038/s41586-025-09264-9 (PMC12390847; doi:10.1038/s41586-025-09264-9)
Supplement: Supplementary file 4 — Meta-analysis of studies on soil denitrification. We summarized sampling site, soil type, carbon, nitrogen, pH, duration of measurement, amendment condition of soils used in various studies. We describe various aspects of our study that are supported by other papers. [file 41586_2025_9264_MOESM4_ESM.xlsx]

## Sheet: Sheet1
Study	Soil sample designation in paper	Soil type	Soil particle composition measured? (yes=1, no =0)	Clay	Silt	Sand	C [mg/g]	N [mg/g]	Native pH	pH measurement method	Location	Lat/Long	Land use	What metabolite is measured?	timescale of rates (days)	Carbon amendment [mM C atoms]	Notes	Aspect of our study that is supported by this paper
This study	Soil1	Silty clay loam	1	41.85	58.15	0	16.1	1.3	4.703	H2O (1:5)	Cook Agronomy Farm, Washington, USA	46.785703, -117.079245	Agriculture (winter wheat, no-till)	Nitrate, nitrite, ammonium	4	0
This study	Soil2	Silty clay loam	1	36.2	63.8	0	19.7	1.5	5.094	H2O (1:5)	Cook Agronomy Farm, Washington, USA	46.781117, -117.080513	Agriculture (winter wheat, no-till)	Nitrate, nitrite, ammonium	4	0
This study	Soil3	Silty clay loam	1	38.8	61.2	0	13.5	1.1	4.987	H2O (1:5)	Cook Agronomy Farm, Washington, USA	46.781153, -117.080455	Agriculture (winter wheat, no-till)	Nitrate, nitrite, ammonium	4	0
This study	Soil4	Silty clay loam	1	42.6	57.4	0	12.6	1	5.277	H2O (1:5)	Cook Agronomy Farm, Washington, USA	46.778744, -117.082738	Agriculture (winter wheat, no-till)	Nitrate, nitrite, ammonium	4	0
This study	Soil5	Silty clay loam	1	41.3	58.7	0	15.7	1.2	5.324	H2O (1:5)	Cook Agronomy Farm, Washington, USA	46.781049, -117.086242	Agriculture (winter wheat, no-till)	Nitrate, nitrite, ammonium	4	0
This study	Soil6	Silty clay loam	1	38.8	61.2	0	16.5	1.3	5.405	H2O (1:5)	Cook Agronomy Farm, Washington, USA	46.779637, -117.086172	Agriculture (winter wheat, no-till)	Nitrate, nitrite, ammonium	4	0
This study	Soil7	Silty clay loam	1	41.3	58.7	0	17.6	1.3	5.514	H2O (1:5)	Cook Agronomy Farm, Washington, USA	46.7805, -117.085431	Agriculture (winter wheat, no-till)	Nitrate, nitrite, ammonium	4	0
This study	Soil8	Silty clay loam	1	41.3	58.7	0	13.5	1	5.552	H2O (1:5)	Cook Agronomy Farm, Washington, USA	46.778855, -117.082968	Agriculture (winter wheat, no-till)	Nitrate, nitrite, ammonium	4	0
This study	Soil9	Silty clay loam	1	38.8	61.2	0	11.9	0.9	5.822	H2O (1:5)	Cook Agronomy Farm, Washington, USA	46.781883, -117.087035	Agriculture (winter wheat, no-till)	Nitrate, nitrite, ammonium	4	0
This study	Soil10	Silty clay loam	1	37.5	62.5	0	9.8	0.8	5.975	H2O (1:5)	Cook Agronomy Farm, Washington, USA	46.781534, -117.084192	Agriculture (winter wheat, no-till)	Nitrate, nitrite, ammonium	4	0
This study	Soil11	Silty clay loam	1	37.5	62.5	0	18.8	1.3	6.186	H2O (1:5)	Cook Agronomy Farm, Washington, USA	46.781301, -117.082533	Agriculture (winter wheat, no-till)	Nitrate, nitrite, ammonium	4	0
This study	Soil12	Silty clay loam	1	41.2	58.8	0	12	0.9	6.255	H2O (1:5)	Cook Agronomy Farm, Washington, USA	46.781206, -117.084623	Agriculture (winter wheat, no-till)	Nitrate, nitrite, ammonium	4	0
This study	Soil13	Silty clay loam	1	40	60	0	9.9	0.8	6.435	H2O (1:5)	Cook Agronomy Farm, Washington, USA	46.781523, -117.084533	Agriculture (winter wheat, no-till)	Nitrate, nitrite, ammonium	4	0
This study	Soil14	Silty clay loam	1	41.2	58.8	0	12.8	1.1	6.545	H2O (1:5)	Cook Agronomy Farm, Washington, USA	46.781308, -117.084696	Agriculture (winter wheat, no-till)	Nitrate, nitrite, ammonium	4	0
This study	Soil15	Silty clay loam	1	36.3	63.7	0	13.1	1	6.789	H2O (1:5)	Cook Agronomy Farm, Washington, USA	46.781416, -117.084818	Agriculture (winter wheat, no-till)	Nitrate, nitrite, ammonium	4	0
This study	Soil16	Silty clay loam	1	38.8	61.2	0	10.7	0.9	6.86	H2O (1:5)	Cook Agronomy Farm, Washington, USA	46.781524, -117.084694	Agriculture (winter wheat, no-till)	Nitrate, nitrite, ammonium	4	0
This study	Soil17	Silty clay loam	1	40	60	0	10.9	0.9	7.052	H2O (1:5)	Cook Agronomy Farm, Washington, USA	46.781194, -117.084732	Agriculture (winter wheat, no-till)	Nitrate, nitrite, ammonium	4	0
This study	Soil18	Silty clay loam	1	36.3	63.7	0	12.1	1	7.681	H2O (1:5)	Cook Agronomy Farm, Washington, USA	46.781354, -117.084812	Agriculture (winter wheat, no-till)	Nitrate, nitrite, ammonium	4	0
This study	Soil19	Silty clay loam	1	37.5	62.5	0	10.5	0.8	8.232	H2O (1:5)	Cook Agronomy Farm, Washington, USA	46.781222, -117.084882	Agriculture (winter wheat, no-till)	Nitrate, nitrite, ammonium	4	0
This study	Soil20	Silty clay loam	1	32.5	67.5	0	14.7	0.9	8.232	H2O (1:5)	Cook Agronomy Farm, Washington, USA	46.781492, -117.085028	Agriculture (winter wheat, no-till)	Nitrate, nitrite, ammonium	4	0
This study	LaBagh	Sandy loam	1	12.5	27.5	60	27.3	2.1	6.36	H2O (1:5)	Illinois, USA	41.977805, -87.742510	Woods (Natural preserve)	Nitrate, nitrite	4	0
This study	Pinhook	Silt loam	1	20	52.5	27.5	25.2	2.14	5.76	H2O (1:5)	Indiana, USA	41.621229, -86.850022	Bog (Natural preserve)	Nitrate, nitrite	4	0
This study	CLG13	Clay loam	1	27.5	45	27.5	24.2	2.48	6.27	H2O (1:5)	Sedgwick Reserve, California, USA	34.694032, -120.047434	Grassland	Nitrate, nitrite	4	0
This study	ELG13	Loam	1	23.7	35	41.3	27.25	2.3	6.38	H2O (1:5)	Sedgwick Reserve, California, USA	34.716462, −120.060468	Grassland	Nitrate, nitrite	4	0
Anderson et al., 2018 doi.org/10.7717/peerj.6090	One sample in this study	Silt loam	0	15	65	20	27	2.4	5.6	H2O (no ratio specified)	New Zealand	-43.667639, 172.469722	Agriculture (no-till)	Nitrous oxide, nitrate, ammonium	2	0	Soil characteristics beyond pH, C and N from this paper. doi.org/10.1016/j.soilbio.2017.06.002	Regime II -> III transition, rise of bacilli in regime III
Šimek et al., 2002 doi.org/10.1016/S0038-0717(02)00059-7	CB	Sandy loam	1	16	14	70	11.8	1.1	6.5	H2O (1:2.5)	Czech Republic	48.5525, 14.333056	Arable land	Nitrous oxide	2	12	Lat/Long approximate	x(0) vs pH
Šimek et al., 2002	HC	Loamy sand	1	8	6	86	13.3	1.3	5.5	H2O (1:2.5)	Czech Republic	48.5525, 14.333056	Arable land	Nitrous oxide	2	12	Lat/Long approximate	x(0) vs pH
Šimek et al., 2002	HF	Loamy sand	1	8	8	84	12.3	1.2	4.7	H2O (1:2.5)	Czech Republic	48.5525, 14.333056	Arable land	Nitrous oxide	2	12	Lat/Long approximate	x(0) vs pH
Šimek et al., 2002	LI	Sandy loam	1	14	13	73	12.7	1.2	7.9	H2O (1:2.5)	Czech Republic	48.5525, 14.333056	Arable land	Nitrous oxide	2	12	Lat/Long approximate	x(0) vs pH
Šimek et al., 2002	SM	Sandy loam	0	9	18	73	66.3	4.6	4.9	H2O (1:2.5)	Czech Republic	48.5525, 14.333056	Montane grassland	Nitrous oxide	2	12	Lat/Long approximate	x(0) vs pH
Parkin et al., 1985 doi.org/10.1128/aem.49.5.1053-1056.1985	acid	Sandy loam	0	10	10	80	NaN	NaN	4.08	H2O (1:1)	Michigan, USA	42.725216, -84.477176	Agriculture	Nitrous oxide	0.08	6	short term measurements	x(0) as a function of pH
Parkin et al., 1985	neutral	Sandy loam	0	10	10	80	NaN	NaN	6	H2O (1:1)	Michigan, USA	42.725216, -84.477176	Agriculture	Nitrous oxide	0.08	6	short term measurements	x(0) as a function of pH
Nömmik, 1956 doi.org/10.1080/00015125609433269	Stora Barby	Heavy clay	0	60	20	20	45	5	5.2	H2O (no ratio specified)	Norway	59.8586, 17.6389	Unknown	Nitrous oxide, N2	12	0	total C is total organic matter, assumed a 10:1 C to N ratio to get these numbers	Table 9 DNRA increases with pH. Fig 5 Rate increases with pH, limited time resolution
Nömmik, 1956	Varing	Very heavy clay	0	80	10	10	34	4	6.6	H2O (no ratio specified)	Norway	59.8586, 17.6389	Unknown	Nitrous oxide, N2	12	0		carbon amendment increases rate
Bremner and Shaw 1, 1958 doi.org/10.1017/S0021859600032767	Soil 1	Clay loam	0	35	35	30	9.9	1.1	8.2	H2O (1:2)	UK	51.8089, 0.3566	Arable, no fertilizer	Nitrate	20	0	glucose or wheat grass amendment	carbon limitation
Bremner and Shaw 1, 1958	Soil 4	Clay loam	0	35	35	30	11.3	1.2	7.9	H2O (1:2)	UK	51.8089, 0.3566	Arable, no fertilizer	Nitrate	20	0	glucose or wheat grass amendment	carbon limitation
Bremner and Shaw 2, 1958 doi.org/10.1017/S0021859600032779	Soil 7	Sandy loam	0	10	30	60	29.6	2.3	4.1	H2O (1:2)	UK	51.8089, 0.3566	Pasture	Nitrous oxide	20	114	glucose and nitrate amendment	Carbon amendment gives exponential dynamics. Regime I
Bremner and Shaw 2, 1958	Soil 8	Clay loam	0	35	35	30	31.4	3.3	3.6	H2O (1:2)	UK	51.8089, 0.3566	Pasture	Nitrous oxide	20	114	glucose and nitrate amendment	Carbon amendment gives exponential dynamics. Regime I
Šimek and Hopkins, 1999 doi.org/10.1007/s003740050585	hora	Sandy loam	0	10	30	60	10	1.2	6	H2O (1:2.5)	Czech Republic	48.552500, 14.333056	Arable land	Nitrous oxide	2	1800	soil properties are here: doi.org/10.1007/s003740050556	Carbon amendment at a very high level. 0.3g/g soil. 300mM glucose, 1.8M C atoms.
Khalifa and Folz, 2024 doi.org/10.3389/fsoil.2024.1342986	Loam 1	Loam	0	10	40	50	26	2.6	7.7	H2O (1:1)	Oklahoma, USA	36.101480, -97.021540	Grassland	Nitrous oxide	0.2	162	carbon amendment, 27mM glucose, 162mM C atoms. Assume OM is C:C 10:1	x(0) as a function of pH
Khalifa and Folz, 2024	Loam 2	Loam	0	15	40	45	16	1.6	7.8	H2O (1:1)	Oklahoma, USA	36.101480, -97.021540	Grassland	Nitrous oxide	0.2	162	carbon amendment, 27mM glucose, 162mM C atoms	x(0) as a function of pH
Khalifa and Folz, 2024	Sand	Sand	0	2.5	2.5	95	4.5	0.45	5.4	H2O (1:1)	Oklahoma, USA	36.101480, -97.021540	Grassland	Nitrous oxide	0.2	162	carbon amendment, 27mM glucose, 162mM C atoms	x(0) as a function of pH
Khalifa and Folz, 2024	Sandy loam 1	Sandy loam	0	8.8	21.2	70	NaN	NaN	6.3	H2O (1:1)	Oklahoma, USA	36.101480, -97.021540	Grassland	Nitrous oxide	0.2	162	carbon amendment, 27mM glucose, 162mM C atoms	x(0) as a function of pH
