# Supplementary material for: Functional regimes define soil microbiome response to environmental change
Source: Nature. 2025 Jul 16;644(8078):1028–38. doi: 10.1038/s41586-025-09264-9 (PMC12390847; doi:10.1038/s41586-025-09264-9)
Supplement: Supplementary file 5 — Exhaustive information and characteristics of the soils used in this study. [file 41586_2025_9264_MOESM5_ESM.xlsx]

## Sheet: All_physicochemical_properties
Analysis source:			Self-measured		RAL, University of Minnesota, 1902 Dudley Avenue, St. Paul, MN 55108, USA									Brookside Laboratories, Inc. New Bremen, OH 45869, USA
Soil	Soil_ID	Depth	Soil_pH	Gravimetric soil moisture (g/dry soil g)	CEC (meq/100g)	Sand	Silt	Clay	Ca (mg/kg soil)	K (mg/kg soil)	Mg (mg/kg soil)	Na (mg/kg soil)	Al (mg/kg soil)	Total Exchange Capacity (meq/100 g)	Organic Matter (%)	Estimated Nitrogen Release (# N/acre)	S* (ppm)	P* (mg/kg)	Ca* (mg/kg)	Mg* (mg/kg)	K* (mg/kg)	Na* (mg/kg)	Ca** (%)	Mg** (%)	K** (%)	Na** (%)	Other Bases** (%)	H** (%)	B* (mg/kg)	Fe* (mg/kg)	Mn* (mg/kg)	Cu* (mg/kg)	Zn* (mg/kg)	Al* (mg/kg)	NO3-N (ppm)	NH4-N (ppm)	Bray I P (ppm)
Soil1	Acidic4	0-10cm	4.703	7.36526	15.665	0	58.15	41.85	2374.2	181.73	396.315	20.1805	0.046	39.48	3.21	82	33	68	1905	325	146	24	24.13	6.86	0.95	0.26	8.8	59	0.27	260	106	2.89	1.31	927	38	19.8	12
Soil2	Acidic12	0-10cm	5.094	5.31027	7.96	0	63.8	36.2	1179.8	328.61	143.79	8.495	1.151	21.69	3.79	88	40	121	1005	127	326	15	23.17	4.88	3.85	0.3	8.8	59	0.33	328	112	2.84	1.56	1057	2.3	12.8	86
Soil3	CE239	10-20cm	4.987	6.52463	6.92	0	61.2	38.8	1054.2	239.07	119.73	10.682	1.328	24.2	2.49	70	41	115	1005	120	240	20	20.76	4.13	2.54	0.36	9.2	63	0.3	323	152	3.54	1.36	1147	1.6	8.9	72
Soil4	SE56b	10-20cm	5.277	7.52977	16.08	0	57.4	42.6	2476.3	213.46	376.19	17.505	0.809	37.65	2.83	77	33	54	2220	350	193	22	29.48	7.75	1.31	0.25	8.2	53	0.3	237	99	3.12	0.93	975	4.2	15.6	35
Soil5	CE201	10-20cm	5.324	7.40273	11.18	0	58.7	41.3	1696.8	207.15	247.13	33.343	0.769	27.59	3.16	82	36	104	1517	223	193	37	27.49	6.74	1.79	0.58	8.4	55	0.43	370	85	3.48	1.73	1073	1.9	8.9	79
Soil6	CE73	10-20cm	5.405	7.52977	11.5	0	61.2	38.8	1794	346.71	187.19	22.51	1.679	26.68	3.36	84	34	94	1498	163	314	26	28.07	5.09	3.02	0.42	8.4	55	0.32	279	88	3.38	0.93	1142	1.7	12.2	66
Soil7	CE153	10-20cm	5.514	8.96214	14.58	0	58.7	41.3	2367.2	234.18	249.54	25.773	0.653	30.6	3.49	85	35	64	2016	218	204	29	32.94	5.94	1.71	0.41	8	51	0.34	242	80	3.55	1.36	1036	2.7	10.3	42
Soil8	CE56a	10-20cm	5.552	7.32493	15.77	0	58.7	41.3	2508.8	203.26	320.75	20.771	0.046	31.15	2.89	78	29	45	2121	276	175	24	34.04	7.38	1.44	0.33	7.8	49	0.25	213	65	3.59	1.01	880	2.2	12.1	30
Soil9	CE277	10-20cm	5.822	6.50762	14.39	0	61.2	38.8	2194.3	222.97	330.73	32.057	0.742	28.07	2.58	72	25	45	1914	300	203	35	34.09	8.91	1.85	0.54	7.6	47	0.21	218	64	3.52	0.99	941	1.7	10.4	26
Soil10	CE253	10-20cm	5.975	5.77813	13.12	0	62.5	37.5	1908.8	139.48	355.77	69.845	0.046	26.83	2.29	66	23	52	1660	321	125	68	30.94	9.97	1.19	1.1	7.8	49	< 0.20	233	70	3.05	0.77	922	2.1	9.6	35
Soil11	CE234	10-20cm	6.186	8.35997	13.4	0	62.5	37.5	2122.9	373.43	218.15	11.537	0.046	27.85	3.47	85	28	65	1873	202	351	19	33.63	6.04	3.23	0.3	7.8	49	0.34	241	81	3.27	1.11	957	4.1	8.7	43
Soil12	CE229	10-20cm	6.255	7.50087	21.08	0	58.8	41.2	3586.1	271.14	294.42	15.717	0.046	29.44	2.82	76	23	38	3145	277	233	21	53.41	7.84	2.03	0.31	6.4	30	0.28	148	85	3.66	0.85	800	1.8	10.2	23
Soil13	Neutral7	10-20cm	6.435	7.38832	21.01	0	60	40	3610.3	159.23	301	25.625	0.046	22.41	2.3	66	14	20	3095	274	130	29	69.05	10.19	1.49	0.56	5.2	13.5	< 0.20	141	53	3.39	0.76	734	1	8	10
Soil14	Neutral2	10-20cm	6.545	7.71799	22.93	0	58.8	41.2	3995.2	254.39	275.83	15.281	0.046	24.68	2.59	72	16	29	3460	258	204	21	70.1	8.71	2.12	0.37	5.2	13.5	0.34	127	84	3.6	0.93	773	1.4	8.7	18
Soil15	Neutral5	10-20cm	6.789	7.1352	27.83	0	63.7	36.3	5142.9	187.23	193.2	20.511	0.046	22.42	2.53	71	12	19	3858	200	152	26	86.04	7.43	1.74	0.5	4.3	0	0.36	104	106	3.59	0.93	787	1.4	13.8	10
Soil16	Neutral6	10-20cm	6.86	6.03329	23.89	0	61.2	38.8	4325.6	178.36	212.62	21.695	0.046	23	2.42	68	14	21	3858	219	149	29	83.87	7.93	1.66	0.55	4.5	1.5	0.32	121	76	3.69	0.95	752	1.2	12.5	11
Soil17	Neutral3	10-20cm	7.052	7.62235	26.54	0	60	40	4837	248.15	206.96	15.19	0.046	22.88	2.42	68	12	20	3866	230	208	21	84.48	8.38	2.33	0.4	4.4	0	0.52	104	129	4.31	0.85	807	1.9	12.8	10
Soil18	Neutral1	10-20cm	7.681	6.62686	35.17	0	63.7	36.3	6620.7	217.44	181.68	16.817	0.046	25.64	2.54	71	15	20	4436	221	172	41	86.51	7.18	1.72	0.7	3.9	0	0.4	95	112	4.13	1.68	742	1.3	11.9	10
Soil19	Neutral4	10-20cm	8.232	6.8633	44.38	0	62.5	37.5	8450.7	204.32	193.23	20.077	0.905	30.97	2.16	63	13	16	5519	210	152	27	89.1	5.65	1.26	0.38	3.6	0	0.33	92	104	3.68	1.15	714	2	13.8	8
Soil20	CE251	10-20cm	8.323	6.09235	45.4	0	67.5	32.5	8590	201.87	233.63	21.392	0.046	34.17	2.46	69	12	16	6085	246	146	28	89.04	6	1.1	0.36	3.5	0	0.21	75	68	3.09	1.06	561	0.8	8.1	7
LaBagh	LaBaghWoods	0-10cm	6.36	9.36133	NA	60	27.5	12.5	NA	NA	NA	NA	NA	15.21	4.8	98	21	27	1905	310	76	15	62.62	16.98	1.28	0.43	5.2	13.5	0.73	381	14	3.28	4.47	482	0.5	8.6	9
Pinhook	PinhookBog	0-10cm	5.76	15.3137	NA	27.5	52.5	20	NA	NA	NA	NA	NA	14.25	4.72	97	28	40	1304	272	86	13	45.75	15.91	1.55	0.4	6.4	30	0.5	201	303	2.3	3.75	709	1.2	12.5	13
CLG13	Sedgwick_CLG13	0-10cm	6.27	4.12328	NA	27.5	45	27.5	NA	NA	NA	NA	NA	25.22	4.57	96	13	86	2448	968	502	21	48.53	31.99	5.1	0.36	5	9	0.42	141	103	3.64	3.73	458	1.5	7.3	52
ELG13	Sedgwick_ELG13	0-10cm	6.38	6.20221	NA	41.3	35	23.7	NA	NA	NA	NA	NA	26.07	4.78	98	13	86	3249	553	571	23	62.31	17.68	5.62	0.38	5	9	0.43	109	74	1.8	3.14	507	1	9.3	46
Ambler	AmblerFlatwoods	0-10cm	5.14	10.7665	NA	73.8	17.5	8.7	NA	NA	NA	NA	NA	10.14	3.74	87	31	61	774	135	35	15	38.17	11.09	0.89	0.64	7.2	42	0.63	334	33	4.18	27.97	993	3.1	11.2	31
