# Supplementary material for: Functional regimes define soil microbiome response to environmental change
Source: Nature. 2025 Jul 16;644(8078):1028–38. doi: 10.1038/s41586-025-09264-9 (PMC12390847; doi:10.1038/s41586-025-09264-9)
Supplement: Supplementary file 7 — Source Data Fig. 1 and Source Data Extended Data Fig. 1 [file 41586_2025_9264_MOESM7_ESM.xlsx]

## Sheet: Figure1b
Well	Soil	Soil_ID	Soil_pH	Sample_type	Chloramphenicol	Unit	Unit_rank	pH	Time_days	Time_hours	NO3_mM	Replicate
E12	Soil3	Soil3_CE239	4.987	Slurry	CHL	32	1	3.07808	0	0	1.80156	1
E12	Soil3	Soil3_CE239	4.987	Slurry	CHL	32	1	3.07808	0.198611	4.76667	1.84241	1
E12	Soil3	Soil3_CE239	4.987	Slurry	CHL	32	1	3.07808	0.358333	8.6	1.86828	1
E12	Soil3	Soil3_CE239	4.987	Slurry	CHL	32	1	3.07808	0.844444	20.2667	1.89364	1
E12	Soil3	Soil3_CE239	4.987	Slurry	CHL	32	1	3.07808	1.07708	25.85	1.82062	1
E12	Soil3	Soil3_CE239	4.987	Slurry	CHL	32	1	3.07808	1.34444	32.2667	1.83474	1
E12	Soil3	Soil3_CE239	4.987	Slurry	CHL	32	1	3.07808	2.33056	55.9333	1.70772	1
E12	Soil3	Soil3_CE239	4.987	Slurry	CHL	32	1	3.07808	2.82361	67.7667	1.75719	1
E12	Soil3	Soil3_CE239	4.987	Slurry	CHL	32	1	3.07808	3.85139	92.4333	1.75327	1
F12	Soil3	Soil3_CE239	4.987	Slurry	CHL	32	1	3.07808	0	0	1.83645	2
F12	Soil3	Soil3_CE239	4.987	Slurry	CHL	32	1	3.07808	0.198611	4.76667	1.91414	2
F12	Soil3	Soil3_CE239	4.987	Slurry	CHL	32	1	3.07808	0.358333	8.6	1.81353	2
F12	Soil3	Soil3_CE239	4.987	Slurry	CHL	32	1	3.07808	0.844444	20.2667	1.94089	2
F12	Soil3	Soil3_CE239	4.987	Slurry	CHL	32	1	3.07808	1.07708	25.85	1.80535	2
F12	Soil3	Soil3_CE239	4.987	Slurry	CHL	32	1	3.07808	1.34444	32.2667	1.89593	2
F12	Soil3	Soil3_CE239	4.987	Slurry	CHL	32	1	3.07808	1.84792	44.35	1.90563	2
F12	Soil3	Soil3_CE239	4.987	Slurry	CHL	32	1	3.07808	2.33056	55.9333	1.76924	2
F12	Soil3	Soil3_CE239	4.987	Slurry	CHL	32	1	3.07808	2.82361	67.7667	1.81438	2
F12	Soil3	Soil3_CE239	4.987	Slurry	CHL	32	1	3.07808	3.85139	92.4333	1.86882	2
G12	Soil3	Soil3_CE239	4.987	Slurry	CHL	32	1	3.07808	0	0	1.85179	3
G12	Soil3	Soil3_CE239	4.987	Slurry	CHL	32	1	3.07808	0.198611	4.76667	1.8776	3
G12	Soil3	Soil3_CE239	4.987	Slurry	CHL	32	1	3.07808	0.358333	8.6	1.79531	3
G12	Soil3	Soil3_CE239	4.987	Slurry	CHL	32	1	3.07808	0.844444	20.2667	1.85035	3
G12	Soil3	Soil3_CE239	4.987	Slurry	CHL	32	1	3.07808	1.07708	25.85	1.78394	3
G12	Soil3	Soil3_CE239	4.987	Slurry	CHL	32	1	3.07808	1.34444	32.2667	1.9494	3
G12	Soil3	Soil3_CE239	4.987	Slurry	CHL	32	1	3.07808	1.84792	44.35	1.81799	3
G12	Soil3	Soil3_CE239	4.987	Slurry	CHL	32	1	3.07808	2.33056	55.9333	1.73976	3
G12	Soil3	Soil3_CE239	4.987	Slurry	CHL	32	1	3.07808	2.82361	67.7667	1.78436	3
G12	Soil3	Soil3_CE239	4.987	Slurry	CHL	32	1	3.07808	3.85139	92.4333	1.78316	3
E11	Soil3	Soil3_CE239	4.987	Slurry	CHL	9	2	3.48649	0	0	1.84249	1
E11	Soil3	Soil3_CE239	4.987	Slurry	CHL	9	2	3.48649	0.198611	4.76667	1.8471	1
E11	Soil3	Soil3_CE239	4.987	Slurry	CHL	9	2	3.48649	0.358333	8.6	1.79533	1
E11	Soil3	Soil3_CE239	4.987	Slurry	CHL	9	2	3.48649	0.844444	20.2667	1.75884	1
E11	Soil3	Soil3_CE239	4.987	Slurry	CHL	9	2	3.48649	1.07708	25.85	1.71397	1
E11	Soil3	Soil3_CE239	4.987	Slurry	CHL	9	2	3.48649	1.34444	32.2667	1.7869	1
E11	Soil3	Soil3_CE239	4.987	Slurry	CHL	9	2	3.48649	2.33056	55.9333	1.57588	1
E11	Soil3	Soil3_CE239	4.987	Slurry	CHL	9	2	3.48649	2.82361	67.7667	1.63644	1
E11	Soil3	Soil3_CE239	4.987	Slurry	CHL	9	2	3.48649	3.85139	92.4333	1.5282	1
F11	Soil3	Soil3_CE239	4.987	Slurry	CHL	9	2	3.48649	0	0	1.81937	2
F11	Soil3	Soil3_CE239	4.987	Slurry	CHL	9	2	3.48649	0.198611	4.76667	1.89931	2
F11	Soil3	Soil3_CE239	4.987	Slurry	CHL	9	2	3.48649	0.358333	8.6	1.80981	2
F11	Soil3	Soil3_CE239	4.987	Slurry	CHL	9	2	3.48649	0.844444	20.2667	1.7372	2
F11	Soil3	Soil3_CE239	4.987	Slurry	CHL	9	2	3.48649	1.07708	25.85	1.7238	2
F11	Soil3	Soil3_CE239	4.987	Slurry	CHL	9	2	3.48649	1.34444	32.2667	1.76246	2
F11	Soil3	Soil3_CE239	4.987	Slurry	CHL	9	2	3.48649	1.84792	44.35	1.65357	2
F11	Soil3	Soil3_CE239	4.987	Slurry	CHL	9	2	3.48649	2.33056	55.9333	1.54142	2
F11	Soil3	Soil3_CE239	4.987	Slurry	CHL	9	2	3.48649	2.82361	67.7667	1.58184	2
F11	Soil3	Soil3_CE239	4.987	Slurry	CHL	9	2	3.48649	3.85139	92.4333	1.50193	2
G11	Soil3	Soil3_CE239	4.987	Slurry	CHL	9	2	3.48649	0	0	1.84956	3
G11	Soil3	Soil3_CE239	4.987	Slurry	CHL	9	2	3.48649	0.198611	4.76667	1.86702	3
G11	Soil3	Soil3_CE239	4.987	Slurry	CHL	9	2	3.48649	0.358333	8.6	1.86353	3
G11	Soil3	Soil3_CE239	4.987	Slurry	CHL	9	2	3.48649	0.844444	20.2667	1.78804	3
G11	Soil3	Soil3_CE239	4.987	Slurry	CHL	9	2	3.48649	1.07708	25.85	1.75454	3
G11	Soil3	Soil3_CE239	4.987	Slurry	CHL	9	2	3.48649	1.34444	32.2667	1.84679	3
G11	Soil3	Soil3_CE239	4.987	Slurry	CHL	9	2	3.48649	1.84792	44.35	1.7019	3
G11	Soil3	Soil3_CE239	4.987	Slurry	CHL	9	2	3.48649	2.33056	55.9333	1.56541	3
G11	Soil3	Soil3_CE239	4.987	Slurry	CHL	9	2	3.48649	2.82361	67.7667	1.65376	3
G11	Soil3	Soil3_CE239	4.987	Slurry	CHL	9	2	3.48649	3.85139	92.4333	1.56151	3
E09	Soil3	Soil3_CE239	4.987	Slurry	CHL	-11	5	4.62763	0	0	1.91952	1
E09	Soil3	Soil3_CE239	4.987	Slurry	CHL	-11	5	4.62763	0.198611	4.76667	1.84193	1
E09	Soil3	Soil3_CE239	4.987	Slurry	CHL	-11	5	4.62763	0.358333	8.6	1.86646	1
E09	Soil3	Soil3_CE239	4.987	Slurry	CHL	-11	5	4.62763	0.844444	20.2667	1.74561	1
E09	Soil3	Soil3_CE239	4.987	Slurry	CHL	-11	5	4.62763	1.07708	25.85	1.65002	1
E09	Soil3	Soil3_CE239	4.987	Slurry	CHL	-11	5	4.62763	1.34444	32.2667	1.61099	1
E09	Soil3	Soil3_CE239	4.987	Slurry	CHL	-11	5	4.62763	2.33056	55.9333	1.32446	1
E09	Soil3	Soil3_CE239	4.987	Slurry	CHL	-11	5	4.62763	2.82361	67.7667	1.372	1
E09	Soil3	Soil3_CE239	4.987	Slurry	CHL	-11	5	4.62763	3.85139	92.4333	1.17504	1
F09	Soil3	Soil3_CE239	4.987	Slurry	CHL	-11	5	4.62763	0	0	1.97901	2
F09	Soil3	Soil3_CE239	4.987	Slurry	CHL	-11	5	4.62763	0.198611	4.76667	1.93428	2
F09	Soil3	Soil3_CE239	4.987	Slurry	CHL	-11	5	4.62763	0.358333	8.6	1.86112	2
F09	Soil3	Soil3_CE239	4.987	Slurry	CHL	-11	5	4.62763	0.844444	20.2667	1.71607	2
F09	Soil3	Soil3_CE239	4.987	Slurry	CHL	-11	5	4.62763	1.07708	25.85	1.70727	2
F09	Soil3	Soil3_CE239	4.987	Slurry	CHL	-11	5	4.62763	1.34444	32.2667	1.65152	2
F09	Soil3	Soil3_CE239	4.987	Slurry	CHL	-11	5	4.62763	1.84792	44.35	1.54554	2
F09	Soil3	Soil3_CE239	4.987	Slurry	CHL	-11	5	4.62763	2.33056	55.9333	1.38054	2
F09	Soil3	Soil3_CE239	4.987	Slurry	CHL	-11	5	4.62763	2.82361	67.7667	1.3941	2
F09	Soil3	Soil3_CE239	4.987	Slurry	CHL	-11	5	4.62763	3.85139	92.4333	1.22139	2
G09	Soil3	Soil3_CE239	4.987	Slurry	CHL	-11	5	4.62763	0	0	1.95081	3
G09	Soil3	Soil3_CE239	4.987	Slurry	CHL	-11	5	4.62763	0.198611	4.76667	1.90595	3
G09	Soil3	Soil3_CE239	4.987	Slurry	CHL	-11	5	4.62763	0.358333	8.6	1.92096	3
G09	Soil3	Soil3_CE239	4.987	Slurry	CHL	-11	5	4.62763	0.844444	20.2667	1.80018	3
G09	Soil3	Soil3_CE239	4.987	Slurry	CHL	-11	5	4.62763	1.07708	25.85	1.70191	3
G09	Soil3	Soil3_CE239	4.987	Slurry	CHL	-11	5	4.62763	1.34444	32.2667	1.72192	3
G09	Soil3	Soil3_CE239	4.987	Slurry	CHL	-11	5	4.62763	1.84792	44.35	1.56751	3
G09	Soil3	Soil3_CE239	4.987	Slurry	CHL	-11	5	4.62763	2.33056	55.9333	1.36522	3
G09	Soil3	Soil3_CE239	4.987	Slurry	CHL	-11	5	4.62763	2.82361	67.7667	1.44165	3
G09	Soil3	Soil3_CE239	4.987	Slurry	CHL	-11	5	4.62763	3.85139	92.4333	1.21592	3
E07	Soil3	Soil3_CE239	4.987	Slurry	CHL	-16	7	5.12012	0	0	1.97945	1
E07	Soil3	Soil3_CE239	4.987	Slurry	CHL	-16	7	5.12012	0.198611	4.76667	1.91612	1
E07	Soil3	Soil3_CE239	4.987	Slurry	CHL	-16	7	5.12012	0.358333	8.6	1.92922	1
E07	Soil3	Soil3_CE239	4.987	Slurry	CHL	-16	7	5.12012	0.844444	20.2667	1.81556	1
E07	Soil3	Soil3_CE239	4.987	Slurry	CHL	-16	7	5.12012	1.07708	25.85	1.7636	1
E07	Soil3	Soil3_CE239	4.987	Slurry	CHL	-16	7	5.12012	1.34444	32.2667	1.69092	1
E07	Soil3	Soil3_CE239	4.987	Slurry	CHL	-16	7	5.12012	2.33056	55.9333	1.372	1
E07	Soil3	Soil3_CE239	4.987	Slurry	CHL	-16	7	5.12012	2.82361	67.7667	1.39736	1
E07	Soil3	Soil3_CE239	4.987	Slurry	CHL	-16	7	5.12012	3.85139	92.4333	1.19893	1
F07	Soil3	Soil3_CE239	4.987	Slurry	CHL	-16	7	5.12012	0	0	2.00653	2
F07	Soil3	Soil3_CE239	4.987	Slurry	CHL	-16	7	5.12012	0.198611	4.76667	1.9938	2
F07	Soil3	Soil3_CE239	4.987	Slurry	CHL	-16	7	5.12012	0.358333	8.6	1.94405	2
F07	Soil3	Soil3_CE239	4.987	Slurry	CHL	-16	7	5.12012	0.844444	20.2667	1.85842	2
F07	Soil3	Soil3_CE239	4.987	Slurry	CHL	-16	7	5.12012	1.07708	25.85	1.77242	2
F07	Soil3	Soil3_CE239	4.987	Slurry	CHL	-16	7	5.12012	1.34444	32.2667	1.71822	2
F07	Soil3	Soil3_CE239	4.987	Slurry	CHL	-16	7	5.12012	1.84792	44.35	1.59106	2
F07	Soil3	Soil3_CE239	4.987	Slurry	CHL	-16	7	5.12012	2.33056	55.9333	1.40933	2
F07	Soil3	Soil3_CE239	4.987	Slurry	CHL	-16	7	5.12012	2.82361	67.7667	1.41293	2
F07	Soil3	Soil3_CE239	4.987	Slurry	CHL	-16	7	5.12012	3.85139	92.4333	1.25095	2
G07	Soil3	Soil3_CE239	4.987	Slurry	CHL	-16	7	5.12012	0	0	1.9773	3
G07	Soil3	Soil3_CE239	4.987	Slurry	CHL	-16	7	5.12012	0.198611	4.76667	1.98252	3
G07	Soil3	Soil3_CE239	4.987	Slurry	CHL	-16	7	5.12012	0.358333	8.6	1.90998	3
G07	Soil3	Soil3_CE239	4.987	Slurry	CHL	-16	7	5.12012	0.844444	20.2667	1.78474	3
G07	Soil3	Soil3_CE239	4.987	Slurry	CHL	-16	7	5.12012	1.07708	25.85	1.73301	3
G07	Soil3	Soil3_CE239	4.987	Slurry	CHL	-16	7	5.12012	1.34444	32.2667	1.7928	3
G07	Soil3	Soil3_CE239	4.987	Slurry	CHL	-16	7	5.12012	1.84792	44.35	1.5354	3
G07	Soil3	Soil3_CE239	4.987	Slurry	CHL	-16	7	5.12012	2.33056	55.9333	1.42386	3
G07	Soil3	Soil3_CE239	4.987	Slurry	CHL	-16	7	5.12012	2.82361	67.7667	1.44964	3
G07	Soil3	Soil3_CE239	4.987	Slurry	CHL	-16	7	5.12012	3.85139	92.4333	1.26766	3
E05	Soil3	Soil3_CE239	4.987	Slurry	CHL	-22	9	6.34535	0	0	1.99325	1
E05	Soil3	Soil3_CE239	4.987	Slurry	CHL	-22	9	6.34535	0.198611	4.76667	1.86209	1
E05	Soil3	Soil3_CE239	4.987	Slurry	CHL	-22	9	6.34535	0.358333	8.6	1.81892	1
E05	Soil3	Soil3_CE239	4.987	Slurry	CHL	-22	9	6.34535	0.844444	20.2667	1.76737	1
E05	Soil3	Soil3_CE239	4.987	Slurry	CHL	-22	9	6.34535	1.07708	25.85	1.66671	1
E05	Soil3	Soil3_CE239	4.987	Slurry	CHL	-22	9	6.34535	1.34444	32.2667	1.71597	1
E05	Soil3	Soil3_CE239	4.987	Slurry	CHL	-22	9	6.34535	2.33056	55.9333	1.40395	1
E05	Soil3	Soil3_CE239	4.987	Slurry	CHL	-22	9	6.34535	2.82361	67.7667	1.41658	1
E05	Soil3	Soil3_CE239	4.987	Slurry	CHL	-22	9	6.34535	3.85139	92.4333	1.27149	1
F05	Soil3	Soil3_CE239	4.987	Slurry	CHL	-22	9	6.34535	0	0	1.97341	2
F05	Soil3	Soil3_CE239	4.987	Slurry	CHL	-22	9	6.34535	0.198611	4.76667	1.9306	2
F05	Soil3	Soil3_CE239	4.987	Slurry	CHL	-22	9	6.34535	0.358333	8.6	1.87942	2
F05	Soil3	Soil3_CE239	4.987	Slurry	CHL	-22	9	6.34535	0.844444	20.2667	1.75253	2
F05	Soil3	Soil3_CE239	4.987	Slurry	CHL	-22	9	6.34535	1.07708	25.85	1.65947	2
F05	Soil3	Soil3_CE239	4.987	Slurry	CHL	-22	9	6.34535	1.34444	32.2667	1.64732	2
F05	Soil3	Soil3_CE239	4.987	Slurry	CHL	-22	9	6.34535	1.84792	44.35	1.648	2
F05	Soil3	Soil3_CE239	4.987	Slurry	CHL	-22	9	6.34535	2.33056	55.9333	1.41207	2
F05	Soil3	Soil3_CE239	4.987	Slurry	CHL	-22	9	6.34535	2.82361	67.7667	1.40558	2
F05	Soil3	Soil3_CE239	4.987	Slurry	CHL	-22	9	6.34535	3.85139	92.4333	1.29808	2
G05	Soil3	Soil3_CE239	4.987	Slurry	CHL	-22	9	6.34535	0	0	1.94242	3
G05	Soil3	Soil3_CE239	4.987	Slurry	CHL	-22	9	6.34535	0.198611	4.76667	1.92443	3
G05	Soil3	Soil3_CE239	4.987	Slurry	CHL	-22	9	6.34535	0.358333	8.6	1.89664	3
G05	Soil3	Soil3_CE239	4.987	Slurry	CHL	-22	9	6.34535	0.844444	20.2667	1.77075	3
G05	Soil3	Soil3_CE239	4.987	Slurry	CHL	-22	9	6.34535	1.07708	25.85	1.69453	3
G05	Soil3	Soil3_CE239	4.987	Slurry	CHL	-22	9	6.34535	1.34444	32.2667	1.72326	3
G05	Soil3	Soil3_CE239	4.987	Slurry	CHL	-22	9	6.34535	1.84792	44.35	1.57924	3
G05	Soil3	Soil3_CE239	4.987	Slurry	CHL	-22	9	6.34535	2.33056	55.9333	1.37428	3
G05	Soil3	Soil3_CE239	4.987	Slurry	CHL	-22	9	6.34535	2.82361	67.7667	1.40771	3
G05	Soil3	Soil3_CE239	4.987	Slurry	CHL	-22	9	6.34535	3.85139	92.4333	1.26934	3
E02	Soil3	Soil3_CE239	4.987	Slurry	CHL	-50	12	8.01502	0	0	1.82385	1
E02	Soil3	Soil3_CE239	4.987	Slurry	CHL	-50	12	8.01502	0.198611	4.76667	1.68654	1
E02	Soil3	Soil3_CE239	4.987	Slurry	CHL	-50	12	8.01502	0.358333	8.6	1.7374	1
E02	Soil3	Soil3_CE239	4.987	Slurry	CHL	-50	12	8.01502	0.844444	20.2667	1.77881	1
E02	Soil3	Soil3_CE239	4.987	Slurry	CHL	-50	12	8.01502	1.07708	25.85	1.69293	1
E02	Soil3	Soil3_CE239	4.987	Slurry	CHL	-50	12	8.01502	1.34444	32.2667	1.72755	1
E02	Soil3	Soil3_CE239	4.987	Slurry	CHL	-50	12	8.01502	2.33056	55.9333	1.57453	1
E02	Soil3	Soil3_CE239	4.987	Slurry	CHL	-50	12	8.01502	2.82361	67.7667	1.6216	1
E02	Soil3	Soil3_CE239	4.987	Slurry	CHL	-50	12	8.01502	3.85139	92.4333	1.63581	1
F02	Soil3	Soil3_CE239	4.987	Slurry	CHL	-50	12	8.01502	0	0	1.83968	2
F02	Soil3	Soil3_CE239	4.987	Slurry	CHL	-50	12	8.01502	0.198611	4.76667	1.77448	2
F02	Soil3	Soil3_CE239	4.987	Slurry	CHL	-50	12	8.01502	0.358333	8.6	1.75604	2
F02	Soil3	Soil3_CE239	4.987	Slurry	CHL	-50	12	8.01502	0.844444	20.2667	1.70275	2
F02	Soil3	Soil3_CE239	4.987	Slurry	CHL	-50	12	8.01502	1.07708	25.85	1.63541	2
F02	Soil3	Soil3_CE239	4.987	Slurry	CHL	-50	12	8.01502	1.34444	32.2667	1.73504	2
F02	Soil3	Soil3_CE239	4.987	Slurry	CHL	-50	12	8.01502	1.84792	44.35	1.7054	2
F02	Soil3	Soil3_CE239	4.987	Slurry	CHL	-50	12	8.01502	2.33056	55.9333	1.53244	2
F02	Soil3	Soil3_CE239	4.987	Slurry	CHL	-50	12	8.01502	2.82361	67.7667	1.58962	2
F02	Soil3	Soil3_CE239	4.987	Slurry	CHL	-50	12	8.01502	3.85139	92.4333	1.687	2
G02	Soil3	Soil3_CE239	4.987	Slurry	CHL	-50	12	8.01502	0	0	1.82549	3
G02	Soil3	Soil3_CE239	4.987	Slurry	CHL	-50	12	8.01502	0.198611	4.76667	1.74707	3
G02	Soil3	Soil3_CE239	4.987	Slurry	CHL	-50	12	8.01502	0.358333	8.6	1.85089	3
G02	Soil3	Soil3_CE239	4.987	Slurry	CHL	-50	12	8.01502	0.844444	20.2667	1.85435	3
G02	Soil3	Soil3_CE239	4.987	Slurry	CHL	-50	12	8.01502	1.07708	25.85	1.681	3
G02	Soil3	Soil3_CE239	4.987	Slurry	CHL	-50	12	8.01502	1.34444	32.2667	1.85032	3
G02	Soil3	Soil3_CE239	4.987	Slurry	CHL	-50	12	8.01502	1.84792	44.35	1.76132	3
G02	Soil3	Soil3_CE239	4.987	Slurry	CHL	-50	12	8.01502	2.33056	55.9333	1.52637	3
G02	Soil3	Soil3_CE239	4.987	Slurry	CHL	-50	12	8.01502	2.82361	67.7667	1.59551	3
G02	Soil3	Soil3_CE239	4.987	Slurry	CHL	-50	12	8.01502	3.85139	92.4333	1.67917	3
E01	Soil3	Soil3_CE239	4.987	Slurry	CHL	-85	13	8.44	0	0	1.58646	1
E01	Soil3	Soil3_CE239	4.987	Slurry	CHL	-85	13	8.44	0.198611	4.76667	1.67561	1
E01	Soil3	Soil3_CE239	4.987	Slurry	CHL	-85	13	8.44	0.358333	8.6	1.59324	1
E01	Soil3	Soil3_CE239	4.987	Slurry	CHL	-85	13	8.44	0.844444	20.2667	1.70675	1
E01	Soil3	Soil3_CE239	4.987	Slurry	CHL	-85	13	8.44	1.07708	25.85	1.69289	1
E01	Soil3	Soil3_CE239	4.987	Slurry	CHL	-85	13	8.44	1.34444	32.2667	1.71622	1
E01	Soil3	Soil3_CE239	4.987	Slurry	CHL	-85	13	8.44	2.33056	55.9333	1.54728	1
E01	Soil3	Soil3_CE239	4.987	Slurry	CHL	-85	13	8.44	2.82361	67.7667	1.66205	1
E01	Soil3	Soil3_CE239	4.987	Slurry	CHL	-85	13	8.44	3.85139	92.4333	1.82966	1
F01	Soil3	Soil3_CE239	4.987	Slurry	CHL	-85	13	8.44	0	0	1.56726	2
F01	Soil3	Soil3_CE239	4.987	Slurry	CHL	-85	13	8.44	0.198611	4.76667	1.71083	2
F01	Soil3	Soil3_CE239	4.987	Slurry	CHL	-85	13	8.44	0.358333	8.6	1.69666	2
F01	Soil3	Soil3_CE239	4.987	Slurry	CHL	-85	13	8.44	0.844444	20.2667	1.74641	2
F01	Soil3	Soil3_CE239	4.987	Slurry	CHL	-85	13	8.44	1.07708	25.85	1.67524	2
F01	Soil3	Soil3_CE239	4.987	Slurry	CHL	-85	13	8.44	1.34444	32.2667	1.6775	2
F01	Soil3	Soil3_CE239	4.987	Slurry	CHL	-85	13	8.44	1.84792	44.35	1.72849	2
F01	Soil3	Soil3_CE239	4.987	Slurry	CHL	-85	13	8.44	2.33056	55.9333	1.59542	2
F01	Soil3	Soil3_CE239	4.987	Slurry	CHL	-85	13	8.44	2.82361	67.7667	1.56569	2
F01	Soil3	Soil3_CE239	4.987	Slurry	CHL	-85	13	8.44	3.85139	92.4333	1.80601	2
G01	Soil3	Soil3_CE239	4.987	Slurry	CHL	-85	13	8.44	0	0	1.55679	3
G01	Soil3	Soil3_CE239	4.987	Slurry	CHL	-85	13	8.44	0.198611	4.76667	1.74384	3
G01	Soil3	Soil3_CE239	4.987	Slurry	CHL	-85	13	8.44	0.358333	8.6	1.7162	3
G01	Soil3	Soil3_CE239	4.987	Slurry	CHL	-85	13	8.44	0.844444	20.2667	1.71755	3
G01	Soil3	Soil3_CE239	4.987	Slurry	CHL	-85	13	8.44	1.07708	25.85	1.60312	3
G01	Soil3	Soil3_CE239	4.987	Slurry	CHL	-85	13	8.44	1.34444	32.2667	1.70496	3
G01	Soil3	Soil3_CE239	4.987	Slurry	CHL	-85	13	8.44	1.84792	44.35	1.80981	3
G01	Soil3	Soil3_CE239	4.987	Slurry	CHL	-85	13	8.44	2.33056	55.9333	1.50151	3
G01	Soil3	Soil3_CE239	4.987	Slurry	CHL	-85	13	8.44	2.82361	67.7667	1.58575	3
G01	Soil3	Soil3_CE239	4.987	Slurry	CHL	-85	13	8.44	3.85139	92.4333	1.84571	3
A12	Soil3	Soil3_CE239	4.987	Slurry	None	32	1	3.07	0	0	1.85026	1
A12	Soil3	Soil3_CE239	4.987	Slurry	None	32	1	3.07	0.198611	4.76667	1.93483	1
A12	Soil3	Soil3_CE239	4.987	Slurry	None	32	1	3.07	0.358333	8.6	1.85273	1
A12	Soil3	Soil3_CE239	4.987	Slurry	None	32	1	3.07	0.844444	20.2667	1.97995	1
A12	Soil3	Soil3_CE239	4.987	Slurry	None	32	1	3.07	1.07708	25.85	1.82377	1
A12	Soil3	Soil3_CE239	4.987	Slurry	None	32	1	3.07	1.34444	32.2667	1.96415	1
A12	Soil3	Soil3_CE239	4.987	Slurry	None	32	1	3.07	1.84792	44.35	1.8344	1
A12	Soil3	Soil3_CE239	4.987	Slurry	None	32	1	3.07	2.33056	55.9333	1.78027	1
A12	Soil3	Soil3_CE239	4.987	Slurry	None	32	1	3.07	2.82361	67.7667	1.80157	1
A12	Soil3	Soil3_CE239	4.987	Slurry	None	32	1	3.07	3.85139	92.4333	1.7953	1
B12	Soil3	Soil3_CE239	4.987	Slurry	None	32	1	3.07	0	0	1.82463	2
B12	Soil3	Soil3_CE239	4.987	Slurry	None	32	1	3.07	0.198611	4.76667	1.95427	2
B12	Soil3	Soil3_CE239	4.987	Slurry	None	32	1	3.07	0.358333	8.6	1.90397	2
B12	Soil3	Soil3_CE239	4.987	Slurry	None	32	1	3.07	0.844444	20.2667	1.91745	2
B12	Soil3	Soil3_CE239	4.987	Slurry	None	32	1	3.07	1.07708	25.85	1.84295	2
B12	Soil3	Soil3_CE239	4.987	Slurry	None	32	1	3.07	1.34444	32.2667	1.96648	2
B12	Soil3	Soil3_CE239	4.987	Slurry	None	32	1	3.07	1.84792	44.35	1.88732	2
B12	Soil3	Soil3_CE239	4.987	Slurry	None	32	1	3.07	2.33056	55.9333	1.84265	2
B12	Soil3	Soil3_CE239	4.987	Slurry	None	32	1	3.07	2.82361	67.7667	1.89087	2
B12	Soil3	Soil3_CE239	4.987	Slurry	None	32	1	3.07	3.85139	92.4333	1.82336	2
C12	Soil3	Soil3_CE239	4.987	Slurry	None	32	1	3.07	0	0	1.8473	3
C12	Soil3	Soil3_CE239	4.987	Slurry	None	32	1	3.07	0.198611	4.76667	1.95745	3
C12	Soil3	Soil3_CE239	4.987	Slurry	None	32	1	3.07	0.358333	8.6	1.91271	3
C12	Soil3	Soil3_CE239	4.987	Slurry	None	32	1	3.07	0.844444	20.2667	1.89106	3
C12	Soil3	Soil3_CE239	4.987	Slurry	None	32	1	3.07	1.07708	25.85	1.86776	3
C12	Soil3	Soil3_CE239	4.987	Slurry	None	32	1	3.07	1.34444	32.2667	1.93808	3
C12	Soil3	Soil3_CE239	4.987	Slurry	None	32	1	3.07	1.84792	44.35	1.8891	3
C12	Soil3	Soil3_CE239	4.987	Slurry	None	32	1	3.07	2.33056	55.9333	1.82301	3
C12	Soil3	Soil3_CE239	4.987	Slurry	None	32	1	3.07	2.82361	67.7667	1.82215	3
C12	Soil3	Soil3_CE239	4.987	Slurry	None	32	1	3.07	3.85139	92.4333	1.77443	3
A11	Soil3	Soil3_CE239	4.987	Slurry	None	9	2	3.48649	0	0	1.80557	1
A11	Soil3	Soil3_CE239	4.987	Slurry	None	9	2	3.48649	0.198611	4.76667	1.9104	1
A11	Soil3	Soil3_CE239	4.987	Slurry	None	9	2	3.48649	0.358333	8.6	1.91283	1
A11	Soil3	Soil3_CE239	4.987	Slurry	None	9	2	3.48649	0.844444	20.2667	1.85272	1
A11	Soil3	Soil3_CE239	4.987	Slurry	None	9	2	3.48649	1.07708	25.85	1.80492	1
A11	Soil3	Soil3_CE239	4.987	Slurry	None	9	2	3.48649	1.34444	32.2667	1.84526	1
A11	Soil3	Soil3_CE239	4.987	Slurry	None	9	2	3.48649	1.84792	44.35	1.76507	1
A11	Soil3	Soil3_CE239	4.987	Slurry	None	9	2	3.48649	2.33056	55.9333	1.62753	1
A11	Soil3	Soil3_CE239	4.987	Slurry	None	9	2	3.48649	2.82361	67.7667	1.62139	1
A11	Soil3	Soil3_CE239	4.987	Slurry	None	9	2	3.48649	3.85139	92.4333	1.51737	1
B11	Soil3	Soil3_CE239	4.987	Slurry	None	9	2	3.48649	0	0	1.87616	2
B11	Soil3	Soil3_CE239	4.987	Slurry	None	9	2	3.48649	0.198611	4.76667	1.95341	2
B11	Soil3	Soil3_CE239	4.987	Slurry	None	9	2	3.48649	0.358333	8.6	1.9656	2
B11	Soil3	Soil3_CE239	4.987	Slurry	None	9	2	3.48649	0.844444	20.2667	1.8744	2
B11	Soil3	Soil3_CE239	4.987	Slurry	None	9	2	3.48649	1.07708	25.85	1.82601	2
B11	Soil3	Soil3_CE239	4.987	Slurry	None	9	2	3.48649	1.34444	32.2667	1.88772	2
B11	Soil3	Soil3_CE239	4.987	Slurry	None	9	2	3.48649	1.84792	44.35	1.77191	2
B11	Soil3	Soil3_CE239	4.987	Slurry	None	9	2	3.48649	2.33056	55.9333	1.6664	2
B11	Soil3	Soil3_CE239	4.987	Slurry	None	9	2	3.48649	2.82361	67.7667	1.7028	2
B11	Soil3	Soil3_CE239	4.987	Slurry	None	9	2	3.48649	3.85139	92.4333	1.51011	2
C11	Soil3	Soil3_CE239	4.987	Slurry	None	9	2	3.48649	0	0	1.87939	3
C11	Soil3	Soil3_CE239	4.987	Slurry	None	9	2	3.48649	0.198611	4.76667	1.91465	3
C11	Soil3	Soil3_CE239	4.987	Slurry	None	9	2	3.48649	0.358333	8.6	1.96304	3
C11	Soil3	Soil3_CE239	4.987	Slurry	None	9	2	3.48649	0.844444	20.2667	1.8499	3
C11	Soil3	Soil3_CE239	4.987	Slurry	None	9	2	3.48649	1.07708	25.85	1.78563	3
C11	Soil3	Soil3_CE239	4.987	Slurry	None	9	2	3.48649	1.34444	32.2667	1.84555	3
C11	Soil3	Soil3_CE239	4.987	Slurry	None	9	2	3.48649	1.84792	44.35	1.7669	3
C11	Soil3	Soil3_CE239	4.987	Slurry	None	9	2	3.48649	2.33056	55.9333	1.64002	3
C11	Soil3	Soil3_CE239	4.987	Slurry	None	9	2	3.48649	2.82361	67.7667	1.70671	3
C11	Soil3	Soil3_CE239	4.987	Slurry	None	9	2	3.48649	3.85139	92.4333	1.5561	3
A09	Soil3	Soil3_CE239	4.987	Slurry	None	-11	5	4.71171	0	0	2.00058	1
A09	Soil3	Soil3_CE239	4.987	Slurry	None	-11	5	4.71171	0.198611	4.76667	1.90026	1
A09	Soil3	Soil3_CE239	4.987	Slurry	None	-11	5	4.71171	0.358333	8.6	1.91255	1
A09	Soil3	Soil3_CE239	4.987	Slurry	None	-11	5	4.71171	0.844444	20.2667	1.64762	1
A09	Soil3	Soil3_CE239	4.987	Slurry	None	-11	5	4.71171	1.07708	25.85	1.50979	1
A09	Soil3	Soil3_CE239	4.987	Slurry	None	-11	5	4.71171	1.34444	32.2667	1.47367	1
A09	Soil3	Soil3_CE239	4.987	Slurry	None	-11	5	4.71171	1.84792	44.35	1.27716	1
A09	Soil3	Soil3_CE239	4.987	Slurry	None	-11	5	4.71171	2.33056	55.9333	1.01832	1
A09	Soil3	Soil3_CE239	4.987	Slurry	None	-11	5	4.71171	2.82361	67.7667	0.924074	1
A09	Soil3	Soil3_CE239	4.987	Slurry	None	-11	5	4.71171	3.85139	92.4333	0.659147	1
B09	Soil3	Soil3_CE239	4.987	Slurry	None	-11	5	4.71171	0	0	1.98491	2
B09	Soil3	Soil3_CE239	4.987	Slurry	None	-11	5	4.71171	0.198611	4.76667	1.91238	2
B09	Soil3	Soil3_CE239	4.987	Slurry	None	-11	5	4.71171	0.358333	8.6	1.82969	2
B09	Soil3	Soil3_CE239	4.987	Slurry	None	-11	5	4.71171	0.844444	20.2667	1.65635	2
B09	Soil3	Soil3_CE239	4.987	Slurry	None	-11	5	4.71171	1.07708	25.85	1.58807	2
B09	Soil3	Soil3_CE239	4.987	Slurry	None	-11	5	4.71171	1.34444	32.2667	1.45477	2
B09	Soil3	Soil3_CE239	4.987	Slurry	None	-11	5	4.71171	1.84792	44.35	1.19948	2
B09	Soil3	Soil3_CE239	4.987	Slurry	None	-11	5	4.71171	2.33056	55.9333	1.00633	2
B09	Soil3	Soil3_CE239	4.987	Slurry	None	-11	5	4.71171	2.82361	67.7667	0.917411	2
B09	Soil3	Soil3_CE239	4.987	Slurry	None	-11	5	4.71171	3.85139	92.4333	0.610601	2
C09	Soil3	Soil3_CE239	4.987	Slurry	None	-11	5	4.71171	0	0	2.00672	3
C09	Soil3	Soil3_CE239	4.987	Slurry	None	-11	5	4.71171	0.198611	4.76667	1.97438	3
C09	Soil3	Soil3_CE239	4.987	Slurry	None	-11	5	4.71171	0.358333	8.6	1.90838	3
C09	Soil3	Soil3_CE239	4.987	Slurry	None	-11	5	4.71171	0.844444	20.2667	1.68805	3
C09	Soil3	Soil3_CE239	4.987	Slurry	None	-11	5	4.71171	1.07708	25.85	1.59929	3
C09	Soil3	Soil3_CE239	4.987	Slurry	None	-11	5	4.71171	1.34444	32.2667	1.43316	3
C09	Soil3	Soil3_CE239	4.987	Slurry	None	-11	5	4.71171	1.84792	44.35	1.22671	3
C09	Soil3	Soil3_CE239	4.987	Slurry	None	-11	5	4.71171	2.33056	55.9333	1.026	3
C09	Soil3	Soil3_CE239	4.987	Slurry	None	-11	5	4.71171	2.82361	67.7667	0.93634	3
C09	Soil3	Soil3_CE239	4.987	Slurry	None	-11	5	4.71171	3.85139	92.4333	0.616183	3
A07	Soil3	Soil3_CE239	4.987	Slurry	None	-16	7	5.44444	0	0	2.08897	1
A07	Soil3	Soil3_CE239	4.987	Slurry	None	-16	7	5.44444	0.198611	4.76667	2.02087	1
A07	Soil3	Soil3_CE239	4.987	Slurry	None	-16	7	5.44444	0.358333	8.6	1.90689	1
A07	Soil3	Soil3_CE239	4.987	Slurry	None	-16	7	5.44444	0.844444	20.2667	1.68429	1
A07	Soil3	Soil3_CE239	4.987	Slurry	None	-16	7	5.44444	1.07708	25.85	1.53625	1
A07	Soil3	Soil3_CE239	4.987	Slurry	None	-16	7	5.44444	1.34444	32.2667	1.45838	1
A07	Soil3	Soil3_CE239	4.987	Slurry	None	-16	7	5.44444	1.84792	44.35	1.14943	1
A07	Soil3	Soil3_CE239	4.987	Slurry	None	-16	7	5.44444	2.33056	55.9333	0.905465	1
A07	Soil3	Soil3_CE239	4.987	Slurry	None	-16	7	5.44444	2.82361	67.7667	0.754826	1
A07	Soil3	Soil3_CE239	4.987	Slurry	None	-16	7	5.44444	3.85139	92.4333	0.402761	1
B07	Soil3	Soil3_CE239	4.987	Slurry	None	-16	7	5.44444	0	0	2.04092	2
B07	Soil3	Soil3_CE239	4.987	Slurry	None	-16	7	5.44444	0.198611	4.76667	1.9992	2
B07	Soil3	Soil3_CE239	4.987	Slurry	None	-16	7	5.44444	0.358333	8.6	2.07016	2
B07	Soil3	Soil3_CE239	4.987	Slurry	None	-16	7	5.44444	0.844444	20.2667	1.66453	2
B07	Soil3	Soil3_CE239	4.987	Slurry	None	-16	7	5.44444	1.07708	25.85	1.59537	2
B07	Soil3	Soil3_CE239	4.987	Slurry	None	-16	7	5.44444	1.34444	32.2667	1.42417	2
B07	Soil3	Soil3_CE239	4.987	Slurry	None	-16	7	5.44444	1.84792	44.35	1.14418	2
B07	Soil3	Soil3_CE239	4.987	Slurry	None	-16	7	5.44444	2.33056	55.9333	0.964383	2
B07	Soil3	Soil3_CE239	4.987	Slurry	None	-16	7	5.44444	2.82361	67.7667	0.79764	2
B07	Soil3	Soil3_CE239	4.987	Slurry	None	-16	7	5.44444	3.85139	92.4333	0.424049	2
C07	Soil3	Soil3_CE239	4.987	Slurry	None	-16	7	5.44444	0	0	2.10434	3
C07	Soil3	Soil3_CE239	4.987	Slurry	None	-16	7	5.44444	0.198611	4.76667	2.02673	3
C07	Soil3	Soil3_CE239	4.987	Slurry	None	-16	7	5.44444	0.358333	8.6	1.95334	3
C07	Soil3	Soil3_CE239	4.987	Slurry	None	-16	7	5.44444	0.844444	20.2667	1.73324	3
C07	Soil3	Soil3_CE239	4.987	Slurry	None	-16	7	5.44444	1.07708	25.85	1.59154	3
C07	Soil3	Soil3_CE239	4.987	Slurry	None	-16	7	5.44444	1.34444	32.2667	1.40917	3
C07	Soil3	Soil3_CE239	4.987	Slurry	None	-16	7	5.44444	1.84792	44.35	1.11462	3
C07	Soil3	Soil3_CE239	4.987	Slurry	None	-16	7	5.44444	2.33056	55.9333	0.874732	3
C07	Soil3	Soil3_CE239	4.987	Slurry	None	-16	7	5.44444	2.82361	67.7667	0.699227	3
C07	Soil3	Soil3_CE239	4.987	Slurry	None	-16	7	5.44444	3.85139	92.4333	0.35856	3
A05	Soil3	Soil3_CE239	4.987	Slurry	None	-22	9	6.77778	0	0	2.00635	1
A05	Soil3	Soil3_CE239	4.987	Slurry	None	-22	9	6.77778	0.198611	4.76667	1.91967	1
A05	Soil3	Soil3_CE239	4.987	Slurry	None	-22	9	6.77778	0.358333	8.6	1.86383	1
A05	Soil3	Soil3_CE239	4.987	Slurry	None	-22	9	6.77778	0.844444	20.2667	1.63053	1
A05	Soil3	Soil3_CE239	4.987	Slurry	None	-22	9	6.77778	1.07708	25.85	1.44861	1
A05	Soil3	Soil3_CE239	4.987	Slurry	None	-22	9	6.77778	1.34444	32.2667	1.23294	1
A05	Soil3	Soil3_CE239	4.987	Slurry	None	-22	9	6.77778	1.84792	44.35	0.595742	1
A05	Soil3	Soil3_CE239	4.987	Slurry	None	-22	9	6.77778	2.33056	55.9333	0.181127	1
A05	Soil3	Soil3_CE239	4.987	Slurry	None	-22	9	6.77778	2.82361	67.7667	0	1
A05	Soil3	Soil3_CE239	4.987	Slurry	None	-22	9	6.77778	3.85139	92.4333	0	1
B05	Soil3	Soil3_CE239	4.987	Slurry	None	-22	9	6.77778	0	0	2.07764	2
B05	Soil3	Soil3_CE239	4.987	Slurry	None	-22	9	6.77778	0.198611	4.76667	1.95306	2
B05	Soil3	Soil3_CE239	4.987	Slurry	None	-22	9	6.77778	0.358333	8.6	1.93959	2
B05	Soil3	Soil3_CE239	4.987	Slurry	None	-22	9	6.77778	0.844444	20.2667	1.65852	2
B05	Soil3	Soil3_CE239	4.987	Slurry	None	-22	9	6.77778	1.07708	25.85	1.48117	2
B05	Soil3	Soil3_CE239	4.987	Slurry	None	-22	9	6.77778	1.34444	32.2667	1.22514	2
B05	Soil3	Soil3_CE239	4.987	Slurry	None	-22	9	6.77778	1.84792	44.35	0.601867	2
B05	Soil3	Soil3_CE239	4.987	Slurry	None	-22	9	6.77778	2.33056	55.9333	0.221721	2
B05	Soil3	Soil3_CE239	4.987	Slurry	None	-22	9	6.77778	2.82361	67.7667	0	2
B05	Soil3	Soil3_CE239	4.987	Slurry	None	-22	9	6.77778	3.85139	92.4333	0	2
C05	Soil3	Soil3_CE239	4.987	Slurry	None	-22	9	6.77778	0	0	1.99158	3
C05	Soil3	Soil3_CE239	4.987	Slurry	None	-22	9	6.77778	0.198611	4.76667	1.95502	3
C05	Soil3	Soil3_CE239	4.987	Slurry	None	-22	9	6.77778	0.358333	8.6	1.91405	3
C05	Soil3	Soil3_CE239	4.987	Slurry	None	-22	9	6.77778	0.844444	20.2667	1.69136	3
C05	Soil3	Soil3_CE239	4.987	Slurry	None	-22	9	6.77778	1.07708	25.85	1.48753	3
C05	Soil3	Soil3_CE239	4.987	Slurry	None	-22	9	6.77778	1.34444	32.2667	1.23291	3
C05	Soil3	Soil3_CE239	4.987	Slurry	None	-22	9	6.77778	1.84792	44.35	0.621366	3
C05	Soil3	Soil3_CE239	4.987	Slurry	None	-22	9	6.77778	2.33056	55.9333	0.169882	3
C05	Soil3	Soil3_CE239	4.987	Slurry	None	-22	9	6.77778	2.82361	67.7667	0	3
C05	Soil3	Soil3_CE239	4.987	Slurry	None	-22	9	6.77778	3.85139	92.4333	0	3
A02	Soil3	Soil3_CE239	4.987	Slurry	None	-50	12	8.22	0	0	1.90644	1
A02	Soil3	Soil3_CE239	4.987	Slurry	None	-50	12	8.22	0.198611	4.76667	1.80408	1
A02	Soil3	Soil3_CE239	4.987	Slurry	None	-50	12	8.22	0.358333	8.6	1.74259	1
A02	Soil3	Soil3_CE239	4.987	Slurry	None	-50	12	8.22	0.844444	20.2667	1.73995	1
A02	Soil3	Soil3_CE239	4.987	Slurry	None	-50	12	8.22	1.07708	25.85	1.33185	1
A02	Soil3	Soil3_CE239	4.987	Slurry	None	-50	12	8.22	1.34444	32.2667	0.626202	1
A02	Soil3	Soil3_CE239	4.987	Slurry	None	-50	12	8.22	1.84792	44.35	0	1
A02	Soil3	Soil3_CE239	4.987	Slurry	None	-50	12	8.22	2.33056	55.9333	0	1
A02	Soil3	Soil3_CE239	4.987	Slurry	None	-50	12	8.22	2.82361	67.7667	0	1
A02	Soil3	Soil3_CE239	4.987	Slurry	None	-50	12	8.22	3.85139	92.4333	0	1
B02	Soil3	Soil3_CE239	4.987	Slurry	None	-50	12	8.22	0	0	1.84451	2
B02	Soil3	Soil3_CE239	4.987	Slurry	None	-50	12	8.22	0.198611	4.76667	1.77795	2
B02	Soil3	Soil3_CE239	4.987	Slurry	None	-50	12	8.22	0.358333	8.6	1.77924	2
B02	Soil3	Soil3_CE239	4.987	Slurry	None	-50	12	8.22	0.844444	20.2667	1.76726	2
B02	Soil3	Soil3_CE239	4.987	Slurry	None	-50	12	8.22	1.07708	25.85	1.4411	2
B02	Soil3	Soil3_CE239	4.987	Slurry	None	-50	12	8.22	1.34444	32.2667	0.631225	2
B02	Soil3	Soil3_CE239	4.987	Slurry	None	-50	12	8.22	1.84792	44.35	0	2
B02	Soil3	Soil3_CE239	4.987	Slurry	None	-50	12	8.22	2.33056	55.9333	0	2
B02	Soil3	Soil3_CE239	4.987	Slurry	None	-50	12	8.22	2.82361	67.7667	0	2
B02	Soil3	Soil3_CE239	4.987	Slurry	None	-50	12	8.22	3.85139	92.4333	0	2
C02	Soil3	Soil3_CE239	4.987	Slurry	None	-50	12	8.22	0	0	1.82867	3
C02	Soil3	Soil3_CE239	4.987	Slurry	None	-50	12	8.22	0.198611	4.76667	1.80871	3
C02	Soil3	Soil3_CE239	4.987	Slurry	None	-50	12	8.22	0.358333	8.6	1.78171	3
C02	Soil3	Soil3_CE239	4.987	Slurry	None	-50	12	8.22	0.844444	20.2667	1.7943	3
C02	Soil3	Soil3_CE239	4.987	Slurry	None	-50	12	8.22	1.07708	25.85	1.41303	3
C02	Soil3	Soil3_CE239	4.987	Slurry	None	-50	12	8.22	1.34444	32.2667	0.448131	3
C02	Soil3	Soil3_CE239	4.987	Slurry	None	-50	12	8.22	1.84792	44.35	0	3
C02	Soil3	Soil3_CE239	4.987	Slurry	None	-50	12	8.22	2.33056	55.9333	0	3
C02	Soil3	Soil3_CE239	4.987	Slurry	None	-50	12	8.22	2.82361	67.7667	0	3
C02	Soil3	Soil3_CE239	4.987	Slurry	None	-50	12	8.22	3.85139	92.4333	0	3
A01	Soil3	Soil3_CE239	4.987	Slurry	None	-85	13	8.48	0	0	1.57454	1
A01	Soil3	Soil3_CE239	4.987	Slurry	None	-85	13	8.48	0.198611	4.76667	1.66624	1
A01	Soil3	Soil3_CE239	4.987	Slurry	None	-85	13	8.48	0.358333	8.6	1.66278	1
A01	Soil3	Soil3_CE239	4.987	Slurry	None	-85	13	8.48	0.844444	20.2667	1.70267	1
A01	Soil3	Soil3_CE239	4.987	Slurry	None	-85	13	8.48	1.07708	25.85	1.52854	1
A01	Soil3	Soil3_CE239	4.987	Slurry	None	-85	13	8.48	1.34444	32.2667	0.611811	1
A01	Soil3	Soil3_CE239	4.987	Slurry	None	-85	13	8.48	1.84792	44.35	0	1
A01	Soil3	Soil3_CE239	4.987	Slurry	None	-85	13	8.48	2.33056	55.9333	0	1
A01	Soil3	Soil3_CE239	4.987	Slurry	None	-85	13	8.48	2.82361	67.7667	0	1
A01	Soil3	Soil3_CE239	4.987	Slurry	None	-85	13	8.48	3.85139	92.4333	0	1
B01	Soil3	Soil3_CE239	4.987	Slurry	None	-85	13	8.48	0	0	1.69497	2
B01	Soil3	Soil3_CE239	4.987	Slurry	None	-85	13	8.48	0.198611	4.76667	1.7452	2
B01	Soil3	Soil3_CE239	4.987	Slurry	None	-85	13	8.48	0.358333	8.6	1.64814	2
B01	Soil3	Soil3_CE239	4.987	Slurry	None	-85	13	8.48	0.844444	20.2667	1.77638	2
B01	Soil3	Soil3_CE239	4.987	Slurry	None	-85	13	8.48	1.07708	25.85	1.58197	2
B01	Soil3	Soil3_CE239	4.987	Slurry	None	-85	13	8.48	1.34444	32.2667	0.592687	2
B01	Soil3	Soil3_CE239	4.987	Slurry	None	-85	13	8.48	1.84792	44.35	0	2
B01	Soil3	Soil3_CE239	4.987	Slurry	None	-85	13	8.48	2.33056	55.9333	0	2
B01	Soil3	Soil3_CE239	4.987	Slurry	None	-85	13	8.48	2.82361	67.7667	0	2
B01	Soil3	Soil3_CE239	4.987	Slurry	None	-85	13	8.48	3.85139	92.4333	0	2
C01	Soil3	Soil3_CE239	4.987	Slurry	None	-85	13	8.48	0	0	1.66491	3
C01	Soil3	Soil3_CE239	4.987	Slurry	None	-85	13	8.48	0.198611	4.76667	1.73638	3
C01	Soil3	Soil3_CE239	4.987	Slurry	None	-85	13	8.48	0.358333	8.6	1.67152	3
C01	Soil3	Soil3_CE239	4.987	Slurry	None	-85	13	8.48	0.844444	20.2667	1.68284	3
C01	Soil3	Soil3_CE239	4.987	Slurry	None	-85	13	8.48	1.07708	25.85	1.49203	3
C01	Soil3	Soil3_CE239	4.987	Slurry	None	-85	13	8.48	1.34444	32.2667	0.692808	3
C01	Soil3	Soil3_CE239	4.987	Slurry	None	-85	13	8.48	1.84792	44.35	0	3
C01	Soil3	Soil3_CE239	4.987	Slurry	None	-85	13	8.48	2.33056	55.9333	0	3
C01	Soil3	Soil3_CE239	4.987	Slurry	None	-85	13	8.48	2.82361	67.7667	0	3
C01	Soil3	Soil3_CE239	4.987	Slurry	None	-85	13	8.48	3.85139	92.4333	0	3
E12	Soil6	Soil6_CE73	5.405	Slurry	CHL	60	1	2.88	0	0	1.95437	1
E12	Soil6	Soil6_CE73	5.405	Slurry	CHL	60	1	2.88	0.194444	4.66667	2.02055	1
E12	Soil6	Soil6_CE73	5.405	Slurry	CHL	60	1	2.88	0.361111	8.66667	1.94116	1
E12	Soil6	Soil6_CE73	5.405	Slurry	CHL	60	1	2.88	0.8125	19.5	1.99341	1
E12	Soil6	Soil6_CE73	5.405	Slurry	CHL	60	1	2.88	1.06597	25.5833	1.95468	1
E12	Soil6	Soil6_CE73	5.405	Slurry	CHL	60	1	2.88	1.30556	31.3333	1.89853	1
E12	Soil6	Soil6_CE73	5.405	Slurry	CHL	60	1	2.88	1.80556	43.3333	1.97217	1
E12	Soil6	Soil6_CE73	5.405	Slurry	CHL	60	1	2.88	2.30903	55.4167	1.97445	1
E12	Soil6	Soil6_CE73	5.405	Slurry	CHL	60	1	2.88	2.82639	67.8333	1.93635	1
E12	Soil6	Soil6_CE73	5.405	Slurry	CHL	60	1	2.88	3.84028	92.1667	1.96311	1
F12	Soil6	Soil6_CE73	5.405	Slurry	CHL	60	1	2.88	0	0	1.93059	2
F12	Soil6	Soil6_CE73	5.405	Slurry	CHL	60	1	2.88	0.194444	4.66667	1.98707	2
F12	Soil6	Soil6_CE73	5.405	Slurry	CHL	60	1	2.88	0.361111	8.66667	1.98536	2
F12	Soil6	Soil6_CE73	5.405	Slurry	CHL	60	1	2.88	0.8125	19.5	1.96577	2
F12	Soil6	Soil6_CE73	5.405	Slurry	CHL	60	1	2.88	1.06597	25.5833	1.98926	2
F12	Soil6	Soil6_CE73	5.405	Slurry	CHL	60	1	2.88	1.30556	31.3333	1.90791	2
F12	Soil6	Soil6_CE73	5.405	Slurry	CHL	60	1	2.88	1.80556	43.3333	1.92608	2
F12	Soil6	Soil6_CE73	5.405	Slurry	CHL	60	1	2.88	2.30903	55.4167	2.01167	2
F12	Soil6	Soil6_CE73	5.405	Slurry	CHL	60	1	2.88	2.82639	67.8333	1.92344	2
F12	Soil6	Soil6_CE73	5.405	Slurry	CHL	60	1	2.88	3.84028	92.1667	1.98657	2
G12	Soil6	Soil6_CE73	5.405	Slurry	CHL	60	1	2.88	0	0	1.93751	3
G12	Soil6	Soil6_CE73	5.405	Slurry	CHL	60	1	2.88	0.194444	4.66667	1.94054	3
G12	Soil6	Soil6_CE73	5.405	Slurry	CHL	60	1	2.88	0.361111	8.66667	1.93566	3
G12	Soil6	Soil6_CE73	5.405	Slurry	CHL	60	1	2.88	0.8125	19.5	1.93912	3
G12	Soil6	Soil6_CE73	5.405	Slurry	CHL	60	1	2.88	1.06597	25.5833	1.90241	3
G12	Soil6	Soil6_CE73	5.405	Slurry	CHL	60	1	2.88	1.30556	31.3333	1.98429	3
G12	Soil6	Soil6_CE73	5.405	Slurry	CHL	60	1	2.88	1.80556	43.3333	1.93186	3
G12	Soil6	Soil6_CE73	5.405	Slurry	CHL	60	1	2.88	2.30903	55.4167	1.9312	3
G12	Soil6	Soil6_CE73	5.405	Slurry	CHL	60	1	2.88	2.82639	67.8333	1.90582	3
G12	Soil6	Soil6_CE73	5.405	Slurry	CHL	60	1	2.88	3.84028	92.1667	1.91427	3
E11	Soil6	Soil6_CE73	5.405	Slurry	CHL	22	2	3.42643	0	0	1.91991	1
E11	Soil6	Soil6_CE73	5.405	Slurry	CHL	22	2	3.42643	0.194444	4.66667	1.90771	1
E11	Soil6	Soil6_CE73	5.405	Slurry	CHL	22	2	3.42643	0.361111	8.66667	2.01778	1
E11	Soil6	Soil6_CE73	5.405	Slurry	CHL	22	2	3.42643	0.8125	19.5	1.88518	1
E11	Soil6	Soil6_CE73	5.405	Slurry	CHL	22	2	3.42643	1.06597	25.5833	1.93736	1
E11	Soil6	Soil6_CE73	5.405	Slurry	CHL	22	2	3.42643	1.30556	31.3333	1.97654	1
E11	Soil6	Soil6_CE73	5.405	Slurry	CHL	22	2	3.42643	1.80556	43.3333	1.86799	1
E11	Soil6	Soil6_CE73	5.405	Slurry	CHL	22	2	3.42643	2.30903	55.4167	1.85626	1
E11	Soil6	Soil6_CE73	5.405	Slurry	CHL	22	2	3.42643	2.82639	67.8333	1.81814	1
E11	Soil6	Soil6_CE73	5.405	Slurry	CHL	22	2	3.42643	3.84028	92.1667	1.76942	1
F11	Soil6	Soil6_CE73	5.405	Slurry	CHL	22	2	3.42643	0	0	1.93253	2
F11	Soil6	Soil6_CE73	5.405	Slurry	CHL	22	2	3.42643	0.194444	4.66667	1.95385	2
F11	Soil6	Soil6_CE73	5.405	Slurry	CHL	22	2	3.42643	0.361111	8.66667	1.93174	2
F11	Soil6	Soil6_CE73	5.405	Slurry	CHL	22	2	3.42643	0.8125	19.5	1.90409	2
F11	Soil6	Soil6_CE73	5.405	Slurry	CHL	22	2	3.42643	1.06597	25.5833	1.88734	2
F11	Soil6	Soil6_CE73	5.405	Slurry	CHL	22	2	3.42643	1.30556	31.3333	1.83679	2
F11	Soil6	Soil6_CE73	5.405	Slurry	CHL	22	2	3.42643	1.80556	43.3333	1.88689	2
F11	Soil6	Soil6_CE73	5.405	Slurry	CHL	22	2	3.42643	2.30903	55.4167	1.85165	2
F11	Soil6	Soil6_CE73	5.405	Slurry	CHL	22	2	3.42643	2.82639	67.8333	1.81859	2
F11	Soil6	Soil6_CE73	5.405	Slurry	CHL	22	2	3.42643	3.84028	92.1667	1.84489	2
G11	Soil6	Soil6_CE73	5.405	Slurry	CHL	22	2	3.42643	0	0	1.89126	3
G11	Soil6	Soil6_CE73	5.405	Slurry	CHL	22	2	3.42643	0.194444	4.66667	1.93562	3
G11	Soil6	Soil6_CE73	5.405	Slurry	CHL	22	2	3.42643	0.361111	8.66667	1.99401	3
G11	Soil6	Soil6_CE73	5.405	Slurry	CHL	22	2	3.42643	0.8125	19.5	1.93445	3
G11	Soil6	Soil6_CE73	5.405	Slurry	CHL	22	2	3.42643	1.06597	25.5833	1.99115	3
G11	Soil6	Soil6_CE73	5.405	Slurry	CHL	22	2	3.42643	1.30556	31.3333	1.93652	3
G11	Soil6	Soil6_CE73	5.405	Slurry	CHL	22	2	3.42643	1.80556	43.3333	1.89929	3
G11	Soil6	Soil6_CE73	5.405	Slurry	CHL	22	2	3.42643	2.30903	55.4167	1.95125	3
G11	Soil6	Soil6_CE73	5.405	Slurry	CHL	22	2	3.42643	2.82639	67.8333	1.87866	3
G11	Soil6	Soil6_CE73	5.405	Slurry	CHL	22	2	3.42643	3.84028	92.1667	1.87647	3
E09	Soil6	Soil6_CE73	5.405	Slurry	CHL	-4	5	4.6036	0	0	2.03506	1
E09	Soil6	Soil6_CE73	5.405	Slurry	CHL	-4	5	4.6036	0.194444	4.66667	1.96263	1
E09	Soil6	Soil6_CE73	5.405	Slurry	CHL	-4	5	4.6036	0.361111	8.66667	1.98172	1
E09	Soil6	Soil6_CE73	5.405	Slurry	CHL	-4	5	4.6036	0.8125	19.5	1.8766	1
E09	Soil6	Soil6_CE73	5.405	Slurry	CHL	-4	5	4.6036	1.06597	25.5833	1.8708	1
E09	Soil6	Soil6_CE73	5.405	Slurry	CHL	-4	5	4.6036	1.30556	31.3333	1.69598	1
E09	Soil6	Soil6_CE73	5.405	Slurry	CHL	-4	5	4.6036	1.80556	43.3333	1.66129	1
E09	Soil6	Soil6_CE73	5.405	Slurry	CHL	-4	5	4.6036	2.30903	55.4167	1.55922	1
E09	Soil6	Soil6_CE73	5.405	Slurry	CHL	-4	5	4.6036	2.82639	67.8333	1.4554	1
E09	Soil6	Soil6_CE73	5.405	Slurry	CHL	-4	5	4.6036	3.84028	92.1667	1.31378	1
F09	Soil6	Soil6_CE73	5.405	Slurry	CHL	-4	5	4.6036	0	0	2.02949	2
F09	Soil6	Soil6_CE73	5.405	Slurry	CHL	-4	5	4.6036	0.194444	4.66667	2.03299	2
F09	Soil6	Soil6_CE73	5.405	Slurry	CHL	-4	5	4.6036	0.361111	8.66667	2.04073	2
F09	Soil6	Soil6_CE73	5.405	Slurry	CHL	-4	5	4.6036	0.8125	19.5	1.87147	2
F09	Soil6	Soil6_CE73	5.405	Slurry	CHL	-4	5	4.6036	1.06597	25.5833	1.8017	2
F09	Soil6	Soil6_CE73	5.405	Slurry	CHL	-4	5	4.6036	1.30556	31.3333	1.815	2
F09	Soil6	Soil6_CE73	5.405	Slurry	CHL	-4	5	4.6036	1.80556	43.3333	1.61728	2
F09	Soil6	Soil6_CE73	5.405	Slurry	CHL	-4	5	4.6036	2.30903	55.4167	1.52916	2
F09	Soil6	Soil6_CE73	5.405	Slurry	CHL	-4	5	4.6036	2.82639	67.8333	1.41995	2
F09	Soil6	Soil6_CE73	5.405	Slurry	CHL	-4	5	4.6036	3.84028	92.1667	1.31388	2
G09	Soil6	Soil6_CE73	5.405	Slurry	CHL	-4	5	4.6036	0	0	1.99964	3
G09	Soil6	Soil6_CE73	5.405	Slurry	CHL	-4	5	4.6036	0.194444	4.66667	2.00458	3
G09	Soil6	Soil6_CE73	5.405	Slurry	CHL	-4	5	4.6036	0.361111	8.66667	1.95099	3
G09	Soil6	Soil6_CE73	5.405	Slurry	CHL	-4	5	4.6036	0.8125	19.5	1.92194	3
G09	Soil6	Soil6_CE73	5.405	Slurry	CHL	-4	5	4.6036	1.06597	25.5833	1.84885	3
G09	Soil6	Soil6_CE73	5.405	Slurry	CHL	-4	5	4.6036	1.30556	31.3333	1.73589	3
G09	Soil6	Soil6_CE73	5.405	Slurry	CHL	-4	5	4.6036	1.80556	43.3333	1.68899	3
G09	Soil6	Soil6_CE73	5.405	Slurry	CHL	-4	5	4.6036	2.30903	55.4167	1.5518	3
G09	Soil6	Soil6_CE73	5.405	Slurry	CHL	-4	5	4.6036	2.82639	67.8333	1.47396	3
G09	Soil6	Soil6_CE73	5.405	Slurry	CHL	-4	5	4.6036	3.84028	92.1667	1.35461	3
E07	Soil6	Soil6_CE73	5.405	Slurry	CHL	-11	7	5.25225	0	0	2.03951	1
E07	Soil6	Soil6_CE73	5.405	Slurry	CHL	-11	7	5.25225	0.194444	4.66667	1.93733	1
E07	Soil6	Soil6_CE73	5.405	Slurry	CHL	-11	7	5.25225	0.361111	8.66667	1.92821	1
E07	Soil6	Soil6_CE73	5.405	Slurry	CHL	-11	7	5.25225	0.8125	19.5	1.8262	1
E07	Soil6	Soil6_CE73	5.405	Slurry	CHL	-11	7	5.25225	1.06597	25.5833	1.78298	1
E07	Soil6	Soil6_CE73	5.405	Slurry	CHL	-11	7	5.25225	1.30556	31.3333	1.70964	1
E07	Soil6	Soil6_CE73	5.405	Slurry	CHL	-11	7	5.25225	1.80556	43.3333	1.62986	1
E07	Soil6	Soil6_CE73	5.405	Slurry	CHL	-11	7	5.25225	2.30903	55.4167	1.49986	1
E07	Soil6	Soil6_CE73	5.405	Slurry	CHL	-11	7	5.25225	2.82639	67.8333	1.439	1
E07	Soil6	Soil6_CE73	5.405	Slurry	CHL	-11	7	5.25225	3.84028	92.1667	1.26361	1
F07	Soil6	Soil6_CE73	5.405	Slurry	CHL	-11	7	5.25225	0	0	2.03213	2
F07	Soil6	Soil6_CE73	5.405	Slurry	CHL	-11	7	5.25225	0.194444	4.66667	2.05299	2
F07	Soil6	Soil6_CE73	5.405	Slurry	CHL	-11	7	5.25225	0.361111	8.66667	1.93087	2
F07	Soil6	Soil6_CE73	5.405	Slurry	CHL	-11	7	5.25225	0.8125	19.5	1.85379	2
F07	Soil6	Soil6_CE73	5.405	Slurry	CHL	-11	7	5.25225	1.06597	25.5833	1.80042	2
F07	Soil6	Soil6_CE73	5.405	Slurry	CHL	-11	7	5.25225	1.30556	31.3333	1.68894	2
F07	Soil6	Soil6_CE73	5.405	Slurry	CHL	-11	7	5.25225	1.80556	43.3333	1.63448	2
F07	Soil6	Soil6_CE73	5.405	Slurry	CHL	-11	7	5.25225	2.30903	55.4167	1.51859	2
F07	Soil6	Soil6_CE73	5.405	Slurry	CHL	-11	7	5.25225	2.82639	67.8333	1.44339	2
F07	Soil6	Soil6_CE73	5.405	Slurry	CHL	-11	7	5.25225	3.84028	92.1667	1.2636	2
G07	Soil6	Soil6_CE73	5.405	Slurry	CHL	-11	7	5.25225	0	0	1.96652	3
G07	Soil6	Soil6_CE73	5.405	Slurry	CHL	-11	7	5.25225	0.194444	4.66667	1.94731	3
G07	Soil6	Soil6_CE73	5.405	Slurry	CHL	-11	7	5.25225	0.361111	8.66667	1.95113	3
G07	Soil6	Soil6_CE73	5.405	Slurry	CHL	-11	7	5.25225	0.8125	19.5	1.81519	3
G07	Soil6	Soil6_CE73	5.405	Slurry	CHL	-11	7	5.25225	1.06597	25.5833	1.77679	3
G07	Soil6	Soil6_CE73	5.405	Slurry	CHL	-11	7	5.25225	1.30556	31.3333	1.68048	3
G07	Soil6	Soil6_CE73	5.405	Slurry	CHL	-11	7	5.25225	1.80556	43.3333	1.61846	3
G07	Soil6	Soil6_CE73	5.405	Slurry	CHL	-11	7	5.25225	2.30903	55.4167	1.51022	3
G07	Soil6	Soil6_CE73	5.405	Slurry	CHL	-11	7	5.25225	2.82639	67.8333	1.46295	3
G07	Soil6	Soil6_CE73	5.405	Slurry	CHL	-11	7	5.25225	3.84028	92.1667	1.29143	3
E05	Soil6	Soil6_CE73	5.405	Slurry	CHL	-17	9	6.21321	0	0	2.08021	1
E05	Soil6	Soil6_CE73	5.405	Slurry	CHL	-17	9	6.21321	0.194444	4.66667	1.9056	1
E05	Soil6	Soil6_CE73	5.405	Slurry	CHL	-17	9	6.21321	0.361111	8.66667	2.01031	1
E05	Soil6	Soil6_CE73	5.405	Slurry	CHL	-17	9	6.21321	0.8125	19.5	1.77842	1
E05	Soil6	Soil6_CE73	5.405	Slurry	CHL	-17	9	6.21321	1.06597	25.5833	1.72517	1
E05	Soil6	Soil6_CE73	5.405	Slurry	CHL	-17	9	6.21321	1.30556	31.3333	1.69451	1
E05	Soil6	Soil6_CE73	5.405	Slurry	CHL	-17	9	6.21321	1.80556	43.3333	1.58266	1
E05	Soil6	Soil6_CE73	5.405	Slurry	CHL	-17	9	6.21321	2.30903	55.4167	1.48741	1
E05	Soil6	Soil6_CE73	5.405	Slurry	CHL	-17	9	6.21321	2.82639	67.8333	1.43394	1
E05	Soil6	Soil6_CE73	5.405	Slurry	CHL	-17	9	6.21321	3.84028	92.1667	1.2486	1
F05	Soil6	Soil6_CE73	5.405	Slurry	CHL	-17	9	6.21321	0	0	2.0915	2
F05	Soil6	Soil6_CE73	5.405	Slurry	CHL	-17	9	6.21321	0.194444	4.66667	1.98849	2
F05	Soil6	Soil6_CE73	5.405	Slurry	CHL	-17	9	6.21321	0.361111	8.66667	1.97058	2
F05	Soil6	Soil6_CE73	5.405	Slurry	CHL	-17	9	6.21321	0.8125	19.5	1.80435	2
F05	Soil6	Soil6_CE73	5.405	Slurry	CHL	-17	9	6.21321	1.06597	25.5833	1.76697	2
F05	Soil6	Soil6_CE73	5.405	Slurry	CHL	-17	9	6.21321	1.30556	31.3333	1.63211	2
F05	Soil6	Soil6_CE73	5.405	Slurry	CHL	-17	9	6.21321	1.80556	43.3333	1.58971	2
F05	Soil6	Soil6_CE73	5.405	Slurry	CHL	-17	9	6.21321	2.30903	55.4167	1.52615	2
F05	Soil6	Soil6_CE73	5.405	Slurry	CHL	-17	9	6.21321	2.82639	67.8333	1.44504	2
F05	Soil6	Soil6_CE73	5.405	Slurry	CHL	-17	9	6.21321	3.84028	92.1667	1.28497	2
G05	Soil6	Soil6_CE73	5.405	Slurry	CHL	-17	9	6.21321	0	0	1.97364	3
G05	Soil6	Soil6_CE73	5.405	Slurry	CHL	-17	9	6.21321	0.194444	4.66667	1.95328	3
G05	Soil6	Soil6_CE73	5.405	Slurry	CHL	-17	9	6.21321	0.361111	8.66667	1.90185	3
G05	Soil6	Soil6_CE73	5.405	Slurry	CHL	-17	9	6.21321	0.8125	19.5	1.79317	3
G05	Soil6	Soil6_CE73	5.405	Slurry	CHL	-17	9	6.21321	1.06597	25.5833	1.77987	3
G05	Soil6	Soil6_CE73	5.405	Slurry	CHL	-17	9	6.21321	1.30556	31.3333	1.62741	3
G05	Soil6	Soil6_CE73	5.405	Slurry	CHL	-17	9	6.21321	1.80556	43.3333	1.59805	3
G05	Soil6	Soil6_CE73	5.405	Slurry	CHL	-17	9	6.21321	2.30903	55.4167	1.52283	3
G05	Soil6	Soil6_CE73	5.405	Slurry	CHL	-17	9	6.21321	2.82639	67.8333	1.43298	3
G05	Soil6	Soil6_CE73	5.405	Slurry	CHL	-17	9	6.21321	3.84028	92.1667	1.31046	3
E02	Soil6	Soil6_CE73	5.405	Slurry	CHL	-40	12	7.84685	0	0	2.04746	1
E02	Soil6	Soil6_CE73	5.405	Slurry	CHL	-40	12	7.84685	0.194444	4.66667	1.96881	1
E02	Soil6	Soil6_CE73	5.405	Slurry	CHL	-40	12	7.84685	0.361111	8.66667	1.9996	1
E02	Soil6	Soil6_CE73	5.405	Slurry	CHL	-40	12	7.84685	0.8125	19.5	1.81004	1
E02	Soil6	Soil6_CE73	5.405	Slurry	CHL	-40	12	7.84685	1.06597	25.5833	1.74935	1
E02	Soil6	Soil6_CE73	5.405	Slurry	CHL	-40	12	7.84685	1.30556	31.3333	1.66377	1
E02	Soil6	Soil6_CE73	5.405	Slurry	CHL	-40	12	7.84685	1.80556	43.3333	1.6729	1
E02	Soil6	Soil6_CE73	5.405	Slurry	CHL	-40	12	7.84685	2.30903	55.4167	1.55349	1
E02	Soil6	Soil6_CE73	5.405	Slurry	CHL	-40	12	7.84685	2.82639	67.8333	1.60215	1
E02	Soil6	Soil6_CE73	5.405	Slurry	CHL	-40	12	7.84685	3.84028	92.1667	1.53299	1
F02	Soil6	Soil6_CE73	5.405	Slurry	CHL	-40	12	7.84685	0	0	1.94384	2
F02	Soil6	Soil6_CE73	5.405	Slurry	CHL	-40	12	7.84685	0.194444	4.66667	1.92349	2
F02	Soil6	Soil6_CE73	5.405	Slurry	CHL	-40	12	7.84685	0.361111	8.66667	1.8988	2
F02	Soil6	Soil6_CE73	5.405	Slurry	CHL	-40	12	7.84685	0.8125	19.5	1.80748	2
F02	Soil6	Soil6_CE73	5.405	Slurry	CHL	-40	12	7.84685	1.06597	25.5833	1.76232	2
F02	Soil6	Soil6_CE73	5.405	Slurry	CHL	-40	12	7.84685	1.30556	31.3333	1.6694	2
F02	Soil6	Soil6_CE73	5.405	Slurry	CHL	-40	12	7.84685	1.80556	43.3333	1.63512	2
F02	Soil6	Soil6_CE73	5.405	Slurry	CHL	-40	12	7.84685	2.30903	55.4167	1.58107	2
F02	Soil6	Soil6_CE73	5.405	Slurry	CHL	-40	12	7.84685	2.82639	67.8333	1.53831	2
F02	Soil6	Soil6_CE73	5.405	Slurry	CHL	-40	12	7.84685	3.84028	92.1667	1.42401	2
G02	Soil6	Soil6_CE73	5.405	Slurry	CHL	-40	12	7.84685	0	0	2.01184	3
G02	Soil6	Soil6_CE73	5.405	Slurry	CHL	-40	12	7.84685	0.194444	4.66667	1.89948	3
G02	Soil6	Soil6_CE73	5.405	Slurry	CHL	-40	12	7.84685	0.361111	8.66667	1.5447	3
G02	Soil6	Soil6_CE73	5.405	Slurry	CHL	-40	12	7.84685	0.8125	19.5	1.80911	3
G02	Soil6	Soil6_CE73	5.405	Slurry	CHL	-40	12	7.84685	1.06597	25.5833	1.83017	3
G02	Soil6	Soil6_CE73	5.405	Slurry	CHL	-40	12	7.84685	1.30556	31.3333	1.69162	3
G02	Soil6	Soil6_CE73	5.405	Slurry	CHL	-40	12	7.84685	1.80556	43.3333	1.67473	3
G02	Soil6	Soil6_CE73	5.405	Slurry	CHL	-40	12	7.84685	2.30903	55.4167	1.49137	3
G02	Soil6	Soil6_CE73	5.405	Slurry	CHL	-40	12	7.84685	2.82639	67.8333	1.56206	3
G02	Soil6	Soil6_CE73	5.405	Slurry	CHL	-40	12	7.84685	3.84028	92.1667	1.43564	3
E01	Soil6	Soil6_CE73	5.405	Slurry	CHL	-70	13	8.42	0	0	1.93469	1
E01	Soil6	Soil6_CE73	5.405	Slurry	CHL	-70	13	8.42	0.194444	4.66667	1.8195	1
E01	Soil6	Soil6_CE73	5.405	Slurry	CHL	-70	13	8.42	0.361111	8.66667	1.78702	1
E01	Soil6	Soil6_CE73	5.405	Slurry	CHL	-70	13	8.42	0.8125	19.5	1.76489	1
E01	Soil6	Soil6_CE73	5.405	Slurry	CHL	-70	13	8.42	1.06597	25.5833	1.78091	1
E01	Soil6	Soil6_CE73	5.405	Slurry	CHL	-70	13	8.42	1.30556	31.3333	1.83301	1
E01	Soil6	Soil6_CE73	5.405	Slurry	CHL	-70	13	8.42	1.80556	43.3333	1.76442	1
E01	Soil6	Soil6_CE73	5.405	Slurry	CHL	-70	13	8.42	2.30903	55.4167	1.69595	1
E01	Soil6	Soil6_CE73	5.405	Slurry	CHL	-70	13	8.42	2.82639	67.8333	1.73358	1
E01	Soil6	Soil6_CE73	5.405	Slurry	CHL	-70	13	8.42	3.84028	92.1667	1.61364	1
F01	Soil6	Soil6_CE73	5.405	Slurry	CHL	-70	13	8.42	0	0	1.94802	2
F01	Soil6	Soil6_CE73	5.405	Slurry	CHL	-70	13	8.42	0.194444	4.66667	1.78853	2
F01	Soil6	Soil6_CE73	5.405	Slurry	CHL	-70	13	8.42	0.361111	8.66667	1.84749	2
F01	Soil6	Soil6_CE73	5.405	Slurry	CHL	-70	13	8.42	0.8125	19.5	1.70585	2
F01	Soil6	Soil6_CE73	5.405	Slurry	CHL	-70	13	8.42	1.06597	25.5833	1.72257	2
F01	Soil6	Soil6_CE73	5.405	Slurry	CHL	-70	13	8.42	1.30556	31.3333	1.78367	2
F01	Soil6	Soil6_CE73	5.405	Slurry	CHL	-70	13	8.42	1.80556	43.3333	1.72809	2
F01	Soil6	Soil6_CE73	5.405	Slurry	CHL	-70	13	8.42	2.30903	55.4167	1.68669	2
F01	Soil6	Soil6_CE73	5.405	Slurry	CHL	-70	13	8.42	2.82639	67.8333	1.76769	2
F01	Soil6	Soil6_CE73	5.405	Slurry	CHL	-70	13	8.42	3.84028	92.1667	1.55135	2
G01	Soil6	Soil6_CE73	5.405	Slurry	CHL	-70	13	8.42	0	0	1.90535	3
G01	Soil6	Soil6_CE73	5.405	Slurry	CHL	-70	13	8.42	0.194444	4.66667	1.81888	3
G01	Soil6	Soil6_CE73	5.405	Slurry	CHL	-70	13	8.42	0.361111	8.66667	1.73765	3
G01	Soil6	Soil6_CE73	5.405	Slurry	CHL	-70	13	8.42	0.8125	19.5	1.79022	3
G01	Soil6	Soil6_CE73	5.405	Slurry	CHL	-70	13	8.42	1.06597	25.5833	1.76014	3
G01	Soil6	Soil6_CE73	5.405	Slurry	CHL	-70	13	8.42	1.30556	31.3333	1.74967	3
G01	Soil6	Soil6_CE73	5.405	Slurry	CHL	-70	13	8.42	1.80556	43.3333	1.76752	3
G01	Soil6	Soil6_CE73	5.405	Slurry	CHL	-70	13	8.42	2.30903	55.4167	1.63727	3
G01	Soil6	Soil6_CE73	5.405	Slurry	CHL	-70	13	8.42	2.82639	67.8333	1.7887	3
G01	Soil6	Soil6_CE73	5.405	Slurry	CHL	-70	13	8.42	3.84028	92.1667	1.65273	3
A12	Soil6	Soil6_CE73	5.405	Slurry	None	60	1	2.82	0	0	1.93301	1
A12	Soil6	Soil6_CE73	5.405	Slurry	None	60	1	2.82	0.194444	4.66667	1.90811	1
A12	Soil6	Soil6_CE73	5.405	Slurry	None	60	1	2.82	0.361111	8.66667	1.97909	1
A12	Soil6	Soil6_CE73	5.405	Slurry	None	60	1	2.82	0.8125	19.5	1.95214	1
A12	Soil6	Soil6_CE73	5.405	Slurry	None	60	1	2.82	1.06597	25.5833	1.96311	1
A12	Soil6	Soil6_CE73	5.405	Slurry	None	60	1	2.82	1.30556	31.3333	1.84391	1
A12	Soil6	Soil6_CE73	5.405	Slurry	None	60	1	2.82	1.80556	43.3333	1.90602	1
A12	Soil6	Soil6_CE73	5.405	Slurry	None	60	1	2.82	2.30903	55.4167	1.99445	1
A12	Soil6	Soil6_CE73	5.405	Slurry	None	60	1	2.82	2.82639	67.8333	1.91331	1
A12	Soil6	Soil6_CE73	5.405	Slurry	None	60	1	2.82	3.84028	92.1667	1.94788	1
B12	Soil6	Soil6_CE73	5.405	Slurry	None	60	1	2.82	0	0	1.92096	2
B12	Soil6	Soil6_CE73	5.405	Slurry	None	60	1	2.82	0.194444	4.66667	1.99963	2
B12	Soil6	Soil6_CE73	5.405	Slurry	None	60	1	2.82	0.361111	8.66667	1.98889	2
B12	Soil6	Soil6_CE73	5.405	Slurry	None	60	1	2.82	0.8125	19.5	1.97407	2
B12	Soil6	Soil6_CE73	5.405	Slurry	None	60	1	2.82	1.06597	25.5833	1.93465	2
B12	Soil6	Soil6_CE73	5.405	Slurry	None	60	1	2.82	1.30556	31.3333	1.97995	2
B12	Soil6	Soil6_CE73	5.405	Slurry	None	60	1	2.82	1.80556	43.3333	1.90246	2
B12	Soil6	Soil6_CE73	5.405	Slurry	None	60	1	2.82	2.30903	55.4167	1.89881	2
B12	Soil6	Soil6_CE73	5.405	Slurry	None	60	1	2.82	2.82639	67.8333	1.92704	2
B12	Soil6	Soil6_CE73	5.405	Slurry	None	60	1	2.82	3.84028	92.1667	1.94435	2
C12	Soil6	Soil6_CE73	5.405	Slurry	None	60	1	2.82	0	0	1.94752	3
C12	Soil6	Soil6_CE73	5.405	Slurry	None	60	1	2.82	0.194444	4.66667	2.01951	3
C12	Soil6	Soil6_CE73	5.405	Slurry	None	60	1	2.82	0.361111	8.66667	2.00319	3
C12	Soil6	Soil6_CE73	5.405	Slurry	None	60	1	2.82	0.8125	19.5	1.95749	3
C12	Soil6	Soil6_CE73	5.405	Slurry	None	60	1	2.82	1.06597	25.5833	1.95857	3
C12	Soil6	Soil6_CE73	5.405	Slurry	None	60	1	2.82	1.30556	31.3333	1.9495	3
C12	Soil6	Soil6_CE73	5.405	Slurry	None	60	1	2.82	1.80556	43.3333	1.93556	3
C12	Soil6	Soil6_CE73	5.405	Slurry	None	60	1	2.82	2.30903	55.4167	1.99412	3
C12	Soil6	Soil6_CE73	5.405	Slurry	None	60	1	2.82	2.82639	67.8333	1.94241	3
C12	Soil6	Soil6_CE73	5.405	Slurry	None	60	1	2.82	3.84028	92.1667	2.00107	3
A11	Soil6	Soil6_CE73	5.405	Slurry	None	22	2	3.37838	0	0	1.88487	1
A11	Soil6	Soil6_CE73	5.405	Slurry	None	22	2	3.37838	0.194444	4.66667	1.93894	1
A11	Soil6	Soil6_CE73	5.405	Slurry	None	22	2	3.37838	0.361111	8.66667	1.95529	1
A11	Soil6	Soil6_CE73	5.405	Slurry	None	22	2	3.37838	0.8125	19.5	1.90715	1
A11	Soil6	Soil6_CE73	5.405	Slurry	None	22	2	3.37838	1.06597	25.5833	1.84572	1
A11	Soil6	Soil6_CE73	5.405	Slurry	None	22	2	3.37838	1.30556	31.3333	1.85743	1
A11	Soil6	Soil6_CE73	5.405	Slurry	None	22	2	3.37838	1.80556	43.3333	1.85692	1
A11	Soil6	Soil6_CE73	5.405	Slurry	None	22	2	3.37838	2.30903	55.4167	1.80788	1
A11	Soil6	Soil6_CE73	5.405	Slurry	None	22	2	3.37838	2.82639	67.8333	1.84136	1
A11	Soil6	Soil6_CE73	5.405	Slurry	None	22	2	3.37838	3.84028	92.1667	1.82695	1
B11	Soil6	Soil6_CE73	5.405	Slurry	None	22	2	3.37838	0	0	1.9112	2
B11	Soil6	Soil6_CE73	5.405	Slurry	None	22	2	3.37838	0.194444	4.66667	1.93148	2
B11	Soil6	Soil6_CE73	5.405	Slurry	None	22	2	3.37838	0.361111	8.66667	1.9117	2
B11	Soil6	Soil6_CE73	5.405	Slurry	None	22	2	3.37838	0.8125	19.5	1.9296	2
B11	Soil6	Soil6_CE73	5.405	Slurry	None	22	2	3.37838	1.06597	25.5833	1.90654	2
B11	Soil6	Soil6_CE73	5.405	Slurry	None	22	2	3.37838	1.30556	31.3333	2.00504	2
B11	Soil6	Soil6_CE73	5.405	Slurry	None	22	2	3.37838	1.80556	43.3333	1.8931	2
B11	Soil6	Soil6_CE73	5.405	Slurry	None	22	2	3.37838	2.30903	55.4167	1.8311	2
B11	Soil6	Soil6_CE73	5.405	Slurry	None	22	2	3.37838	2.82639	67.8333	1.86343	2
B11	Soil6	Soil6_CE73	5.405	Slurry	None	22	2	3.37838	3.84028	92.1667	1.81193	2
C11	Soil6	Soil6_CE73	5.405	Slurry	None	22	2	3.37838	0	0	1.83056	3
C11	Soil6	Soil6_CE73	5.405	Slurry	None	22	2	3.37838	0.194444	4.66667	1.93263	3
C11	Soil6	Soil6_CE73	5.405	Slurry	None	22	2	3.37838	0.361111	8.66667	1.92837	3
C11	Soil6	Soil6_CE73	5.405	Slurry	None	22	2	3.37838	0.8125	19.5	1.86296	3
C11	Soil6	Soil6_CE73	5.405	Slurry	None	22	2	3.37838	1.06597	25.5833	1.90076	3
C11	Soil6	Soil6_CE73	5.405	Slurry	None	22	2	3.37838	1.30556	31.3333	1.92237	3
C11	Soil6	Soil6_CE73	5.405	Slurry	None	22	2	3.37838	1.80556	43.3333	1.7975	3
C11	Soil6	Soil6_CE73	5.405	Slurry	None	22	2	3.37838	2.30903	55.4167	1.71505	3
C11	Soil6	Soil6_CE73	5.405	Slurry	None	22	2	3.37838	2.82639	67.8333	1.7135	3
C11	Soil6	Soil6_CE73	5.405	Slurry	None	22	2	3.37838	3.84028	92.1667	1.64149	3
A09	Soil6	Soil6_CE73	5.405	Slurry	None	-4	5	4.62763	0	0	2.09485	1
A09	Soil6	Soil6_CE73	5.405	Slurry	None	-4	5	4.62763	0.194444	4.66667	1.90061	1
A09	Soil6	Soil6_CE73	5.405	Slurry	None	-4	5	4.62763	0.361111	8.66667	1.91538	1
A09	Soil6	Soil6_CE73	5.405	Slurry	None	-4	5	4.62763	0.8125	19.5	1.68117	1
A09	Soil6	Soil6_CE73	5.405	Slurry	None	-4	5	4.62763	1.06597	25.5833	1.63611	1
A09	Soil6	Soil6_CE73	5.405	Slurry	None	-4	5	4.62763	1.30556	31.3333	1.56756	1
A09	Soil6	Soil6_CE73	5.405	Slurry	None	-4	5	4.62763	1.80556	43.3333	1.44006	1
A09	Soil6	Soil6_CE73	5.405	Slurry	None	-4	5	4.62763	2.30903	55.4167	1.29575	1
A09	Soil6	Soil6_CE73	5.405	Slurry	None	-4	5	4.62763	2.82639	67.8333	1.18835	1
A09	Soil6	Soil6_CE73	5.405	Slurry	None	-4	5	4.62763	3.84028	92.1667	1.03059	1
B09	Soil6	Soil6_CE73	5.405	Slurry	None	-4	5	4.62763	0	0	2.03126	2
B09	Soil6	Soil6_CE73	5.405	Slurry	None	-4	5	4.62763	0.194444	4.66667	1.89099	2
B09	Soil6	Soil6_CE73	5.405	Slurry	None	-4	5	4.62763	0.361111	8.66667	1.88222	2
B09	Soil6	Soil6_CE73	5.405	Slurry	None	-4	5	4.62763	0.8125	19.5	1.7095	2
B09	Soil6	Soil6_CE73	5.405	Slurry	None	-4	5	4.62763	1.06597	25.5833	1.6712	2
B09	Soil6	Soil6_CE73	5.405	Slurry	None	-4	5	4.62763	1.30556	31.3333	1.58118	2
B09	Soil6	Soil6_CE73	5.405	Slurry	None	-4	5	4.62763	1.80556	43.3333	1.43687	2
B09	Soil6	Soil6_CE73	5.405	Slurry	None	-4	5	4.62763	2.30903	55.4167	1.26946	2
B09	Soil6	Soil6_CE73	5.405	Slurry	None	-4	5	4.62763	2.82639	67.8333	1.1874	2
B09	Soil6	Soil6_CE73	5.405	Slurry	None	-4	5	4.62763	3.84028	92.1667	0.97762	2
C09	Soil6	Soil6_CE73	5.405	Slurry	None	-4	5	4.62763	0	0	1.90184	3
C09	Soil6	Soil6_CE73	5.405	Slurry	None	-4	5	4.62763	0.194444	4.66667	1.94032	3
C09	Soil6	Soil6_CE73	5.405	Slurry	None	-4	5	4.62763	0.361111	8.66667	1.89744	3
C09	Soil6	Soil6_CE73	5.405	Slurry	None	-4	5	4.62763	0.8125	19.5	1.75295	3
C09	Soil6	Soil6_CE73	5.405	Slurry	None	-4	5	4.62763	1.06597	25.5833	1.60643	3
C09	Soil6	Soil6_CE73	5.405	Slurry	None	-4	5	4.62763	1.30556	31.3333	1.5187	3
C09	Soil6	Soil6_CE73	5.405	Slurry	None	-4	5	4.62763	1.80556	43.3333	1.46287	3
C09	Soil6	Soil6_CE73	5.405	Slurry	None	-4	5	4.62763	2.30903	55.4167	1.24306	3
C09	Soil6	Soil6_CE73	5.405	Slurry	None	-4	5	4.62763	2.82639	67.8333	1.18659	3
C09	Soil6	Soil6_CE73	5.405	Slurry	None	-4	5	4.62763	3.84028	92.1667	0.98249	3
A07	Soil6	Soil6_CE73	5.405	Slurry	None	-11	7	5.49249	0	0	2.11016	1
A07	Soil6	Soil6_CE73	5.405	Slurry	None	-11	7	5.49249	0.194444	4.66667	1.92724	1
A07	Soil6	Soil6_CE73	5.405	Slurry	None	-11	7	5.49249	0.361111	8.66667	1.87818	1
A07	Soil6	Soil6_CE73	5.405	Slurry	None	-11	7	5.49249	0.8125	19.5	1.60167	1
A07	Soil6	Soil6_CE73	5.405	Slurry	None	-11	7	5.49249	1.06597	25.5833	1.55653	1
A07	Soil6	Soil6_CE73	5.405	Slurry	None	-11	7	5.49249	1.30556	31.3333	1.47997	1
A07	Soil6	Soil6_CE73	5.405	Slurry	None	-11	7	5.49249	1.80556	43.3333	1.31293	1
A07	Soil6	Soil6_CE73	5.405	Slurry	None	-11	7	5.49249	2.30903	55.4167	1.14901	1
A07	Soil6	Soil6_CE73	5.405	Slurry	None	-11	7	5.49249	2.82639	67.8333	0.969987	1
A07	Soil6	Soil6_CE73	5.405	Slurry	None	-11	7	5.49249	3.84028	92.1667	0.676147	1
B07	Soil6	Soil6_CE73	5.405	Slurry	None	-11	7	5.49249	0	0	2.05384	2
B07	Soil6	Soil6_CE73	5.405	Slurry	None	-11	7	5.49249	0.194444	4.66667	1.91334	2
B07	Soil6	Soil6_CE73	5.405	Slurry	None	-11	7	5.49249	0.361111	8.66667	1.89863	2
B07	Soil6	Soil6_CE73	5.405	Slurry	None	-11	7	5.49249	0.8125	19.5	1.68535	2
B07	Soil6	Soil6_CE73	5.405	Slurry	None	-11	7	5.49249	1.06597	25.5833	1.59741	2
B07	Soil6	Soil6_CE73	5.405	Slurry	None	-11	7	5.49249	1.30556	31.3333	1.557	2
B07	Soil6	Soil6_CE73	5.405	Slurry	None	-11	7	5.49249	1.80556	43.3333	1.35812	2
B07	Soil6	Soil6_CE73	5.405	Slurry	None	-11	7	5.49249	2.30903	55.4167	1.1408	2
B07	Soil6	Soil6_CE73	5.405	Slurry	None	-11	7	5.49249	2.82639	67.8333	1.02194	2
B07	Soil6	Soil6_CE73	5.405	Slurry	None	-11	7	5.49249	3.84028	92.1667	0.72958	2
C07	Soil6	Soil6_CE73	5.405	Slurry	None	-11	7	5.49249	0	0	2.02485	3
C07	Soil6	Soil6_CE73	5.405	Slurry	None	-11	7	5.49249	0.194444	4.66667	1.98346	3
C07	Soil6	Soil6_CE73	5.405	Slurry	None	-11	7	5.49249	0.361111	8.66667	1.89788	3
C07	Soil6	Soil6_CE73	5.405	Slurry	None	-11	7	5.49249	0.8125	19.5	1.70331	3
C07	Soil6	Soil6_CE73	5.405	Slurry	None	-11	7	5.49249	1.06597	25.5833	1.58692	3
C07	Soil6	Soil6_CE73	5.405	Slurry	None	-11	7	5.49249	1.30556	31.3333	1.46202	3
C07	Soil6	Soil6_CE73	5.405	Slurry	None	-11	7	5.49249	1.80556	43.3333	1.37029	3
C07	Soil6	Soil6_CE73	5.405	Slurry	None	-11	7	5.49249	2.30903	55.4167	1.14438	3
C07	Soil6	Soil6_CE73	5.405	Slurry	None	-11	7	5.49249	2.82639	67.8333	1.00804	3
C07	Soil6	Soil6_CE73	5.405	Slurry	None	-11	7	5.49249	3.84028	92.1667	0.721521	3
A05	Soil6	Soil6_CE73	5.405	Slurry	None	-17	9	6.5015	0	0	2.07727	1
A05	Soil6	Soil6_CE73	5.405	Slurry	None	-17	9	6.5015	0.194444	4.66667	1.94973	1
A05	Soil6	Soil6_CE73	5.405	Slurry	None	-17	9	6.5015	0.361111	8.66667	1.89568	1
A05	Soil6	Soil6_CE73	5.405	Slurry	None	-17	9	6.5015	0.8125	19.5	1.62992	1
A05	Soil6	Soil6_CE73	5.405	Slurry	None	-17	9	6.5015	1.06597	25.5833	1.42373	1
A05	Soil6	Soil6_CE73	5.405	Slurry	None	-17	9	6.5015	1.30556	31.3333	1.39789	1
A05	Soil6	Soil6_CE73	5.405	Slurry	None	-17	9	6.5015	1.80556	43.3333	1.26731	1
A05	Soil6	Soil6_CE73	5.405	Slurry	None	-17	9	6.5015	2.30903	55.4167	1.03723	1
A05	Soil6	Soil6_CE73	5.405	Slurry	None	-17	9	6.5015	2.82639	67.8333	0.835304	1
A05	Soil6	Soil6_CE73	5.405	Slurry	None	-17	9	6.5015	3.84028	92.1667	0.445354	1
B05	Soil6	Soil6_CE73	5.405	Slurry	None	-17	9	6.5015	0	0	2.06553	2
B05	Soil6	Soil6_CE73	5.405	Slurry	None	-17	9	6.5015	0.194444	4.66667	1.90699	2
B05	Soil6	Soil6_CE73	5.405	Slurry	None	-17	9	6.5015	0.361111	8.66667	1.87263	2
B05	Soil6	Soil6_CE73	5.405	Slurry	None	-17	9	6.5015	0.8125	19.5	1.69105	2
B05	Soil6	Soil6_CE73	5.405	Slurry	None	-17	9	6.5015	1.06597	25.5833	1.57039	2
B05	Soil6	Soil6_CE73	5.405	Slurry	None	-17	9	6.5015	1.30556	31.3333	1.46494	2
B05	Soil6	Soil6_CE73	5.405	Slurry	None	-17	9	6.5015	1.80556	43.3333	1.24586	2
B05	Soil6	Soil6_CE73	5.405	Slurry	None	-17	9	6.5015	2.30903	55.4167	0.986408	2
B05	Soil6	Soil6_CE73	5.405	Slurry	None	-17	9	6.5015	2.82639	67.8333	0.818573	2
B05	Soil6	Soil6_CE73	5.405	Slurry	None	-17	9	6.5015	3.84028	92.1667	0.434849	2
C05	Soil6	Soil6_CE73	5.405	Slurry	None	-17	9	6.5015	0	0	2.00602	3
C05	Soil6	Soil6_CE73	5.405	Slurry	None	-17	9	6.5015	0.194444	4.66667	1.95049	3
C05	Soil6	Soil6_CE73	5.405	Slurry	None	-17	9	6.5015	0.361111	8.66667	1.8227	3
C05	Soil6	Soil6_CE73	5.405	Slurry	None	-17	9	6.5015	0.8125	19.5	1.63116	3
C05	Soil6	Soil6_CE73	5.405	Slurry	None	-17	9	6.5015	1.06597	25.5833	1.52491	3
C05	Soil6	Soil6_CE73	5.405	Slurry	None	-17	9	6.5015	1.30556	31.3333	1.33328	3
C05	Soil6	Soil6_CE73	5.405	Slurry	None	-17	9	6.5015	1.80556	43.3333	1.21016	3
C05	Soil6	Soil6_CE73	5.405	Slurry	None	-17	9	6.5015	2.30903	55.4167	0.99709	3
C05	Soil6	Soil6_CE73	5.405	Slurry	None	-17	9	6.5015	2.82639	67.8333	0.746986	3
C05	Soil6	Soil6_CE73	5.405	Slurry	None	-17	9	6.5015	3.84028	92.1667	0.324904	3
A02	Soil6	Soil6_CE73	5.405	Slurry	None	-40	12	7.93093	0	0	2.06207	1
A02	Soil6	Soil6_CE73	5.405	Slurry	None	-40	12	7.93093	0.194444	4.66667	1.97588	1
A02	Soil6	Soil6_CE73	5.405	Slurry	None	-40	12	7.93093	0.361111	8.66667	1.92367	1
A02	Soil6	Soil6_CE73	5.405	Slurry	None	-40	12	7.93093	0.8125	19.5	1.80603	1
A02	Soil6	Soil6_CE73	5.405	Slurry	None	-40	12	7.93093	1.06597	25.5833	1.57441	1
A02	Soil6	Soil6_CE73	5.405	Slurry	None	-40	12	7.93093	1.30556	31.3333	0.927988	1
A02	Soil6	Soil6_CE73	5.405	Slurry	None	-40	12	7.93093	1.80556	43.3333	0	1
A02	Soil6	Soil6_CE73	5.405	Slurry	None	-40	12	7.93093	2.30903	55.4167	0	1
A02	Soil6	Soil6_CE73	5.405	Slurry	None	-40	12	7.93093	2.82639	67.8333	0	1
A02	Soil6	Soil6_CE73	5.405	Slurry	None	-40	12	7.93093	3.84028	92.1667	0	1
B02	Soil6	Soil6_CE73	5.405	Slurry	None	-40	12	7.93093	0	0	2.04214	2
B02	Soil6	Soil6_CE73	5.405	Slurry	None	-40	12	7.93093	0.194444	4.66667	1.90365	2
B02	Soil6	Soil6_CE73	5.405	Slurry	None	-40	12	7.93093	0.361111	8.66667	1.84201	2
B02	Soil6	Soil6_CE73	5.405	Slurry	None	-40	12	7.93093	0.8125	19.5	1.73112	2
B02	Soil6	Soil6_CE73	5.405	Slurry	None	-40	12	7.93093	1.06597	25.5833	1.57431	2
B02	Soil6	Soil6_CE73	5.405	Slurry	None	-40	12	7.93093	1.30556	31.3333	1.14426	2
B02	Soil6	Soil6_CE73	5.405	Slurry	None	-40	12	7.93093	1.80556	43.3333	0	2
B02	Soil6	Soil6_CE73	5.405	Slurry	None	-40	12	7.93093	2.30903	55.4167	0	2
B02	Soil6	Soil6_CE73	5.405	Slurry	None	-40	12	7.93093	2.82639	67.8333	0	2
B02	Soil6	Soil6_CE73	5.405	Slurry	None	-40	12	7.93093	3.84028	92.1667	0	2
C02	Soil6	Soil6_CE73	5.405	Slurry	None	-40	12	7.93093	0	0	2.0701	3
C02	Soil6	Soil6_CE73	5.405	Slurry	None	-40	12	7.93093	0.194444	4.66667	1.90072	3
C02	Soil6	Soil6_CE73	5.405	Slurry	None	-40	12	7.93093	0.361111	8.66667	1.81576	3
C02	Soil6	Soil6_CE73	5.405	Slurry	None	-40	12	7.93093	0.8125	19.5	1.7611	3
C02	Soil6	Soil6_CE73	5.405	Slurry	None	-40	12	7.93093	1.06597	25.5833	1.58672	3
C02	Soil6	Soil6_CE73	5.405	Slurry	None	-40	12	7.93093	1.30556	31.3333	1.08383	3
C02	Soil6	Soil6_CE73	5.405	Slurry	None	-40	12	7.93093	1.80556	43.3333	0	3
C02	Soil6	Soil6_CE73	5.405	Slurry	None	-40	12	7.93093	2.30903	55.4167	0	3
C02	Soil6	Soil6_CE73	5.405	Slurry	None	-40	12	7.93093	2.82639	67.8333	0	3
C02	Soil6	Soil6_CE73	5.405	Slurry	None	-40	12	7.93093	3.84028	92.1667	0	3
A01	Soil6	Soil6_CE73	5.405	Slurry	None	-70	13	8.48	0	0	1.98537	1
A01	Soil6	Soil6_CE73	5.405	Slurry	None	-70	13	8.48	0.194444	4.66667	1.88666	1
A01	Soil6	Soil6_CE73	5.405	Slurry	None	-70	13	8.48	0.361111	8.66667	1.85466	1
A01	Soil6	Soil6_CE73	5.405	Slurry	None	-70	13	8.48	0.8125	19.5	1.85233	1
A01	Soil6	Soil6_CE73	5.405	Slurry	None	-70	13	8.48	1.06597	25.5833	0.99229	1
A01	Soil6	Soil6_CE73	5.405	Slurry	None	-70	13	8.48	1.30556	31.3333	0	1
A01	Soil6	Soil6_CE73	5.405	Slurry	None	-70	13	8.48	1.80556	43.3333	0	1
A01	Soil6	Soil6_CE73	5.405	Slurry	None	-70	13	8.48	2.30903	55.4167	0	1
A01	Soil6	Soil6_CE73	5.405	Slurry	None	-70	13	8.48	2.82639	67.8333	0	1
A01	Soil6	Soil6_CE73	5.405	Slurry	None	-70	13	8.48	3.84028	92.1667	0	1
B01	Soil6	Soil6_CE73	5.405	Slurry	None	-70	13	8.48	0	0	1.89841	2
B01	Soil6	Soil6_CE73	5.405	Slurry	None	-70	13	8.48	0.194444	4.66667	1.78855	2
B01	Soil6	Soil6_CE73	5.405	Slurry	None	-70	13	8.48	0.361111	8.66667	1.82405	2
B01	Soil6	Soil6_CE73	5.405	Slurry	None	-70	13	8.48	0.8125	19.5	1.72527	2
B01	Soil6	Soil6_CE73	5.405	Slurry	None	-70	13	8.48	1.06597	25.5833	0.951721	2
B01	Soil6	Soil6_CE73	5.405	Slurry	None	-70	13	8.48	1.30556	31.3333	0	2
B01	Soil6	Soil6_CE73	5.405	Slurry	None	-70	13	8.48	1.80556	43.3333	0	2
B01	Soil6	Soil6_CE73	5.405	Slurry	None	-70	13	8.48	2.30903	55.4167	0	2
B01	Soil6	Soil6_CE73	5.405	Slurry	None	-70	13	8.48	2.82639	67.8333	0	2
B01	Soil6	Soil6_CE73	5.405	Slurry	None	-70	13	8.48	3.84028	92.1667	0	2
C01	Soil6	Soil6_CE73	5.405	Slurry	None	-70	13	8.48	0	0	1.96244	3
C01	Soil6	Soil6_CE73	5.405	Slurry	None	-70	13	8.48	0.194444	4.66667	1.8285	3
C01	Soil6	Soil6_CE73	5.405	Slurry	None	-70	13	8.48	0.361111	8.66667	1.88394	3
C01	Soil6	Soil6_CE73	5.405	Slurry	None	-70	13	8.48	0.8125	19.5	1.64719	3
C01	Soil6	Soil6_CE73	5.405	Slurry	None	-70	13	8.48	1.06597	25.5833	0.767099	3
C01	Soil6	Soil6_CE73	5.405	Slurry	None	-70	13	8.48	1.30556	31.3333	0	3
C01	Soil6	Soil6_CE73	5.405	Slurry	None	-70	13	8.48	1.80556	43.3333	0	3
C01	Soil6	Soil6_CE73	5.405	Slurry	None	-70	13	8.48	2.30903	55.4167	0	3
C01	Soil6	Soil6_CE73	5.405	Slurry	None	-70	13	8.48	2.82639	67.8333	0	3
C01	Soil6	Soil6_CE73	5.405	Slurry	None	-70	13	8.48	3.84028	92.1667	0	3
E12	Soil11	Soil11_CE234	6.186	Slurry	CHL	30	1	3.30631	0	0	1.74082	1
E12	Soil11	Soil11_CE234	6.186	Slurry	CHL	30	1	3.30631	0.194444	4.66667	1.82707	1
E12	Soil11	Soil11_CE234	6.186	Slurry	CHL	30	1	3.30631	0.347222	8.33333	1.87622	1
E12	Soil11	Soil11_CE234	6.186	Slurry	CHL	30	1	3.30631	0.836806	20.0833	1.81213	1
E12	Soil11	Soil11_CE234	6.186	Slurry	CHL	30	1	3.30631	1.0625	25.5	1.80529	1
E12	Soil11	Soil11_CE234	6.186	Slurry	CHL	30	1	3.30631	1.35764	32.5833	1.80793	1
E12	Soil11	Soil11_CE234	6.186	Slurry	CHL	30	1	3.30631	1.85417	44.5	1.73346	1
E12	Soil11	Soil11_CE234	6.186	Slurry	CHL	30	1	3.30631	2.36111	56.6667	1.83698	1
E12	Soil11	Soil11_CE234	6.186	Slurry	CHL	30	1	3.30631	2.82917	67.9	1.88602	1
E12	Soil11	Soil11_CE234	6.186	Slurry	CHL	30	1	3.30631	3.84375	92.25	1.79679	1
F12	Soil11	Soil11_CE234	6.186	Slurry	CHL	30	1	3.30631	0	0	1.84728	2
F12	Soil11	Soil11_CE234	6.186	Slurry	CHL	30	1	3.30631	0.194444	4.66667	1.91048	2
F12	Soil11	Soil11_CE234	6.186	Slurry	CHL	30	1	3.30631	0.347222	8.33333	1.95538	2
F12	Soil11	Soil11_CE234	6.186	Slurry	CHL	30	1	3.30631	0.836806	20.0833	1.85407	2
F12	Soil11	Soil11_CE234	6.186	Slurry	CHL	30	1	3.30631	1.0625	25.5	1.86321	2
F12	Soil11	Soil11_CE234	6.186	Slurry	CHL	30	1	3.30631	1.35764	32.5833	1.83688	2
F12	Soil11	Soil11_CE234	6.186	Slurry	CHL	30	1	3.30631	1.85417	44.5	1.84363	2
F12	Soil11	Soil11_CE234	6.186	Slurry	CHL	30	1	3.30631	2.36111	56.6667	1.82279	2
F12	Soil11	Soil11_CE234	6.186	Slurry	CHL	30	1	3.30631	2.82917	67.9	1.86001	2
F12	Soil11	Soil11_CE234	6.186	Slurry	CHL	30	1	3.30631	3.84375	92.25	1.84116	2
G12	Soil11	Soil11_CE234	6.186	Slurry	CHL	30	1	3.30631	0	0	1.91888	3
G12	Soil11	Soil11_CE234	6.186	Slurry	CHL	30	1	3.30631	0.194444	4.66667	1.88009	3
G12	Soil11	Soil11_CE234	6.186	Slurry	CHL	30	1	3.30631	0.347222	8.33333	2.00235	3
G12	Soil11	Soil11_CE234	6.186	Slurry	CHL	30	1	3.30631	0.836806	20.0833	1.84873	3
G12	Soil11	Soil11_CE234	6.186	Slurry	CHL	30	1	3.30631	1.0625	25.5	1.88597	3
G12	Soil11	Soil11_CE234	6.186	Slurry	CHL	30	1	3.30631	1.35764	32.5833	1.80933	3
G12	Soil11	Soil11_CE234	6.186	Slurry	CHL	30	1	3.30631	1.85417	44.5	1.85004	3
G12	Soil11	Soil11_CE234	6.186	Slurry	CHL	30	1	3.30631	2.36111	56.6667	1.83622	3
G12	Soil11	Soil11_CE234	6.186	Slurry	CHL	30	1	3.30631	2.82917	67.9	1.81399	3
G12	Soil11	Soil11_CE234	6.186	Slurry	CHL	30	1	3.30631	3.84375	92.25	1.87586	3
E11	Soil11	Soil11_CE234	6.186	Slurry	CHL	9	2	3.84685	0	0	1.7717	1
E11	Soil11	Soil11_CE234	6.186	Slurry	CHL	9	2	3.84685	0.194444	4.66667	1.83866	1
E11	Soil11	Soil11_CE234	6.186	Slurry	CHL	9	2	3.84685	0.347222	8.33333	1.89675	1
E11	Soil11	Soil11_CE234	6.186	Slurry	CHL	9	2	3.84685	0.836806	20.0833	1.70096	1
E11	Soil11	Soil11_CE234	6.186	Slurry	CHL	9	2	3.84685	1.0625	25.5	1.75246	1
E11	Soil11	Soil11_CE234	6.186	Slurry	CHL	9	2	3.84685	1.35764	32.5833	1.69088	1
E11	Soil11	Soil11_CE234	6.186	Slurry	CHL	9	2	3.84685	1.85417	44.5	1.67244	1
E11	Soil11	Soil11_CE234	6.186	Slurry	CHL	9	2	3.84685	2.36111	56.6667	1.57236	1
E11	Soil11	Soil11_CE234	6.186	Slurry	CHL	9	2	3.84685	2.82917	67.9	1.5053	1
E11	Soil11	Soil11_CE234	6.186	Slurry	CHL	9	2	3.84685	3.84375	92.25	1.48033	1
F11	Soil11	Soil11_CE234	6.186	Slurry	CHL	9	2	3.84685	0	0	1.82675	2
F11	Soil11	Soil11_CE234	6.186	Slurry	CHL	9	2	3.84685	0.194444	4.66667	1.85931	2
F11	Soil11	Soil11_CE234	6.186	Slurry	CHL	9	2	3.84685	0.347222	8.33333	1.90772	2
F11	Soil11	Soil11_CE234	6.186	Slurry	CHL	9	2	3.84685	0.836806	20.0833	1.71097	2
F11	Soil11	Soil11_CE234	6.186	Slurry	CHL	9	2	3.84685	1.0625	25.5	1.71449	2
F11	Soil11	Soil11_CE234	6.186	Slurry	CHL	9	2	3.84685	1.35764	32.5833	1.68603	2
F11	Soil11	Soil11_CE234	6.186	Slurry	CHL	9	2	3.84685	1.85417	44.5	1.66545	2
F11	Soil11	Soil11_CE234	6.186	Slurry	CHL	9	2	3.84685	2.36111	56.6667	1.58866	2
F11	Soil11	Soil11_CE234	6.186	Slurry	CHL	9	2	3.84685	2.82917	67.9	1.54014	2
F11	Soil11	Soil11_CE234	6.186	Slurry	CHL	9	2	3.84685	3.84375	92.25	1.46123	2
G11	Soil11	Soil11_CE234	6.186	Slurry	CHL	9	2	3.84685	0	0	1.91081	3
G11	Soil11	Soil11_CE234	6.186	Slurry	CHL	9	2	3.84685	0.194444	4.66667	1.83429	3
G11	Soil11	Soil11_CE234	6.186	Slurry	CHL	9	2	3.84685	0.347222	8.33333	1.89064	3
G11	Soil11	Soil11_CE234	6.186	Slurry	CHL	9	2	3.84685	0.836806	20.0833	1.77397	3
G11	Soil11	Soil11_CE234	6.186	Slurry	CHL	9	2	3.84685	1.0625	25.5	1.79249	3
G11	Soil11	Soil11_CE234	6.186	Slurry	CHL	9	2	3.84685	1.35764	32.5833	1.69253	3
G11	Soil11	Soil11_CE234	6.186	Slurry	CHL	9	2	3.84685	1.85417	44.5	1.67387	3
G11	Soil11	Soil11_CE234	6.186	Slurry	CHL	9	2	3.84685	2.36111	56.6667	1.59243	3
G11	Soil11	Soil11_CE234	6.186	Slurry	CHL	9	2	3.84685	2.82917	67.9	1.53286	3
G11	Soil11	Soil11_CE234	6.186	Slurry	CHL	9	2	3.84685	3.84375	92.25	1.51502	3
E09	Soil11	Soil11_CE234	6.186	Slurry	CHL	-3	5	4.80781	0	0	2.1273	1
E09	Soil11	Soil11_CE234	6.186	Slurry	CHL	-3	5	4.80781	0.194444	4.66667	1.93953	1
E09	Soil11	Soil11_CE234	6.186	Slurry	CHL	-3	5	4.80781	0.347222	8.33333	1.95397	1
E09	Soil11	Soil11_CE234	6.186	Slurry	CHL	-3	5	4.80781	0.836806	20.0833	1.83114	1
E09	Soil11	Soil11_CE234	6.186	Slurry	CHL	-3	5	4.80781	1.0625	25.5	1.73415	1
E09	Soil11	Soil11_CE234	6.186	Slurry	CHL	-3	5	4.80781	1.35764	32.5833	1.70863	1
E09	Soil11	Soil11_CE234	6.186	Slurry	CHL	-3	5	4.80781	1.85417	44.5	1.54515	1
E09	Soil11	Soil11_CE234	6.186	Slurry	CHL	-3	5	4.80781	2.36111	56.6667	1.44106	1
E09	Soil11	Soil11_CE234	6.186	Slurry	CHL	-3	5	4.80781	2.82917	67.9	1.32803	1
E09	Soil11	Soil11_CE234	6.186	Slurry	CHL	-3	5	4.80781	3.84375	92.25	1.15008	1
F09	Soil11	Soil11_CE234	6.186	Slurry	CHL	-3	5	4.80781	0	0	2.07329	2
F09	Soil11	Soil11_CE234	6.186	Slurry	CHL	-3	5	4.80781	0.194444	4.66667	1.9616	2
F09	Soil11	Soil11_CE234	6.186	Slurry	CHL	-3	5	4.80781	0.347222	8.33333	2.04024	2
F09	Soil11	Soil11_CE234	6.186	Slurry	CHL	-3	5	4.80781	0.836806	20.0833	1.83716	2
F09	Soil11	Soil11_CE234	6.186	Slurry	CHL	-3	5	4.80781	1.0625	25.5	1.78047	2
F09	Soil11	Soil11_CE234	6.186	Slurry	CHL	-3	5	4.80781	1.35764	32.5833	1.78965	2
F09	Soil11	Soil11_CE234	6.186	Slurry	CHL	-3	5	4.80781	1.85417	44.5	1.59128	2
F09	Soil11	Soil11_CE234	6.186	Slurry	CHL	-3	5	4.80781	2.36111	56.6667	1.46023	2
F09	Soil11	Soil11_CE234	6.186	Slurry	CHL	-3	5	4.80781	2.82917	67.9	1.40168	2
F09	Soil11	Soil11_CE234	6.186	Slurry	CHL	-3	5	4.80781	3.84375	92.25	1.20597	2
G09	Soil11	Soil11_CE234	6.186	Slurry	CHL	-3	5	4.80781	0	0	2.03562	3
G09	Soil11	Soil11_CE234	6.186	Slurry	CHL	-3	5	4.80781	0.194444	4.66667	1.95801	3
G09	Soil11	Soil11_CE234	6.186	Slurry	CHL	-3	5	4.80781	0.347222	8.33333	2.03774	3
G09	Soil11	Soil11_CE234	6.186	Slurry	CHL	-3	5	4.80781	0.836806	20.0833	1.82237	3
G09	Soil11	Soil11_CE234	6.186	Slurry	CHL	-3	5	4.80781	1.0625	25.5	1.8491	3
G09	Soil11	Soil11_CE234	6.186	Slurry	CHL	-3	5	4.80781	1.35764	32.5833	1.77724	3
G09	Soil11	Soil11_CE234	6.186	Slurry	CHL	-3	5	4.80781	1.85417	44.5	1.64049	3
G09	Soil11	Soil11_CE234	6.186	Slurry	CHL	-3	5	4.80781	2.36111	56.6667	1.49267	3
G09	Soil11	Soil11_CE234	6.186	Slurry	CHL	-3	5	4.80781	2.82917	67.9	1.39143	3
G09	Soil11	Soil11_CE234	6.186	Slurry	CHL	-3	5	4.80781	3.84375	92.25	1.20733	3
E07	Soil11	Soil11_CE234	6.186	Slurry	CHL	-8	7	5.34835	0	0	1.94365	1
E07	Soil11	Soil11_CE234	6.186	Slurry	CHL	-8	7	5.34835	0.194444	4.66667	1.8519	1
E07	Soil11	Soil11_CE234	6.186	Slurry	CHL	-8	7	5.34835	0.347222	8.33333	1.92295	1
E07	Soil11	Soil11_CE234	6.186	Slurry	CHL	-8	7	5.34835	0.836806	20.0833	1.67542	1
E07	Soil11	Soil11_CE234	6.186	Slurry	CHL	-8	7	5.34835	1.0625	25.5	1.65475	1
E07	Soil11	Soil11_CE234	6.186	Slurry	CHL	-8	7	5.34835	1.35764	32.5833	1.58142	1
E07	Soil11	Soil11_CE234	6.186	Slurry	CHL	-8	7	5.34835	1.85417	44.5	1.48499	1
E07	Soil11	Soil11_CE234	6.186	Slurry	CHL	-8	7	5.34835	2.36111	56.6667	1.39851	1
E07	Soil11	Soil11_CE234	6.186	Slurry	CHL	-8	7	5.34835	2.82917	67.9	1.27315	1
E07	Soil11	Soil11_CE234	6.186	Slurry	CHL	-8	7	5.34835	3.84375	92.25	1.12971	1
F07	Soil11	Soil11_CE234	6.186	Slurry	CHL	-8	7	5.34835	0	0	1.94223	2
F07	Soil11	Soil11_CE234	6.186	Slurry	CHL	-8	7	5.34835	0.194444	4.66667	1.86386	2
F07	Soil11	Soil11_CE234	6.186	Slurry	CHL	-8	7	5.34835	0.347222	8.33333	1.95187	2
F07	Soil11	Soil11_CE234	6.186	Slurry	CHL	-8	7	5.34835	0.836806	20.0833	1.67789	2
F07	Soil11	Soil11_CE234	6.186	Slurry	CHL	-8	7	5.34835	1.0625	25.5	1.68825	2
F07	Soil11	Soil11_CE234	6.186	Slurry	CHL	-8	7	5.34835	1.35764	32.5833	1.63599	2
F07	Soil11	Soil11_CE234	6.186	Slurry	CHL	-8	7	5.34835	1.85417	44.5	1.46156	2
F07	Soil11	Soil11_CE234	6.186	Slurry	CHL	-8	7	5.34835	2.36111	56.6667	1.3715	2
F07	Soil11	Soil11_CE234	6.186	Slurry	CHL	-8	7	5.34835	2.82917	67.9	1.3035	2
F07	Soil11	Soil11_CE234	6.186	Slurry	CHL	-8	7	5.34835	3.84375	92.25	1.11942	2
G07	Soil11	Soil11_CE234	6.186	Slurry	CHL	-8	7	5.34835	0	0	2.02238	3
G07	Soil11	Soil11_CE234	6.186	Slurry	CHL	-8	7	5.34835	0.194444	4.66667	1.85813	3
G07	Soil11	Soil11_CE234	6.186	Slurry	CHL	-8	7	5.34835	0.347222	8.33333	1.94887	3
G07	Soil11	Soil11_CE234	6.186	Slurry	CHL	-8	7	5.34835	0.836806	20.0833	1.69534	3
G07	Soil11	Soil11_CE234	6.186	Slurry	CHL	-8	7	5.34835	1.0625	25.5	1.70636	3
G07	Soil11	Soil11_CE234	6.186	Slurry	CHL	-8	7	5.34835	1.35764	32.5833	1.55746	3
G07	Soil11	Soil11_CE234	6.186	Slurry	CHL	-8	7	5.34835	1.85417	44.5	1.49574	3
G07	Soil11	Soil11_CE234	6.186	Slurry	CHL	-8	7	5.34835	2.36111	56.6667	1.35569	3
G07	Soil11	Soil11_CE234	6.186	Slurry	CHL	-8	7	5.34835	2.82917	67.9	1.29236	3
G07	Soil11	Soil11_CE234	6.186	Slurry	CHL	-8	7	5.34835	3.84375	92.25	1.12503	3
E05	Soil11	Soil11_CE234	6.186	Slurry	CHL	-14	9	6.24925	0	0	2.06601	1
E05	Soil11	Soil11_CE234	6.186	Slurry	CHL	-14	9	6.24925	0.194444	4.66667	1.89765	1
E05	Soil11	Soil11_CE234	6.186	Slurry	CHL	-14	9	6.24925	0.347222	8.33333	1.95208	1
E05	Soil11	Soil11_CE234	6.186	Slurry	CHL	-14	9	6.24925	0.836806	20.0833	1.66567	1
E05	Soil11	Soil11_CE234	6.186	Slurry	CHL	-14	9	6.24925	1.0625	25.5	1.61584	1
E05	Soil11	Soil11_CE234	6.186	Slurry	CHL	-14	9	6.24925	1.35764	32.5833	1.53144	1
E05	Soil11	Soil11_CE234	6.186	Slurry	CHL	-14	9	6.24925	1.85417	44.5	1.47764	1
E05	Soil11	Soil11_CE234	6.186	Slurry	CHL	-14	9	6.24925	2.36111	56.6667	1.30634	1
E05	Soil11	Soil11_CE234	6.186	Slurry	CHL	-14	9	6.24925	2.82917	67.9	1.25076	1
E05	Soil11	Soil11_CE234	6.186	Slurry	CHL	-14	9	6.24925	3.84375	92.25	1.1154	1
F05	Soil11	Soil11_CE234	6.186	Slurry	CHL	-14	9	6.24925	0	0	1.96333	2
F05	Soil11	Soil11_CE234	6.186	Slurry	CHL	-14	9	6.24925	0.194444	4.66667	1.93405	2
F05	Soil11	Soil11_CE234	6.186	Slurry	CHL	-14	9	6.24925	0.347222	8.33333	1.93227	2
F05	Soil11	Soil11_CE234	6.186	Slurry	CHL	-14	9	6.24925	0.836806	20.0833	1.69915	2
F05	Soil11	Soil11_CE234	6.186	Slurry	CHL	-14	9	6.24925	1.0625	25.5	1.61684	2
F05	Soil11	Soil11_CE234	6.186	Slurry	CHL	-14	9	6.24925	1.35764	32.5833	1.61537	2
F05	Soil11	Soil11_CE234	6.186	Slurry	CHL	-14	9	6.24925	1.85417	44.5	1.43909	2
F05	Soil11	Soil11_CE234	6.186	Slurry	CHL	-14	9	6.24925	2.36111	56.6667	1.35657	2
F05	Soil11	Soil11_CE234	6.186	Slurry	CHL	-14	9	6.24925	2.82917	67.9	1.25424	2
F05	Soil11	Soil11_CE234	6.186	Slurry	CHL	-14	9	6.24925	3.84375	92.25	1.06361	2
G05	Soil11	Soil11_CE234	6.186	Slurry	CHL	-14	9	6.24925	0	0	2.03116	3
G05	Soil11	Soil11_CE234	6.186	Slurry	CHL	-14	9	6.24925	0.194444	4.66667	1.89336	3
G05	Soil11	Soil11_CE234	6.186	Slurry	CHL	-14	9	6.24925	0.347222	8.33333	1.92242	3
G05	Soil11	Soil11_CE234	6.186	Slurry	CHL	-14	9	6.24925	0.836806	20.0833	1.6828	3
G05	Soil11	Soil11_CE234	6.186	Slurry	CHL	-14	9	6.24925	1.0625	25.5	1.64296	3
G05	Soil11	Soil11_CE234	6.186	Slurry	CHL	-14	9	6.24925	1.35764	32.5833	1.60158	3
G05	Soil11	Soil11_CE234	6.186	Slurry	CHL	-14	9	6.24925	1.85417	44.5	1.43169	3
G05	Soil11	Soil11_CE234	6.186	Slurry	CHL	-14	9	6.24925	2.36111	56.6667	1.32599	3
G05	Soil11	Soil11_CE234	6.186	Slurry	CHL	-14	9	6.24925	2.82917	67.9	1.24287	3
G05	Soil11	Soil11_CE234	6.186	Slurry	CHL	-14	9	6.24925	3.84375	92.25	1.07355	3
E02	Soil11	Soil11_CE234	6.186	Slurry	CHL	-50	12	8.0991	0	0	1.89471	1
E02	Soil11	Soil11_CE234	6.186	Slurry	CHL	-50	12	8.0991	0.194444	4.66667	1.78566	1
E02	Soil11	Soil11_CE234	6.186	Slurry	CHL	-50	12	8.0991	0.347222	8.33333	1.8744	1
E02	Soil11	Soil11_CE234	6.186	Slurry	CHL	-50	12	8.0991	0.836806	20.0833	1.70713	1
E02	Soil11	Soil11_CE234	6.186	Slurry	CHL	-50	12	8.0991	1.0625	25.5	1.68078	1
E02	Soil11	Soil11_CE234	6.186	Slurry	CHL	-50	12	8.0991	1.35764	32.5833	1.67301	1
E02	Soil11	Soil11_CE234	6.186	Slurry	CHL	-50	12	8.0991	1.85417	44.5	1.56562	1
E02	Soil11	Soil11_CE234	6.186	Slurry	CHL	-50	12	8.0991	2.36111	56.6667	1.56417	1
E02	Soil11	Soil11_CE234	6.186	Slurry	CHL	-50	12	8.0991	2.82917	67.9	1.55958	1
E02	Soil11	Soil11_CE234	6.186	Slurry	CHL	-50	12	8.0991	3.84375	92.25	1.46384	1
F02	Soil11	Soil11_CE234	6.186	Slurry	CHL	-50	12	8.0991	0	0	1.87644	2
F02	Soil11	Soil11_CE234	6.186	Slurry	CHL	-50	12	8.0991	0.194444	4.66667	1.789	2
F02	Soil11	Soil11_CE234	6.186	Slurry	CHL	-50	12	8.0991	0.347222	8.33333	1.8767	2
F02	Soil11	Soil11_CE234	6.186	Slurry	CHL	-50	12	8.0991	0.836806	20.0833	1.70441	2
F02	Soil11	Soil11_CE234	6.186	Slurry	CHL	-50	12	8.0991	1.0625	25.5	1.64641	2
F02	Soil11	Soil11_CE234	6.186	Slurry	CHL	-50	12	8.0991	1.35764	32.5833	1.69209	2
F02	Soil11	Soil11_CE234	6.186	Slurry	CHL	-50	12	8.0991	1.85417	44.5	1.58809	2
F02	Soil11	Soil11_CE234	6.186	Slurry	CHL	-50	12	8.0991	2.36111	56.6667	1.56159	2
F02	Soil11	Soil11_CE234	6.186	Slurry	CHL	-50	12	8.0991	2.82917	67.9	1.51591	2
F02	Soil11	Soil11_CE234	6.186	Slurry	CHL	-50	12	8.0991	3.84375	92.25	1.43759	2
G02	Soil11	Soil11_CE234	6.186	Slurry	CHL	-50	12	8.0991	0	0	2.07645	3
G02	Soil11	Soil11_CE234	6.186	Slurry	CHL	-50	12	8.0991	0.194444	4.66667	1.80997	3
G02	Soil11	Soil11_CE234	6.186	Slurry	CHL	-50	12	8.0991	0.347222	8.33333	1.91924	3
G02	Soil11	Soil11_CE234	6.186	Slurry	CHL	-50	12	8.0991	0.836806	20.0833	1.83923	3
G02	Soil11	Soil11_CE234	6.186	Slurry	CHL	-50	12	8.0991	1.0625	25.5	1.68007	3
G02	Soil11	Soil11_CE234	6.186	Slurry	CHL	-50	12	8.0991	1.35764	32.5833	1.69892	3
G02	Soil11	Soil11_CE234	6.186	Slurry	CHL	-50	12	8.0991	1.85417	44.5	1.5723	3
G02	Soil11	Soil11_CE234	6.186	Slurry	CHL	-50	12	8.0991	2.36111	56.6667	1.59132	3
G02	Soil11	Soil11_CE234	6.186	Slurry	CHL	-50	12	8.0991	2.82917	67.9	1.51688	3
G02	Soil11	Soil11_CE234	6.186	Slurry	CHL	-50	12	8.0991	3.84375	92.25	1.46971	3
E01	Soil11	Soil11_CE234	6.186	Slurry	CHL	-100	13	8.55	0	0	1.98928	1
E01	Soil11	Soil11_CE234	6.186	Slurry	CHL	-100	13	8.55	0.194444	4.66667	1.72006	1
E01	Soil11	Soil11_CE234	6.186	Slurry	CHL	-100	13	8.55	0.347222	8.33333	1.76345	1
E01	Soil11	Soil11_CE234	6.186	Slurry	CHL	-100	13	8.55	0.836806	20.0833	1.79221	1
E01	Soil11	Soil11_CE234	6.186	Slurry	CHL	-100	13	8.55	1.0625	25.5	1.70361	1
E01	Soil11	Soil11_CE234	6.186	Slurry	CHL	-100	13	8.55	1.35764	32.5833	1.76505	1
E01	Soil11	Soil11_CE234	6.186	Slurry	CHL	-100	13	8.55	1.85417	44.5	1.78301	1
E01	Soil11	Soil11_CE234	6.186	Slurry	CHL	-100	13	8.55	2.36111	56.6667	1.6853	1
E01	Soil11	Soil11_CE234	6.186	Slurry	CHL	-100	13	8.55	2.82917	67.9	1.70014	1
E01	Soil11	Soil11_CE234	6.186	Slurry	CHL	-100	13	8.55	3.84375	92.25	1.68557	1
F01	Soil11	Soil11_CE234	6.186	Slurry	CHL	-100	13	8.55	0	0	1.66114	2
F01	Soil11	Soil11_CE234	6.186	Slurry	CHL	-100	13	8.55	0.194444	4.66667	1.70989	2
F01	Soil11	Soil11_CE234	6.186	Slurry	CHL	-100	13	8.55	0.347222	8.33333	1.90517	2
F01	Soil11	Soil11_CE234	6.186	Slurry	CHL	-100	13	8.55	0.836806	20.0833	1.72555	2
F01	Soil11	Soil11_CE234	6.186	Slurry	CHL	-100	13	8.55	1.0625	25.5	1.7176	2
F01	Soil11	Soil11_CE234	6.186	Slurry	CHL	-100	13	8.55	1.35764	32.5833	1.77364	2
F01	Soil11	Soil11_CE234	6.186	Slurry	CHL	-100	13	8.55	1.85417	44.5	1.64317	2
F01	Soil11	Soil11_CE234	6.186	Slurry	CHL	-100	13	8.55	2.36111	56.6667	1.67803	2
F01	Soil11	Soil11_CE234	6.186	Slurry	CHL	-100	13	8.55	2.82917	67.9	1.77758	2
F01	Soil11	Soil11_CE234	6.186	Slurry	CHL	-100	13	8.55	3.84375	92.25	1.67991	2
G01	Soil11	Soil11_CE234	6.186	Slurry	CHL	-100	13	8.55	0	0	1.8926	3
G01	Soil11	Soil11_CE234	6.186	Slurry	CHL	-100	13	8.55	0.194444	4.66667	1.74272	3
G01	Soil11	Soil11_CE234	6.186	Slurry	CHL	-100	13	8.55	0.347222	8.33333	1.96312	3
G01	Soil11	Soil11_CE234	6.186	Slurry	CHL	-100	13	8.55	0.836806	20.0833	1.76024	3
G01	Soil11	Soil11_CE234	6.186	Slurry	CHL	-100	13	8.55	1.0625	25.5	1.75307	3
G01	Soil11	Soil11_CE234	6.186	Slurry	CHL	-100	13	8.55	1.35764	32.5833	1.79065	3
G01	Soil11	Soil11_CE234	6.186	Slurry	CHL	-100	13	8.55	1.85417	44.5	1.78219	3
G01	Soil11	Soil11_CE234	6.186	Slurry	CHL	-100	13	8.55	2.36111	56.6667	1.72309	3
G01	Soil11	Soil11_CE234	6.186	Slurry	CHL	-100	13	8.55	2.82917	67.9	1.89229	3
G01	Soil11	Soil11_CE234	6.186	Slurry	CHL	-100	13	8.55	3.84375	92.25	1.74501	3
A12	Soil11	Soil11_CE234	6.186	Slurry	None	30	1	3.23	0	0	1.90465	1
A12	Soil11	Soil11_CE234	6.186	Slurry	None	30	1	3.23	0.194444	4.66667	1.81519	1
A12	Soil11	Soil11_CE234	6.186	Slurry	None	30	1	3.23	0.347222	8.33333	1.97149	1
A12	Soil11	Soil11_CE234	6.186	Slurry	None	30	1	3.23	0.836806	20.0833	1.89191	1
A12	Soil11	Soil11_CE234	6.186	Slurry	None	30	1	3.23	1.0625	25.5	1.86982	1
A12	Soil11	Soil11_CE234	6.186	Slurry	None	30	1	3.23	1.35764	32.5833	1.80726	1
A12	Soil11	Soil11_CE234	6.186	Slurry	None	30	1	3.23	1.85417	44.5	1.83749	1
A12	Soil11	Soil11_CE234	6.186	Slurry	None	30	1	3.23	2.36111	56.6667	1.83925	1
A12	Soil11	Soil11_CE234	6.186	Slurry	None	30	1	3.23	2.82917	67.9	1.86129	1
A12	Soil11	Soil11_CE234	6.186	Slurry	None	30	1	3.23	3.84375	92.25	1.82539	1
B12	Soil11	Soil11_CE234	6.186	Slurry	None	30	1	3.23	0	0	1.95553	2
B12	Soil11	Soil11_CE234	6.186	Slurry	None	30	1	3.23	0.194444	4.66667	1.95938	2
B12	Soil11	Soil11_CE234	6.186	Slurry	None	30	1	3.23	0.347222	8.33333	1.99682	2
B12	Soil11	Soil11_CE234	6.186	Slurry	None	30	1	3.23	0.836806	20.0833	1.89309	2
B12	Soil11	Soil11_CE234	6.186	Slurry	None	30	1	3.23	1.0625	25.5	1.92242	2
B12	Soil11	Soil11_CE234	6.186	Slurry	None	30	1	3.23	1.35764	32.5833	1.87255	2
B12	Soil11	Soil11_CE234	6.186	Slurry	None	30	1	3.23	1.85417	44.5	1.91207	2
B12	Soil11	Soil11_CE234	6.186	Slurry	None	30	1	3.23	2.36111	56.6667	1.89927	2
B12	Soil11	Soil11_CE234	6.186	Slurry	None	30	1	3.23	2.82917	67.9	1.91047	2
B12	Soil11	Soil11_CE234	6.186	Slurry	None	30	1	3.23	3.84375	92.25	1.93724	2
C12	Soil11	Soil11_CE234	6.186	Slurry	None	30	1	3.23	0	0	2.03642	3
C12	Soil11	Soil11_CE234	6.186	Slurry	None	30	1	3.23	0.194444	4.66667	1.89398	3
C12	Soil11	Soil11_CE234	6.186	Slurry	None	30	1	3.23	0.347222	8.33333	1.97995	3
C12	Soil11	Soil11_CE234	6.186	Slurry	None	30	1	3.23	0.836806	20.0833	1.93681	3
C12	Soil11	Soil11_CE234	6.186	Slurry	None	30	1	3.23	1.0625	25.5	1.92875	3
C12	Soil11	Soil11_CE234	6.186	Slurry	None	30	1	3.23	1.35764	32.5833	1.87336	3
C12	Soil11	Soil11_CE234	6.186	Slurry	None	30	1	3.23	1.85417	44.5	1.83882	3
C12	Soil11	Soil11_CE234	6.186	Slurry	None	30	1	3.23	2.36111	56.6667	1.90058	3
C12	Soil11	Soil11_CE234	6.186	Slurry	None	30	1	3.23	2.82917	67.9	1.88464	3
C12	Soil11	Soil11_CE234	6.186	Slurry	None	30	1	3.23	3.84375	92.25	1.8937	3
A11	Soil11	Soil11_CE234	6.186	Slurry	None	9	2	3.88288	0	0	1.93315	1
A11	Soil11	Soil11_CE234	6.186	Slurry	None	9	2	3.88288	0.194444	4.66667	1.80435	1
A11	Soil11	Soil11_CE234	6.186	Slurry	None	9	2	3.88288	0.347222	8.33333	1.89851	1
A11	Soil11	Soil11_CE234	6.186	Slurry	None	9	2	3.88288	0.836806	20.0833	1.81786	1
A11	Soil11	Soil11_CE234	6.186	Slurry	None	9	2	3.88288	1.0625	25.5	1.73556	1
A11	Soil11	Soil11_CE234	6.186	Slurry	None	9	2	3.88288	1.35764	32.5833	1.75877	1
A11	Soil11	Soil11_CE234	6.186	Slurry	None	9	2	3.88288	1.85417	44.5	1.62123	1
A11	Soil11	Soil11_CE234	6.186	Slurry	None	9	2	3.88288	2.36111	56.6667	1.60055	1
A11	Soil11	Soil11_CE234	6.186	Slurry	None	9	2	3.88288	2.82917	67.9	1.53054	1
A11	Soil11	Soil11_CE234	6.186	Slurry	None	9	2	3.88288	3.84375	92.25	1.41638	1
B11	Soil11	Soil11_CE234	6.186	Slurry	None	9	2	3.88288	0	0	1.96592	2
B11	Soil11	Soil11_CE234	6.186	Slurry	None	9	2	3.88288	0.194444	4.66667	1.90723	2
B11	Soil11	Soil11_CE234	6.186	Slurry	None	9	2	3.88288	0.347222	8.33333	1.98422	2
B11	Soil11	Soil11_CE234	6.186	Slurry	None	9	2	3.88288	0.836806	20.0833	1.84132	2
B11	Soil11	Soil11_CE234	6.186	Slurry	None	9	2	3.88288	1.0625	25.5	1.79839	2
B11	Soil11	Soil11_CE234	6.186	Slurry	None	9	2	3.88288	1.35764	32.5833	1.72982	2
B11	Soil11	Soil11_CE234	6.186	Slurry	None	9	2	3.88288	1.85417	44.5	1.67631	2
B11	Soil11	Soil11_CE234	6.186	Slurry	None	9	2	3.88288	2.36111	56.6667	1.5783	2
B11	Soil11	Soil11_CE234	6.186	Slurry	None	9	2	3.88288	2.82917	67.9	1.48562	2
B11	Soil11	Soil11_CE234	6.186	Slurry	None	9	2	3.88288	3.84375	92.25	1.44422	2
C11	Soil11	Soil11_CE234	6.186	Slurry	None	9	2	3.88288	0	0	1.87778	3
C11	Soil11	Soil11_CE234	6.186	Slurry	None	9	2	3.88288	0.194444	4.66667	1.87002	3
C11	Soil11	Soil11_CE234	6.186	Slurry	None	9	2	3.88288	0.347222	8.33333	1.90444	3
C11	Soil11	Soil11_CE234	6.186	Slurry	None	9	2	3.88288	0.836806	20.0833	1.77103	3
C11	Soil11	Soil11_CE234	6.186	Slurry	None	9	2	3.88288	1.0625	25.5	1.77758	3
C11	Soil11	Soil11_CE234	6.186	Slurry	None	9	2	3.88288	1.35764	32.5833	1.66056	3
C11	Soil11	Soil11_CE234	6.186	Slurry	None	9	2	3.88288	1.85417	44.5	1.65202	3
C11	Soil11	Soil11_CE234	6.186	Slurry	None	9	2	3.88288	2.36111	56.6667	1.54183	3
C11	Soil11	Soil11_CE234	6.186	Slurry	None	9	2	3.88288	2.82917	67.9	1.50699	3
C11	Soil11	Soil11_CE234	6.186	Slurry	None	9	2	3.88288	3.84375	92.25	1.42998	3
A09	Soil11	Soil11_CE234	6.186	Slurry	None	-3	5	4.78378	0	0	2.12335	1
A09	Soil11	Soil11_CE234	6.186	Slurry	None	-3	5	4.78378	0.194444	4.66667	1.94916	1
A09	Soil11	Soil11_CE234	6.186	Slurry	None	-3	5	4.78378	0.347222	8.33333	1.99963	1
A09	Soil11	Soil11_CE234	6.186	Slurry	None	-3	5	4.78378	0.836806	20.0833	1.80065	1
A09	Soil11	Soil11_CE234	6.186	Slurry	None	-3	5	4.78378	1.0625	25.5	1.74859	1
A09	Soil11	Soil11_CE234	6.186	Slurry	None	-3	5	4.78378	1.35764	32.5833	1.66681	1
A09	Soil11	Soil11_CE234	6.186	Slurry	None	-3	5	4.78378	1.85417	44.5	1.48143	1
A09	Soil11	Soil11_CE234	6.186	Slurry	None	-3	5	4.78378	2.36111	56.6667	1.37443	1
A09	Soil11	Soil11_CE234	6.186	Slurry	None	-3	5	4.78378	2.82917	67.9	1.21729	1
A09	Soil11	Soil11_CE234	6.186	Slurry	None	-3	5	4.78378	3.84375	92.25	0.972473	1
B09	Soil11	Soil11_CE234	6.186	Slurry	None	-3	5	4.78378	0	0	2.15339	2
B09	Soil11	Soil11_CE234	6.186	Slurry	None	-3	5	4.78378	0.194444	4.66667	1.95422	2
B09	Soil11	Soil11_CE234	6.186	Slurry	None	-3	5	4.78378	0.347222	8.33333	1.99206	2
B09	Soil11	Soil11_CE234	6.186	Slurry	None	-3	5	4.78378	0.836806	20.0833	1.77114	2
B09	Soil11	Soil11_CE234	6.186	Slurry	None	-3	5	4.78378	1.0625	25.5	1.72127	2
B09	Soil11	Soil11_CE234	6.186	Slurry	None	-3	5	4.78378	1.35764	32.5833	1.62145	2
B09	Soil11	Soil11_CE234	6.186	Slurry	None	-3	5	4.78378	1.85417	44.5	1.4661	2
B09	Soil11	Soil11_CE234	6.186	Slurry	None	-3	5	4.78378	2.36111	56.6667	1.31551	2
B09	Soil11	Soil11_CE234	6.186	Slurry	None	-3	5	4.78378	2.82917	67.9	1.21577	2
B09	Soil11	Soil11_CE234	6.186	Slurry	None	-3	5	4.78378	3.84375	92.25	1.00068	2
C09	Soil11	Soil11_CE234	6.186	Slurry	None	-3	5	4.78378	0	0	2.18594	3
C09	Soil11	Soil11_CE234	6.186	Slurry	None	-3	5	4.78378	0.194444	4.66667	2.00753	3
C09	Soil11	Soil11_CE234	6.186	Slurry	None	-3	5	4.78378	0.347222	8.33333	2.02198	3
C09	Soil11	Soil11_CE234	6.186	Slurry	None	-3	5	4.78378	0.836806	20.0833	1.86307	3
C09	Soil11	Soil11_CE234	6.186	Slurry	None	-3	5	4.78378	1.0625	25.5	1.76918	3
C09	Soil11	Soil11_CE234	6.186	Slurry	None	-3	5	4.78378	1.35764	32.5833	1.63574	3
C09	Soil11	Soil11_CE234	6.186	Slurry	None	-3	5	4.78378	1.85417	44.5	1.5082	3
C09	Soil11	Soil11_CE234	6.186	Slurry	None	-3	5	4.78378	2.36111	56.6667	1.45372	3
C09	Soil11	Soil11_CE234	6.186	Slurry	None	-3	5	4.78378	2.82917	67.9	1.28657	3
C09	Soil11	Soil11_CE234	6.186	Slurry	None	-3	5	4.78378	3.84375	92.25	1.03727	3
A07	Soil11	Soil11_CE234	6.186	Slurry	None	-8	7	5.21	0	0	2.11604	1
A07	Soil11	Soil11_CE234	6.186	Slurry	None	-8	7	5.21	0.194444	4.66667	1.89607	1
A07	Soil11	Soil11_CE234	6.186	Slurry	None	-8	7	5.21	0.347222	8.33333	1.88632	1
A07	Soil11	Soil11_CE234	6.186	Slurry	None	-8	7	5.21	0.836806	20.0833	1.70408	1
A07	Soil11	Soil11_CE234	6.186	Slurry	None	-8	7	5.21	1.0625	25.5	1.63714	1
A07	Soil11	Soil11_CE234	6.186	Slurry	None	-8	7	5.21	1.35764	32.5833	1.47972	1
A07	Soil11	Soil11_CE234	6.186	Slurry	None	-8	7	5.21	1.85417	44.5	1.31625	1
A07	Soil11	Soil11_CE234	6.186	Slurry	None	-8	7	5.21	2.36111	56.6667	1.09211	1
A07	Soil11	Soil11_CE234	6.186	Slurry	None	-8	7	5.21	2.82917	67.9	0.925651	1
A07	Soil11	Soil11_CE234	6.186	Slurry	None	-8	7	5.21	3.84375	92.25	0.637285	1
B07	Soil11	Soil11_CE234	6.186	Slurry	None	-8	7	5.21	0	0	2.03016	2
B07	Soil11	Soil11_CE234	6.186	Slurry	None	-8	7	5.21	0.194444	4.66667	1.8796	2
B07	Soil11	Soil11_CE234	6.186	Slurry	None	-8	7	5.21	0.347222	8.33333	1.95179	2
B07	Soil11	Soil11_CE234	6.186	Slurry	None	-8	7	5.21	0.836806	20.0833	1.67793	2
B07	Soil11	Soil11_CE234	6.186	Slurry	None	-8	7	5.21	1.0625	25.5	1.57134	2
B07	Soil11	Soil11_CE234	6.186	Slurry	None	-8	7	5.21	1.35764	32.5833	1.50626	2
B07	Soil11	Soil11_CE234	6.186	Slurry	None	-8	7	5.21	1.85417	44.5	1.27708	2
B07	Soil11	Soil11_CE234	6.186	Slurry	None	-8	7	5.21	2.36111	56.6667	1.12135	2
B07	Soil11	Soil11_CE234	6.186	Slurry	None	-8	7	5.21	2.82917	67.9	0.994289	2
B07	Soil11	Soil11_CE234	6.186	Slurry	None	-8	7	5.21	3.84375	92.25	0.722335	2
C07	Soil11	Soil11_CE234	6.186	Slurry	None	-8	7	5.21	0	0	1.98081	3
C07	Soil11	Soil11_CE234	6.186	Slurry	None	-8	7	5.21	0.194444	4.66667	1.89467	3
C07	Soil11	Soil11_CE234	6.186	Slurry	None	-8	7	5.21	0.347222	8.33333	1.92492	3
C07	Soil11	Soil11_CE234	6.186	Slurry	None	-8	7	5.21	0.836806	20.0833	1.72381	3
C07	Soil11	Soil11_CE234	6.186	Slurry	None	-8	7	5.21	1.0625	25.5	1.63687	3
C07	Soil11	Soil11_CE234	6.186	Slurry	None	-8	7	5.21	1.35764	32.5833	1.47542	3
C07	Soil11	Soil11_CE234	6.186	Slurry	None	-8	7	5.21	1.85417	44.5	1.30369	3
C07	Soil11	Soil11_CE234	6.186	Slurry	None	-8	7	5.21	2.36111	56.6667	1.17125	3
C07	Soil11	Soil11_CE234	6.186	Slurry	None	-8	7	5.21	2.82917	67.9	1.01181	3
C07	Soil11	Soil11_CE234	6.186	Slurry	None	-8	7	5.21	3.84375	92.25	0.699799	3
A05	Soil11	Soil11_CE234	6.186	Slurry	None	-14	9	6.53754	0	0	2.09887	1
A05	Soil11	Soil11_CE234	6.186	Slurry	None	-14	9	6.53754	0.194444	4.66667	1.81133	1
A05	Soil11	Soil11_CE234	6.186	Slurry	None	-14	9	6.53754	0.347222	8.33333	1.83699	1
A05	Soil11	Soil11_CE234	6.186	Slurry	None	-14	9	6.53754	0.836806	20.0833	1.61607	1
A05	Soil11	Soil11_CE234	6.186	Slurry	None	-14	9	6.53754	1.0625	25.5	1.4772	1
A05	Soil11	Soil11_CE234	6.186	Slurry	None	-14	9	6.53754	1.35764	32.5833	1.36975	1
A05	Soil11	Soil11_CE234	6.186	Slurry	None	-14	9	6.53754	1.85417	44.5	1.10371	1
A05	Soil11	Soil11_CE234	6.186	Slurry	None	-14	9	6.53754	2.36111	56.6667	0.88219	1
A05	Soil11	Soil11_CE234	6.186	Slurry	None	-14	9	6.53754	2.82917	67.9	0.716459	1
A05	Soil11	Soil11_CE234	6.186	Slurry	None	-14	9	6.53754	3.84375	92.25	0.343639	1
B05	Soil11	Soil11_CE234	6.186	Slurry	None	-14	9	6.53754	0	0	2.16001	2
B05	Soil11	Soil11_CE234	6.186	Slurry	None	-14	9	6.53754	0.194444	4.66667	1.88006	2
B05	Soil11	Soil11_CE234	6.186	Slurry	None	-14	9	6.53754	0.347222	8.33333	1.91686	2
B05	Soil11	Soil11_CE234	6.186	Slurry	None	-14	9	6.53754	0.836806	20.0833	1.60103	2
B05	Soil11	Soil11_CE234	6.186	Slurry	None	-14	9	6.53754	1.0625	25.5	1.51868	2
B05	Soil11	Soil11_CE234	6.186	Slurry	None	-14	9	6.53754	1.35764	32.5833	1.37819	2
B05	Soil11	Soil11_CE234	6.186	Slurry	None	-14	9	6.53754	1.85417	44.5	1.0997	2
B05	Soil11	Soil11_CE234	6.186	Slurry	None	-14	9	6.53754	2.36111	56.6667	0.903049	2
B05	Soil11	Soil11_CE234	6.186	Slurry	None	-14	9	6.53754	2.82917	67.9	0.726385	2
B05	Soil11	Soil11_CE234	6.186	Slurry	None	-14	9	6.53754	3.84375	92.25	0.362871	2
C05	Soil11	Soil11_CE234	6.186	Slurry	None	-14	9	6.53754	0	0	2.06111	3
C05	Soil11	Soil11_CE234	6.186	Slurry	None	-14	9	6.53754	0.194444	4.66667	1.85125	3
C05	Soil11	Soil11_CE234	6.186	Slurry	None	-14	9	6.53754	0.347222	8.33333	1.88496	3
C05	Soil11	Soil11_CE234	6.186	Slurry	None	-14	9	6.53754	0.836806	20.0833	1.55643	3
C05	Soil11	Soil11_CE234	6.186	Slurry	None	-14	9	6.53754	1.0625	25.5	1.4602	3
C05	Soil11	Soil11_CE234	6.186	Slurry	None	-14	9	6.53754	1.35764	32.5833	1.30756	3
C05	Soil11	Soil11_CE234	6.186	Slurry	None	-14	9	6.53754	1.85417	44.5	1.05468	3
C05	Soil11	Soil11_CE234	6.186	Slurry	None	-14	9	6.53754	2.36111	56.6667	0.855764	3
C05	Soil11	Soil11_CE234	6.186	Slurry	None	-14	9	6.53754	2.82917	67.9	0.663665	3
C05	Soil11	Soil11_CE234	6.186	Slurry	None	-14	9	6.53754	3.84375	92.25	0.283619	3
A02	Soil11	Soil11_CE234	6.186	Slurry	None	-50	12	8.14715	0	0	1.94644	1
A02	Soil11	Soil11_CE234	6.186	Slurry	None	-50	12	8.14715	0.194444	4.66667	1.55671	1
A02	Soil11	Soil11_CE234	6.186	Slurry	None	-50	12	8.14715	0.347222	8.33333	1.81878	1
A02	Soil11	Soil11_CE234	6.186	Slurry	None	-50	12	8.14715	0.836806	20.0833	1.62795	1
A02	Soil11	Soil11_CE234	6.186	Slurry	None	-50	12	8.14715	1.0625	25.5	1.0686	1
A02	Soil11	Soil11_CE234	6.186	Slurry	None	-50	12	8.14715	1.35764	32.5833	0	1
A02	Soil11	Soil11_CE234	6.186	Slurry	None	-50	12	8.14715	1.85417	44.5	0	1
A02	Soil11	Soil11_CE234	6.186	Slurry	None	-50	12	8.14715	2.36111	56.6667	0	1
A02	Soil11	Soil11_CE234	6.186	Slurry	None	-50	12	8.14715	2.82917	67.9	0	1
A02	Soil11	Soil11_CE234	6.186	Slurry	None	-50	12	8.14715	3.84375	92.25	0	1
B02	Soil11	Soil11_CE234	6.186	Slurry	None	-50	12	8.14715	0	0	1.94477	2
B02	Soil11	Soil11_CE234	6.186	Slurry	None	-50	12	8.14715	0.194444	4.66667	1.76667	2
B02	Soil11	Soil11_CE234	6.186	Slurry	None	-50	12	8.14715	0.347222	8.33333	1.78351	2
B02	Soil11	Soil11_CE234	6.186	Slurry	None	-50	12	8.14715	0.836806	20.0833	1.54291	2
B02	Soil11	Soil11_CE234	6.186	Slurry	None	-50	12	8.14715	1.0625	25.5	0.990662	2
B02	Soil11	Soil11_CE234	6.186	Slurry	None	-50	12	8.14715	1.35764	32.5833	0	2
B02	Soil11	Soil11_CE234	6.186	Slurry	None	-50	12	8.14715	1.85417	44.5	0	2
B02	Soil11	Soil11_CE234	6.186	Slurry	None	-50	12	8.14715	2.36111	56.6667	0	2
B02	Soil11	Soil11_CE234	6.186	Slurry	None	-50	12	8.14715	2.82917	67.9	0	2
B02	Soil11	Soil11_CE234	6.186	Slurry	None	-50	12	8.14715	3.84375	92.25	0	2
C02	Soil11	Soil11_CE234	6.186	Slurry	None	-50	12	8.14715	0	0	2.00286	3
C02	Soil11	Soil11_CE234	6.186	Slurry	None	-50	12	8.14715	0.194444	4.66667	1.79713	3
C02	Soil11	Soil11_CE234	6.186	Slurry	None	-50	12	8.14715	0.347222	8.33333	1.82175	3
C02	Soil11	Soil11_CE234	6.186	Slurry	None	-50	12	8.14715	0.836806	20.0833	1.60145	3
C02	Soil11	Soil11_CE234	6.186	Slurry	None	-50	12	8.14715	1.0625	25.5	1.04552	3
C02	Soil11	Soil11_CE234	6.186	Slurry	None	-50	12	8.14715	1.35764	32.5833	0	3
C02	Soil11	Soil11_CE234	6.186	Slurry	None	-50	12	8.14715	1.85417	44.5	0	3
C02	Soil11	Soil11_CE234	6.186	Slurry	None	-50	12	8.14715	2.36111	56.6667	0	3
C02	Soil11	Soil11_CE234	6.186	Slurry	None	-50	12	8.14715	2.82917	67.9	0	3
C02	Soil11	Soil11_CE234	6.186	Slurry	None	-50	12	8.14715	3.84375	92.25	0	3
A01	Soil11	Soil11_CE234	6.186	Slurry	None	-100	13	8.58	0	0	1.97116	1
A01	Soil11	Soil11_CE234	6.186	Slurry	None	-100	13	8.58	0.194444	4.66667	1.71004	1
A01	Soil11	Soil11_CE234	6.186	Slurry	None	-100	13	8.58	0.347222	8.33333	1.72299	1
A01	Soil11	Soil11_CE234	6.186	Slurry	None	-100	13	8.58	0.836806	20.0833	1.72054	1
A01	Soil11	Soil11_CE234	6.186	Slurry	None	-100	13	8.58	1.0625	25.5	0.983318	1
A01	Soil11	Soil11_CE234	6.186	Slurry	None	-100	13	8.58	1.35764	32.5833	0	1
A01	Soil11	Soil11_CE234	6.186	Slurry	None	-100	13	8.58	1.85417	44.5	0	1
A01	Soil11	Soil11_CE234	6.186	Slurry	None	-100	13	8.58	2.36111	56.6667	0	1
A01	Soil11	Soil11_CE234	6.186	Slurry	None	-100	13	8.58	2.82917	67.9	0	1
A01	Soil11	Soil11_CE234	6.186	Slurry	None	-100	13	8.58	3.84375	92.25	0	1
B01	Soil11	Soil11_CE234	6.186	Slurry	None	-100	13	8.58	0	0	1.85997	2
B01	Soil11	Soil11_CE234	6.186	Slurry	None	-100	13	8.58	0.194444	4.66667	1.71576	2
B01	Soil11	Soil11_CE234	6.186	Slurry	None	-100	13	8.58	0.347222	8.33333	1.795	2
B01	Soil11	Soil11_CE234	6.186	Slurry	None	-100	13	8.58	0.836806	20.0833	1.75761	2
B01	Soil11	Soil11_CE234	6.186	Slurry	None	-100	13	8.58	1.0625	25.5	1.55132	2
B01	Soil11	Soil11_CE234	6.186	Slurry	None	-100	13	8.58	1.35764	32.5833	0	2
B01	Soil11	Soil11_CE234	6.186	Slurry	None	-100	13	8.58	1.85417	44.5	0	2
B01	Soil11	Soil11_CE234	6.186	Slurry	None	-100	13	8.58	2.36111	56.6667	0	2
B01	Soil11	Soil11_CE234	6.186	Slurry	None	-100	13	8.58	2.82917	67.9	0	2
B01	Soil11	Soil11_CE234	6.186	Slurry	None	-100	13	8.58	3.84375	92.25	0	2
C01	Soil11	Soil11_CE234	6.186	Slurry	None	-100	13	8.58	0	0	1.94887	3
C01	Soil11	Soil11_CE234	6.186	Slurry	None	-100	13	8.58	0.194444	4.66667	1.73045	3
C01	Soil11	Soil11_CE234	6.186	Slurry	None	-100	13	8.58	0.347222	8.33333	1.80909	3
C01	Soil11	Soil11_CE234	6.186	Slurry	None	-100	13	8.58	0.836806	20.0833	1.72481	3
C01	Soil11	Soil11_CE234	6.186	Slurry	None	-100	13	8.58	1.0625	25.5	1.36776	3
C01	Soil11	Soil11_CE234	6.186	Slurry	None	-100	13	8.58	1.35764	32.5833	0	3
C01	Soil11	Soil11_CE234	6.186	Slurry	None	-100	13	8.58	1.85417	44.5	0	3
C01	Soil11	Soil11_CE234	6.186	Slurry	None	-100	13	8.58	2.36111	56.6667	0	3
C01	Soil11	Soil11_CE234	6.186	Slurry	None	-100	13	8.58	2.82917	67.9	0	3
C01	Soil11	Soil11_CE234	6.186	Slurry	None	-100	13	8.58	3.84375	92.25	0	3

## Sheet: Extended_Data_Figure_01
Well	Soil	Soil_ID	Soil_pH	Sample_type	Chloramphenicol	Unit	pH	Time_days	Time_hours	NO3_mM	Replicate
A07	Soil1	Soil1_Acidic4	4.703	Slurry	CHL	-100	8.61	0	0	2.04945	1
A07	Soil1	Soil1_Acidic4	4.703	Slurry	CHL	-100	8.61	0.177083	4.25	2.14293	1
A07	Soil1	Soil1_Acidic4	4.703	Slurry	CHL	-100	8.61	0.34375	8.25	2.1903	1
A07	Soil1	Soil1_Acidic4	4.703	Slurry	CHL	-100	8.61	0.690972	16.5833	2.17631	1
A07	Soil1	Soil1_Acidic4	4.703	Slurry	CHL	-100	8.61	0.9375	22.5	2.18548	1
A07	Soil1	Soil1_Acidic4	4.703	Slurry	CHL	-100	8.61	1.19444	28.6667	2.22894	1
A07	Soil1	Soil1_Acidic4	4.703	Slurry	CHL	-100	8.61	1.70833	41	2.13192	1
A07	Soil1	Soil1_Acidic4	4.703	Slurry	CHL	-100	8.61	2.20833	53	2.06837	1
A07	Soil1	Soil1_Acidic4	4.703	Slurry	CHL	-100	8.61	2.70486	64.9167	2.12171	1
A07	Soil1	Soil1_Acidic4	4.703	Slurry	CHL	-100	8.61	3.72222	89.3333	2.2855	1
C07	Soil1	Soil1_Acidic4	4.703	Slurry	CHL	-100	8.61	0	0	2.11549	2
C07	Soil1	Soil1_Acidic4	4.703	Slurry	CHL	-100	8.61	0.177083	4.25	2.134	2
C07	Soil1	Soil1_Acidic4	4.703	Slurry	CHL	-100	8.61	0.34375	8.25	2.15162	2
C07	Soil1	Soil1_Acidic4	4.703	Slurry	CHL	-100	8.61	0.690972	16.5833	2.16221	2
C07	Soil1	Soil1_Acidic4	4.703	Slurry	CHL	-100	8.61	0.9375	22.5	2.16882	2
C07	Soil1	Soil1_Acidic4	4.703	Slurry	CHL	-100	8.61	1.19444	28.6667	2.29629	2
C07	Soil1	Soil1_Acidic4	4.703	Slurry	CHL	-100	8.61	1.70833	41	2.20385	2
C07	Soil1	Soil1_Acidic4	4.703	Slurry	CHL	-100	8.61	2.20833	53	2.05515	2
C07	Soil1	Soil1_Acidic4	4.703	Slurry	CHL	-100	8.61	2.70486	64.9167	2.18971	2
C07	Soil1	Soil1_Acidic4	4.703	Slurry	CHL	-100	8.61	3.72222	89.3333	2.15593	2
E07	Soil1	Soil1_Acidic4	4.703	Slurry	CHL	-100	8.61	0	0	2.1199	3
E07	Soil1	Soil1_Acidic4	4.703	Slurry	CHL	-100	8.61	0.177083	4.25	2.10642	3
E07	Soil1	Soil1_Acidic4	4.703	Slurry	CHL	-100	8.61	0.34375	8.25	2.12022	3
E07	Soil1	Soil1_Acidic4	4.703	Slurry	CHL	-100	8.61	0.690972	16.5833	2.11642	3
E07	Soil1	Soil1_Acidic4	4.703	Slurry	CHL	-100	8.61	0.9375	22.5	2.14135	3
E07	Soil1	Soil1_Acidic4	4.703	Slurry	CHL	-100	8.61	1.19444	28.6667	2.22466	3
E07	Soil1	Soil1_Acidic4	4.703	Slurry	CHL	-100	8.61	1.70833	41	2.13213	3
E07	Soil1	Soil1_Acidic4	4.703	Slurry	CHL	-100	8.61	2.20833	53	2.08943	3
E07	Soil1	Soil1_Acidic4	4.703	Slurry	CHL	-100	8.61	2.70486	64.9167	2.18628	3
E07	Soil1	Soil1_Acidic4	4.703	Slurry	CHL	-100	8.61	3.72222	89.3333	2.23359	3
B07	Soil1	Soil1_Acidic4	4.703	Slurry	CHL	-60	8.24324	0	0	2.32944	1
B07	Soil1	Soil1_Acidic4	4.703	Slurry	CHL	-60	8.24324	0.177083	4.25	2.22869	1
B07	Soil1	Soil1_Acidic4	4.703	Slurry	CHL	-60	8.24324	0.34375	8.25	2.17266	1
B07	Soil1	Soil1_Acidic4	4.703	Slurry	CHL	-60	8.24324	0.690972	16.5833	2.17213	1
B07	Soil1	Soil1_Acidic4	4.703	Slurry	CHL	-60	8.24324	0.9375	22.5	2.2132	1
B07	Soil1	Soil1_Acidic4	4.703	Slurry	CHL	-60	8.24324	1.19444	28.6667	2.11698	1
B07	Soil1	Soil1_Acidic4	4.703	Slurry	CHL	-60	8.24324	1.70833	41	1.98808	1
B07	Soil1	Soil1_Acidic4	4.703	Slurry	CHL	-60	8.24324	2.20833	53	1.95628	1
B07	Soil1	Soil1_Acidic4	4.703	Slurry	CHL	-60	8.24324	2.70486	64.9167	1.90775	1
B07	Soil1	Soil1_Acidic4	4.703	Slurry	CHL	-60	8.24324	3.72222	89.3333	1.92064	1
D07	Soil1	Soil1_Acidic4	4.703	Slurry	CHL	-60	8.24324	0	0	2.23629	2
D07	Soil1	Soil1_Acidic4	4.703	Slurry	CHL	-60	8.24324	0.177083	4.25	2.17717	2
D07	Soil1	Soil1_Acidic4	4.703	Slurry	CHL	-60	8.24324	0.34375	8.25	2.09386	2
D07	Soil1	Soil1_Acidic4	4.703	Slurry	CHL	-60	8.24324	0.690972	16.5833	2.1152	2
D07	Soil1	Soil1_Acidic4	4.703	Slurry	CHL	-60	8.24324	0.9375	22.5	2.08148	2
D07	Soil1	Soil1_Acidic4	4.703	Slurry	CHL	-60	8.24324	1.19444	28.6667	2.13369	2
D07	Soil1	Soil1_Acidic4	4.703	Slurry	CHL	-60	8.24324	1.70833	41	1.97451	2
D07	Soil1	Soil1_Acidic4	4.703	Slurry	CHL	-60	8.24324	2.20833	53	1.9315	2
D07	Soil1	Soil1_Acidic4	4.703	Slurry	CHL	-60	8.24324	2.70486	64.9167	1.89469	2
D07	Soil1	Soil1_Acidic4	4.703	Slurry	CHL	-60	8.24324	3.72222	89.3333	1.90783	2
F07	Soil1	Soil1_Acidic4	4.703	Slurry	CHL	-60	8.24324	0	0	2.24213	3
F07	Soil1	Soil1_Acidic4	4.703	Slurry	CHL	-60	8.24324	0.177083	4.25	2.24598	3
F07	Soil1	Soil1_Acidic4	4.703	Slurry	CHL	-60	8.24324	0.34375	8.25	2.19122	3
F07	Soil1	Soil1_Acidic4	4.703	Slurry	CHL	-60	8.24324	0.690972	16.5833	2.18348	3
F07	Soil1	Soil1_Acidic4	4.703	Slurry	CHL	-60	8.24324	0.9375	22.5	2.16896	3
F07	Soil1	Soil1_Acidic4	4.703	Slurry	CHL	-60	8.24324	1.19444	28.6667	2.20886	3
F07	Soil1	Soil1_Acidic4	4.703	Slurry	CHL	-60	8.24324	1.70833	41	2.02972	3
F07	Soil1	Soil1_Acidic4	4.703	Slurry	CHL	-60	8.24324	2.20833	53	1.95704	3
F07	Soil1	Soil1_Acidic4	4.703	Slurry	CHL	-60	8.24324	2.70486	64.9167	1.94105	3
F07	Soil1	Soil1_Acidic4	4.703	Slurry	CHL	-60	8.24324	3.72222	89.3333	1.92754	3
A08	Soil1	Soil1_Acidic4	4.703	Slurry	CHL	-40	8.02703	0	0	2.11127	1
A08	Soil1	Soil1_Acidic4	4.703	Slurry	CHL	-40	8.02703	0.177083	4.25	1.98126	1
A08	Soil1	Soil1_Acidic4	4.703	Slurry	CHL	-40	8.02703	0.34375	8.25	1.92902	1
A08	Soil1	Soil1_Acidic4	4.703	Slurry	CHL	-40	8.02703	0.690972	16.5833	1.82475	1
A08	Soil1	Soil1_Acidic4	4.703	Slurry	CHL	-40	8.02703	0.9375	22.5	1.81708	1
A08	Soil1	Soil1_Acidic4	4.703	Slurry	CHL	-40	8.02703	1.19444	28.6667	1.79584	1
A08	Soil1	Soil1_Acidic4	4.703	Slurry	CHL	-40	8.02703	1.70833	41	1.6025	1
A08	Soil1	Soil1_Acidic4	4.703	Slurry	CHL	-40	8.02703	2.20833	53	1.45099	1
A08	Soil1	Soil1_Acidic4	4.703	Slurry	CHL	-40	8.02703	2.70486	64.9167	1.39666	1
A08	Soil1	Soil1_Acidic4	4.703	Slurry	CHL	-40	8.02703	3.72222	89.3333	1.28558	1
C08	Soil1	Soil1_Acidic4	4.703	Slurry	CHL	-40	8.02703	0	0	2.04627	2
C08	Soil1	Soil1_Acidic4	4.703	Slurry	CHL	-40	8.02703	0.177083	4.25	1.9523	2
C08	Soil1	Soil1_Acidic4	4.703	Slurry	CHL	-40	8.02703	0.34375	8.25	1.88853	2
C08	Soil1	Soil1_Acidic4	4.703	Slurry	CHL	-40	8.02703	0.690972	16.5833	1.80321	2
C08	Soil1	Soil1_Acidic4	4.703	Slurry	CHL	-40	8.02703	0.9375	22.5	1.76457	2
C08	Soil1	Soil1_Acidic4	4.703	Slurry	CHL	-40	8.02703	1.19444	28.6667	1.76364	2
C08	Soil1	Soil1_Acidic4	4.703	Slurry	CHL	-40	8.02703	1.70833	41	1.574	2
C08	Soil1	Soil1_Acidic4	4.703	Slurry	CHL	-40	8.02703	2.20833	53	1.4505	2
C08	Soil1	Soil1_Acidic4	4.703	Slurry	CHL	-40	8.02703	2.70486	64.9167	1.3618	2
C08	Soil1	Soil1_Acidic4	4.703	Slurry	CHL	-40	8.02703	3.72222	89.3333	1.21676	2
E08	Soil1	Soil1_Acidic4	4.703	Slurry	CHL	-40	8.02703	0	0	1.9967	3
E08	Soil1	Soil1_Acidic4	4.703	Slurry	CHL	-40	8.02703	0.177083	4.25	1.97154	3
E08	Soil1	Soil1_Acidic4	4.703	Slurry	CHL	-40	8.02703	0.34375	8.25	1.91042	3
E08	Soil1	Soil1_Acidic4	4.703	Slurry	CHL	-40	8.02703	0.690972	16.5833	1.82095	3
E08	Soil1	Soil1_Acidic4	4.703	Slurry	CHL	-40	8.02703	0.9375	22.5	1.76091	3
E08	Soil1	Soil1_Acidic4	4.703	Slurry	CHL	-40	8.02703	1.19444	28.6667	1.78102	3
E08	Soil1	Soil1_Acidic4	4.703	Slurry	CHL	-40	8.02703	1.70833	41	1.57064	3
E08	Soil1	Soil1_Acidic4	4.703	Slurry	CHL	-40	8.02703	2.20833	53	1.47475	3
E08	Soil1	Soil1_Acidic4	4.703	Slurry	CHL	-40	8.02703	2.70486	64.9167	1.43159	3
E08	Soil1	Soil1_Acidic4	4.703	Slurry	CHL	-40	8.02703	3.72222	89.3333	1.25434	3
B08	Soil1	Soil1_Acidic4	4.703	Slurry	CHL	-26	7.54655	0	0	2.07855	1
B08	Soil1	Soil1_Acidic4	4.703	Slurry	CHL	-26	7.54655	0.177083	4.25	1.97161	1
B08	Soil1	Soil1_Acidic4	4.703	Slurry	CHL	-26	7.54655	0.34375	8.25	1.94993	1
B08	Soil1	Soil1_Acidic4	4.703	Slurry	CHL	-26	7.54655	0.690972	16.5833	1.84974	1
B08	Soil1	Soil1_Acidic4	4.703	Slurry	CHL	-26	7.54655	0.9375	22.5	1.82684	1
B08	Soil1	Soil1_Acidic4	4.703	Slurry	CHL	-26	7.54655	1.19444	28.6667	1.76417	1
B08	Soil1	Soil1_Acidic4	4.703	Slurry	CHL	-26	7.54655	1.70833	41	1.55596	1
B08	Soil1	Soil1_Acidic4	4.703	Slurry	CHL	-26	7.54655	2.20833	53	1.34042	1
B08	Soil1	Soil1_Acidic4	4.703	Slurry	CHL	-26	7.54655	2.70486	64.9167	1.26639	1
B08	Soil1	Soil1_Acidic4	4.703	Slurry	CHL	-26	7.54655	3.72222	89.3333	1.02829	1
D08	Soil1	Soil1_Acidic4	4.703	Slurry	CHL	-26	7.54655	0	0	2.08447	2
D08	Soil1	Soil1_Acidic4	4.703	Slurry	CHL	-26	7.54655	0.177083	4.25	1.93875	2
D08	Soil1	Soil1_Acidic4	4.703	Slurry	CHL	-26	7.54655	0.34375	8.25	1.9373	2
D08	Soil1	Soil1_Acidic4	4.703	Slurry	CHL	-26	7.54655	0.690972	16.5833	1.77339	2
D08	Soil1	Soil1_Acidic4	4.703	Slurry	CHL	-26	7.54655	0.9375	22.5	1.79411	2
D08	Soil1	Soil1_Acidic4	4.703	Slurry	CHL	-26	7.54655	1.19444	28.6667	1.75422	2
D08	Soil1	Soil1_Acidic4	4.703	Slurry	CHL	-26	7.54655	1.70833	41	1.55403	2
D08	Soil1	Soil1_Acidic4	4.703	Slurry	CHL	-26	7.54655	2.20833	53	1.34576	2
D08	Soil1	Soil1_Acidic4	4.703	Slurry	CHL	-26	7.54655	2.70486	64.9167	1.27965	2
D08	Soil1	Soil1_Acidic4	4.703	Slurry	CHL	-26	7.54655	3.72222	89.3333	1.07311	2
F08	Soil1	Soil1_Acidic4	4.703	Slurry	CHL	-26	7.54655	0	0	2.03525	3
F08	Soil1	Soil1_Acidic4	4.703	Slurry	CHL	-26	7.54655	0.177083	4.25	1.98033	3
F08	Soil1	Soil1_Acidic4	4.703	Slurry	CHL	-26	7.54655	0.34375	8.25	1.93236	3
F08	Soil1	Soil1_Acidic4	4.703	Slurry	CHL	-26	7.54655	0.690972	16.5833	1.82997	3
F08	Soil1	Soil1_Acidic4	4.703	Slurry	CHL	-26	7.54655	0.9375	22.5	1.79892	3
F08	Soil1	Soil1_Acidic4	4.703	Slurry	CHL	-26	7.54655	1.19444	28.6667	1.77003	3
F08	Soil1	Soil1_Acidic4	4.703	Slurry	CHL	-26	7.54655	1.70833	41	1.5482	3
F08	Soil1	Soil1_Acidic4	4.703	Slurry	CHL	-26	7.54655	2.20833	53	1.33735	3
F08	Soil1	Soil1_Acidic4	4.703	Slurry	CHL	-26	7.54655	2.70486	64.9167	1.26119	3
F08	Soil1	Soil1_Acidic4	4.703	Slurry	CHL	-26	7.54655	3.72222	89.3333	1.0168	3
A09	Soil1	Soil1_Acidic4	4.703	Slurry	CHL	-21	7.04204	0	0	3.04275	1
A09	Soil1	Soil1_Acidic4	4.703	Slurry	CHL	-21	7.04204	0.177083	4.25	3.02085	1
A09	Soil1	Soil1_Acidic4	4.703	Slurry	CHL	-21	7.04204	0.34375	8.25	2.93125	1
A09	Soil1	Soil1_Acidic4	4.703	Slurry	CHL	-21	7.04204	0.690972	16.5833	2.65346	1
A09	Soil1	Soil1_Acidic4	4.703	Slurry	CHL	-21	7.04204	0.9375	22.5	2.54452	1
A09	Soil1	Soil1_Acidic4	4.703	Slurry	CHL	-21	7.04204	1.19444	28.6667	2.56661	1
A09	Soil1	Soil1_Acidic4	4.703	Slurry	CHL	-21	7.04204	1.70833	41	2.19501	1
A09	Soil1	Soil1_Acidic4	4.703	Slurry	CHL	-21	7.04204	2.20833	53	1.99099	1
A09	Soil1	Soil1_Acidic4	4.703	Slurry	CHL	-21	7.04204	2.70486	64.9167	1.79671	1
A09	Soil1	Soil1_Acidic4	4.703	Slurry	CHL	-21	7.04204	3.72222	89.3333	1.56248	1
C09	Soil1	Soil1_Acidic4	4.703	Slurry	CHL	-21	7.04204	0	0	2.9975	2
C09	Soil1	Soil1_Acidic4	4.703	Slurry	CHL	-21	7.04204	0.177083	4.25	2.88493	2
C09	Soil1	Soil1_Acidic4	4.703	Slurry	CHL	-21	7.04204	0.34375	8.25	2.80385	2
C09	Soil1	Soil1_Acidic4	4.703	Slurry	CHL	-21	7.04204	0.690972	16.5833	2.61744	2
C09	Soil1	Soil1_Acidic4	4.703	Slurry	CHL	-21	7.04204	0.9375	22.5	2.50473	2
C09	Soil1	Soil1_Acidic4	4.703	Slurry	CHL	-21	7.04204	1.19444	28.6667	2.5014	2
C09	Soil1	Soil1_Acidic4	4.703	Slurry	CHL	-21	7.04204	1.70833	41	2.23395	2
C09	Soil1	Soil1_Acidic4	4.703	Slurry	CHL	-21	7.04204	2.20833	53	1.93136	2
C09	Soil1	Soil1_Acidic4	4.703	Slurry	CHL	-21	7.04204	2.70486	64.9167	1.77323	2
C09	Soil1	Soil1_Acidic4	4.703	Slurry	CHL	-21	7.04204	3.72222	89.3333	1.51536	2
E09	Soil1	Soil1_Acidic4	4.703	Slurry	CHL	-21	7.04204	0	0	2.97486	3
E09	Soil1	Soil1_Acidic4	4.703	Slurry	CHL	-21	7.04204	0.177083	4.25	2.89216	3
E09	Soil1	Soil1_Acidic4	4.703	Slurry	CHL	-21	7.04204	0.34375	8.25	2.82425	3
E09	Soil1	Soil1_Acidic4	4.703	Slurry	CHL	-21	7.04204	0.690972	16.5833	2.60598	3
E09	Soil1	Soil1_Acidic4	4.703	Slurry	CHL	-21	7.04204	0.9375	22.5	2.55571	3
E09	Soil1	Soil1_Acidic4	4.703	Slurry	CHL	-21	7.04204	1.19444	28.6667	2.55418	3
E09	Soil1	Soil1_Acidic4	4.703	Slurry	CHL	-21	7.04204	1.70833	41	2.26662	3
E09	Soil1	Soil1_Acidic4	4.703	Slurry	CHL	-21	7.04204	2.20833	53	1.97775	3
E09	Soil1	Soil1_Acidic4	4.703	Slurry	CHL	-21	7.04204	2.70486	64.9167	1.82265	3
E09	Soil1	Soil1_Acidic4	4.703	Slurry	CHL	-21	7.04204	3.72222	89.3333	1.52552	3
B09	Soil1	Soil1_Acidic4	4.703	Slurry	CHL	-18	6.64565	0	0	2.95585	1
B09	Soil1	Soil1_Acidic4	4.703	Slurry	CHL	-18	6.64565	0.177083	4.25	2.97459	1
B09	Soil1	Soil1_Acidic4	4.703	Slurry	CHL	-18	6.64565	0.34375	8.25	2.88706	1
B09	Soil1	Soil1_Acidic4	4.703	Slurry	CHL	-18	6.64565	0.690972	16.5833	2.60258	1
B09	Soil1	Soil1_Acidic4	4.703	Slurry	CHL	-18	6.64565	0.9375	22.5	2.43876	1
B09	Soil1	Soil1_Acidic4	4.703	Slurry	CHL	-18	6.64565	1.19444	28.6667	2.43657	1
B09	Soil1	Soil1_Acidic4	4.703	Slurry	CHL	-18	6.64565	1.70833	41	2.12826	1
B09	Soil1	Soil1_Acidic4	4.703	Slurry	CHL	-18	6.64565	2.20833	53	1.90461	1
B09	Soil1	Soil1_Acidic4	4.703	Slurry	CHL	-18	6.64565	2.70486	64.9167	1.71877	1
B09	Soil1	Soil1_Acidic4	4.703	Slurry	CHL	-18	6.64565	3.72222	89.3333	1.43104	1
D09	Soil1	Soil1_Acidic4	4.703	Slurry	CHL	-18	6.64565	0	0	3.00607	2
D09	Soil1	Soil1_Acidic4	4.703	Slurry	CHL	-18	6.64565	0.177083	4.25	2.90856	2
D09	Soil1	Soil1_Acidic4	4.703	Slurry	CHL	-18	6.64565	0.34375	8.25	2.8145	2
D09	Soil1	Soil1_Acidic4	4.703	Slurry	CHL	-18	6.64565	0.690972	16.5833	2.5639	2
D09	Soil1	Soil1_Acidic4	4.703	Slurry	CHL	-18	6.64565	0.9375	22.5	2.49303	2
D09	Soil1	Soil1_Acidic4	4.703	Slurry	CHL	-18	6.64565	1.19444	28.6667	2.51646	2
D09	Soil1	Soil1_Acidic4	4.703	Slurry	CHL	-18	6.64565	1.70833	41	2.24948	2
D09	Soil1	Soil1_Acidic4	4.703	Slurry	CHL	-18	6.64565	2.20833	53	1.92301	2
D09	Soil1	Soil1_Acidic4	4.703	Slurry	CHL	-18	6.64565	2.70486	64.9167	1.79255	2
D09	Soil1	Soil1_Acidic4	4.703	Slurry	CHL	-18	6.64565	3.72222	89.3333	1.52137	2
F09	Soil1	Soil1_Acidic4	4.703	Slurry	CHL	-18	6.64565	0	0	2.98032	3
F09	Soil1	Soil1_Acidic4	4.703	Slurry	CHL	-18	6.64565	0.177083	4.25	2.94194	3
F09	Soil1	Soil1_Acidic4	4.703	Slurry	CHL	-18	6.64565	0.34375	8.25	2.83866	3
F09	Soil1	Soil1_Acidic4	4.703	Slurry	CHL	-18	6.64565	0.690972	16.5833	2.57189	3
F09	Soil1	Soil1_Acidic4	4.703	Slurry	CHL	-18	6.64565	0.9375	22.5	2.511	3
F09	Soil1	Soil1_Acidic4	4.703	Slurry	CHL	-18	6.64565	1.19444	28.6667	2.49219	3
F09	Soil1	Soil1_Acidic4	4.703	Slurry	CHL	-18	6.64565	1.70833	41	2.23894	3
F09	Soil1	Soil1_Acidic4	4.703	Slurry	CHL	-18	6.64565	2.20833	53	1.93563	3
F09	Soil1	Soil1_Acidic4	4.703	Slurry	CHL	-18	6.64565	2.70486	64.9167	1.79505	3
F09	Soil1	Soil1_Acidic4	4.703	Slurry	CHL	-18	6.64565	3.72222	89.3333	1.52784	3
A10	Soil1	Soil1_Acidic4	4.703	Slurry	CHL	-14	6.40541	0	0	2.38044	1
A10	Soil1	Soil1_Acidic4	4.703	Slurry	CHL	-14	6.40541	0.177083	4.25	2.44258	1
A10	Soil1	Soil1_Acidic4	4.703	Slurry	CHL	-14	6.40541	0.34375	8.25	2.43115	1
A10	Soil1	Soil1_Acidic4	4.703	Slurry	CHL	-14	6.40541	0.690972	16.5833	2.22067	1
A10	Soil1	Soil1_Acidic4	4.703	Slurry	CHL	-14	6.40541	0.9375	22.5	2.10853	1
A10	Soil1	Soil1_Acidic4	4.703	Slurry	CHL	-14	6.40541	1.19444	28.6667	2.1015	1
A10	Soil1	Soil1_Acidic4	4.703	Slurry	CHL	-14	6.40541	1.70833	41	1.80128	1
A10	Soil1	Soil1_Acidic4	4.703	Slurry	CHL	-14	6.40541	2.20833	53	1.53748	1
A10	Soil1	Soil1_Acidic4	4.703	Slurry	CHL	-14	6.40541	2.70486	64.9167	1.41532	1
A10	Soil1	Soil1_Acidic4	4.703	Slurry	CHL	-14	6.40541	3.72222	89.3333	1.14649	1
C10	Soil1	Soil1_Acidic4	4.703	Slurry	CHL	-14	6.40541	0	0	2.45424	2
C10	Soil1	Soil1_Acidic4	4.703	Slurry	CHL	-14	6.40541	0.177083	4.25	2.4185	2
C10	Soil1	Soil1_Acidic4	4.703	Slurry	CHL	-14	6.40541	0.34375	8.25	2.40496	2
C10	Soil1	Soil1_Acidic4	4.703	Slurry	CHL	-14	6.40541	0.690972	16.5833	2.17807	2
C10	Soil1	Soil1_Acidic4	4.703	Slurry	CHL	-14	6.40541	0.9375	22.5	2.08895	2
C10	Soil1	Soil1_Acidic4	4.703	Slurry	CHL	-14	6.40541	1.19444	28.6667	2.04608	2
C10	Soil1	Soil1_Acidic4	4.703	Slurry	CHL	-14	6.40541	1.70833	41	1.80453	2
C10	Soil1	Soil1_Acidic4	4.703	Slurry	CHL	-14	6.40541	2.20833	53	1.54403	2
C10	Soil1	Soil1_Acidic4	4.703	Slurry	CHL	-14	6.40541	2.70486	64.9167	1.40153	2
C10	Soil1	Soil1_Acidic4	4.703	Slurry	CHL	-14	6.40541	3.72222	89.3333	1.10949	2
E10	Soil1	Soil1_Acidic4	4.703	Slurry	CHL	-14	6.40541	0	0	2.3722	3
E10	Soil1	Soil1_Acidic4	4.703	Slurry	CHL	-14	6.40541	0.177083	4.25	2.41618	3
E10	Soil1	Soil1_Acidic4	4.703	Slurry	CHL	-14	6.40541	0.34375	8.25	2.37634	3
E10	Soil1	Soil1_Acidic4	4.703	Slurry	CHL	-14	6.40541	0.690972	16.5833	2.14121	3
E10	Soil1	Soil1_Acidic4	4.703	Slurry	CHL	-14	6.40541	0.9375	22.5	2.20662	3
E10	Soil1	Soil1_Acidic4	4.703	Slurry	CHL	-14	6.40541	1.19444	28.6667	2.07214	3
E10	Soil1	Soil1_Acidic4	4.703	Slurry	CHL	-14	6.40541	1.70833	41	1.79527	3
E10	Soil1	Soil1_Acidic4	4.703	Slurry	CHL	-14	6.40541	2.20833	53	1.52008	3
E10	Soil1	Soil1_Acidic4	4.703	Slurry	CHL	-14	6.40541	2.70486	64.9167	1.43476	3
E10	Soil1	Soil1_Acidic4	4.703	Slurry	CHL	-14	6.40541	3.72222	89.3333	1.08216	3
B10	Soil1	Soil1_Acidic4	4.703	Slurry	CHL	-11	6.22523	0	0	2.43469	1
B10	Soil1	Soil1_Acidic4	4.703	Slurry	CHL	-11	6.22523	0.177083	4.25	2.39661	1
B10	Soil1	Soil1_Acidic4	4.703	Slurry	CHL	-11	6.22523	0.34375	8.25	2.33402	1
B10	Soil1	Soil1_Acidic4	4.703	Slurry	CHL	-11	6.22523	0.690972	16.5833	2.2049	1
B10	Soil1	Soil1_Acidic4	4.703	Slurry	CHL	-11	6.22523	0.9375	22.5	2.10487	1
B10	Soil1	Soil1_Acidic4	4.703	Slurry	CHL	-11	6.22523	1.19444	28.6667	2.10152	1
B10	Soil1	Soil1_Acidic4	4.703	Slurry	CHL	-11	6.22523	1.70833	41	1.82647	1
B10	Soil1	Soil1_Acidic4	4.703	Slurry	CHL	-11	6.22523	2.20833	53	1.70396	1
B10	Soil1	Soil1_Acidic4	4.703	Slurry	CHL	-11	6.22523	2.70486	64.9167	1.44839	1
B10	Soil1	Soil1_Acidic4	4.703	Slurry	CHL	-11	6.22523	3.72222	89.3333	1.11623	1
D10	Soil1	Soil1_Acidic4	4.703	Slurry	CHL	-11	6.22523	0	0	2.39823	2
D10	Soil1	Soil1_Acidic4	4.703	Slurry	CHL	-11	6.22523	0.177083	4.25	2.38568	2
D10	Soil1	Soil1_Acidic4	4.703	Slurry	CHL	-11	6.22523	0.34375	8.25	2.37009	2
D10	Soil1	Soil1_Acidic4	4.703	Slurry	CHL	-11	6.22523	0.690972	16.5833	2.17384	2
D10	Soil1	Soil1_Acidic4	4.703	Slurry	CHL	-11	6.22523	0.9375	22.5	2.10177	2
D10	Soil1	Soil1_Acidic4	4.703	Slurry	CHL	-11	6.22523	1.19444	28.6667	2.08135	2
D10	Soil1	Soil1_Acidic4	4.703	Slurry	CHL	-11	6.22523	1.70833	41	1.8069	2
D10	Soil1	Soil1_Acidic4	4.703	Slurry	CHL	-11	6.22523	2.20833	53	1.56481	2
D10	Soil1	Soil1_Acidic4	4.703	Slurry	CHL	-11	6.22523	2.70486	64.9167	1.40882	2
D10	Soil1	Soil1_Acidic4	4.703	Slurry	CHL	-11	6.22523	3.72222	89.3333	1.11202	2
F10	Soil1	Soil1_Acidic4	4.703	Slurry	CHL	-11	6.22523	0	0	2.44386	3
F10	Soil1	Soil1_Acidic4	4.703	Slurry	CHL	-11	6.22523	0.177083	4.25	2.38618	3
F10	Soil1	Soil1_Acidic4	4.703	Slurry	CHL	-11	6.22523	0.34375	8.25	2.3865	3
F10	Soil1	Soil1_Acidic4	4.703	Slurry	CHL	-11	6.22523	0.690972	16.5833	2.15114	3
F10	Soil1	Soil1_Acidic4	4.703	Slurry	CHL	-11	6.22523	0.9375	22.5	2.09292	3
F10	Soil1	Soil1_Acidic4	4.703	Slurry	CHL	-11	6.22523	1.19444	28.6667	2.12185	3
F10	Soil1	Soil1_Acidic4	4.703	Slurry	CHL	-11	6.22523	1.70833	41	1.82967	3
F10	Soil1	Soil1_Acidic4	4.703	Slurry	CHL	-11	6.22523	2.20833	53	1.51865	3
F10	Soil1	Soil1_Acidic4	4.703	Slurry	CHL	-11	6.22523	2.70486	64.9167	1.40977	3
F10	Soil1	Soil1_Acidic4	4.703	Slurry	CHL	-11	6.22523	3.72222	89.3333	1.08473	3
A11	Soil1	Soil1_Acidic4	4.703	Slurry	CHL	-8	5.72072	0	0	2.52033	1
A11	Soil1	Soil1_Acidic4	4.703	Slurry	CHL	-8	5.72072	0.177083	4.25	2.4601	1
A11	Soil1	Soil1_Acidic4	4.703	Slurry	CHL	-8	5.72072	0.34375	8.25	2.36276	1
A11	Soil1	Soil1_Acidic4	4.703	Slurry	CHL	-8	5.72072	0.690972	16.5833	2.1638	1
A11	Soil1	Soil1_Acidic4	4.703	Slurry	CHL	-8	5.72072	0.9375	22.5	2.13433	1
A11	Soil1	Soil1_Acidic4	4.703	Slurry	CHL	-8	5.72072	1.19444	28.6667	2.06768	1
A11	Soil1	Soil1_Acidic4	4.703	Slurry	CHL	-8	5.72072	1.70833	41	1.8311	1
A11	Soil1	Soil1_Acidic4	4.703	Slurry	CHL	-8	5.72072	2.20833	53	1.54242	1
A11	Soil1	Soil1_Acidic4	4.703	Slurry	CHL	-8	5.72072	2.70486	64.9167	1.43105	1
A11	Soil1	Soil1_Acidic4	4.703	Slurry	CHL	-8	5.72072	3.72222	89.3333	1.21129	1
C11	Soil1	Soil1_Acidic4	4.703	Slurry	CHL	-8	5.72072	0	0	2.43337	2
C11	Soil1	Soil1_Acidic4	4.703	Slurry	CHL	-8	5.72072	0.177083	4.25	2.41192	2
C11	Soil1	Soil1_Acidic4	4.703	Slurry	CHL	-8	5.72072	0.34375	8.25	2.35881	2
C11	Soil1	Soil1_Acidic4	4.703	Slurry	CHL	-8	5.72072	0.690972	16.5833	2.16952	2
C11	Soil1	Soil1_Acidic4	4.703	Slurry	CHL	-8	5.72072	0.9375	22.5	2.10939	2
C11	Soil1	Soil1_Acidic4	4.703	Slurry	CHL	-8	5.72072	1.19444	28.6667	2.05968	2
C11	Soil1	Soil1_Acidic4	4.703	Slurry	CHL	-8	5.72072	1.70833	41	1.79574	2
C11	Soil1	Soil1_Acidic4	4.703	Slurry	CHL	-8	5.72072	2.20833	53	1.56096	2
C11	Soil1	Soil1_Acidic4	4.703	Slurry	CHL	-8	5.72072	2.70486	64.9167	1.42489	2
C11	Soil1	Soil1_Acidic4	4.703	Slurry	CHL	-8	5.72072	3.72222	89.3333	1.23979	2
E11	Soil1	Soil1_Acidic4	4.703	Slurry	CHL	-8	5.72072	0	0	2.40168	3
E11	Soil1	Soil1_Acidic4	4.703	Slurry	CHL	-8	5.72072	0.177083	4.25	2.49242	3
E11	Soil1	Soil1_Acidic4	4.703	Slurry	CHL	-8	5.72072	0.34375	8.25	2.37574	3
E11	Soil1	Soil1_Acidic4	4.703	Slurry	CHL	-8	5.72072	0.690972	16.5833	2.18652	3
E11	Soil1	Soil1_Acidic4	4.703	Slurry	CHL	-8	5.72072	0.9375	22.5	2.14747	3
E11	Soil1	Soil1_Acidic4	4.703	Slurry	CHL	-8	5.72072	1.19444	28.6667	2.03695	3
E11	Soil1	Soil1_Acidic4	4.703	Slurry	CHL	-8	5.72072	1.70833	41	1.75539	3
E11	Soil1	Soil1_Acidic4	4.703	Slurry	CHL	-8	5.72072	2.20833	53	1.57419	3
E11	Soil1	Soil1_Acidic4	4.703	Slurry	CHL	-8	5.72072	2.70486	64.9167	1.38811	3
E11	Soil1	Soil1_Acidic4	4.703	Slurry	CHL	-8	5.72072	3.72222	89.3333	1.164	3
B11	Soil1	Soil1_Acidic4	4.703	Slurry	CHL	-5	5.10811	0	0	2.50091	1
B11	Soil1	Soil1_Acidic4	4.703	Slurry	CHL	-5	5.10811	0.177083	4.25	2.39085	1
B11	Soil1	Soil1_Acidic4	4.703	Slurry	CHL	-5	5.10811	0.34375	8.25	2.38149	1
B11	Soil1	Soil1_Acidic4	4.703	Slurry	CHL	-5	5.10811	0.690972	16.5833	2.24176	1
B11	Soil1	Soil1_Acidic4	4.703	Slurry	CHL	-5	5.10811	0.9375	22.5	2.16421	1
B11	Soil1	Soil1_Acidic4	4.703	Slurry	CHL	-5	5.10811	1.19444	28.6667	2.04939	1
B11	Soil1	Soil1_Acidic4	4.703	Slurry	CHL	-5	5.10811	1.70833	41	1.81094	1
B11	Soil1	Soil1_Acidic4	4.703	Slurry	CHL	-5	5.10811	2.20833	53	1.60323	1
B11	Soil1	Soil1_Acidic4	4.703	Slurry	CHL	-5	5.10811	2.70486	64.9167	1.45463	1
B11	Soil1	Soil1_Acidic4	4.703	Slurry	CHL	-5	5.10811	3.72222	89.3333	1.18614	1
D11	Soil1	Soil1_Acidic4	4.703	Slurry	CHL	-5	5.10811	0	0	2.44559	2
D11	Soil1	Soil1_Acidic4	4.703	Slurry	CHL	-5	5.10811	0.177083	4.25	2.35814	2
D11	Soil1	Soil1_Acidic4	4.703	Slurry	CHL	-5	5.10811	0.34375	8.25	2.34158	2
D11	Soil1	Soil1_Acidic4	4.703	Slurry	CHL	-5	5.10811	0.690972	16.5833	2.17302	2
D11	Soil1	Soil1_Acidic4	4.703	Slurry	CHL	-5	5.10811	0.9375	22.5	2.12039	2
D11	Soil1	Soil1_Acidic4	4.703	Slurry	CHL	-5	5.10811	1.19444	28.6667	2.04102	2
D11	Soil1	Soil1_Acidic4	4.703	Slurry	CHL	-5	5.10811	1.70833	41	1.77731	2
D11	Soil1	Soil1_Acidic4	4.703	Slurry	CHL	-5	5.10811	2.20833	53	1.5852	2
D11	Soil1	Soil1_Acidic4	4.703	Slurry	CHL	-5	5.10811	2.70486	64.9167	1.46468	2
D11	Soil1	Soil1_Acidic4	4.703	Slurry	CHL	-5	5.10811	3.72222	89.3333	1.25047	2
F11	Soil1	Soil1_Acidic4	4.703	Slurry	CHL	-5	5.10811	0	0	2.41242	3
F11	Soil1	Soil1_Acidic4	4.703	Slurry	CHL	-5	5.10811	0.177083	4.25	2.42124	3
F11	Soil1	Soil1_Acidic4	4.703	Slurry	CHL	-5	5.10811	0.34375	8.25	2.36246	3
F11	Soil1	Soil1_Acidic4	4.703	Slurry	CHL	-5	5.10811	0.690972	16.5833	2.18789	3
F11	Soil1	Soil1_Acidic4	4.703	Slurry	CHL	-5	5.10811	0.9375	22.5	2.09639	3
F11	Soil1	Soil1_Acidic4	4.703	Slurry	CHL	-5	5.10811	1.19444	28.6667	2.03401	3
F11	Soil1	Soil1_Acidic4	4.703	Slurry	CHL	-5	5.10811	1.70833	41	1.8006	3
F11	Soil1	Soil1_Acidic4	4.703	Slurry	CHL	-5	5.10811	2.20833	53	1.62194	3
F11	Soil1	Soil1_Acidic4	4.703	Slurry	CHL	-5	5.10811	2.70486	64.9167	1.46739	3
F11	Soil1	Soil1_Acidic4	4.703	Slurry	CHL	-5	5.10811	3.72222	89.3333	1.22563	3
G10	Soil1	Soil1_Acidic4	4.703	Slurry	CHL	0	4.29	0	0	2.32049	1
G10	Soil1	Soil1_Acidic4	4.703	Slurry	CHL	0	4.29	0.177083	4.25	2.37989	1
G10	Soil1	Soil1_Acidic4	4.703	Slurry	CHL	0	4.29	0.34375	8.25	2.36604	1
G10	Soil1	Soil1_Acidic4	4.703	Slurry	CHL	0	4.29	0.690972	16.5833	2.18792	1
G10	Soil1	Soil1_Acidic4	4.703	Slurry	CHL	0	4.29	0.9375	22.5	2.0725	1
G10	Soil1	Soil1_Acidic4	4.703	Slurry	CHL	0	4.29	1.19444	28.6667	2.02226	1
G10	Soil1	Soil1_Acidic4	4.703	Slurry	CHL	0	4.29	1.70833	41	1.81439	1
G10	Soil1	Soil1_Acidic4	4.703	Slurry	CHL	0	4.29	2.20833	53	1.63715	1
G10	Soil1	Soil1_Acidic4	4.703	Slurry	CHL	0	4.29	2.70486	64.9167	1.49687	1
G10	Soil1	Soil1_Acidic4	4.703	Slurry	CHL	0	4.29	3.72222	89.3333	1.32428	1
H10	Soil1	Soil1_Acidic4	4.703	Slurry	CHL	0	4.29	0	0	2.45274	2
H10	Soil1	Soil1_Acidic4	4.703	Slurry	CHL	0	4.29	0.177083	4.25	2.36891	2
H10	Soil1	Soil1_Acidic4	4.703	Slurry	CHL	0	4.29	0.34375	8.25	2.3937	2
H10	Soil1	Soil1_Acidic4	4.703	Slurry	CHL	0	4.29	0.690972	16.5833	2.20015	2
H10	Soil1	Soil1_Acidic4	4.703	Slurry	CHL	0	4.29	0.9375	22.5	2.15971	2
H10	Soil1	Soil1_Acidic4	4.703	Slurry	CHL	0	4.29	1.19444	28.6667	2.11767	2
H10	Soil1	Soil1_Acidic4	4.703	Slurry	CHL	0	4.29	1.70833	41	1.87559	2
H10	Soil1	Soil1_Acidic4	4.703	Slurry	CHL	0	4.29	2.20833	53	1.63571	2
H10	Soil1	Soil1_Acidic4	4.703	Slurry	CHL	0	4.29	2.70486	64.9167	1.56295	2
H10	Soil1	Soil1_Acidic4	4.703	Slurry	CHL	0	4.29	3.72222	89.3333	1.34019	2
G11	Soil1	Soil1_Acidic4	4.703	Slurry	CHL	0	4.29	0	0	2.45696	3
G11	Soil1	Soil1_Acidic4	4.703	Slurry	CHL	0	4.29	0.177083	4.25	2.43361	3
G11	Soil1	Soil1_Acidic4	4.703	Slurry	CHL	0	4.29	0.34375	8.25	2.33661	3
G11	Soil1	Soil1_Acidic4	4.703	Slurry	CHL	0	4.29	0.690972	16.5833	2.23765	3
G11	Soil1	Soil1_Acidic4	4.703	Slurry	CHL	0	4.29	0.9375	22.5	2.17115	3
G11	Soil1	Soil1_Acidic4	4.703	Slurry	CHL	0	4.29	1.19444	28.6667	2.11545	3
G11	Soil1	Soil1_Acidic4	4.703	Slurry	CHL	0	4.29	1.70833	41	1.88477	3
G11	Soil1	Soil1_Acidic4	4.703	Slurry	CHL	0	4.29	2.20833	53	1.69972	3
G11	Soil1	Soil1_Acidic4	4.703	Slurry	CHL	0	4.29	2.70486	64.9167	1.60246	3
G11	Soil1	Soil1_Acidic4	4.703	Slurry	CHL	0	4.29	3.72222	89.3333	1.46714	3
A12	Soil1	Soil1_Acidic4	4.703	Slurry	CHL	6	3.83483	0	0	2.02511	1
A12	Soil1	Soil1_Acidic4	4.703	Slurry	CHL	6	3.83483	0.177083	4.25	2.02177	1
A12	Soil1	Soil1_Acidic4	4.703	Slurry	CHL	6	3.83483	0.34375	8.25	1.96061	1
A12	Soil1	Soil1_Acidic4	4.703	Slurry	CHL	6	3.83483	0.690972	16.5833	1.88166	1
A12	Soil1	Soil1_Acidic4	4.703	Slurry	CHL	6	3.83483	0.9375	22.5	1.8298	1
A12	Soil1	Soil1_Acidic4	4.703	Slurry	CHL	6	3.83483	1.19444	28.6667	1.75418	1
A12	Soil1	Soil1_Acidic4	4.703	Slurry	CHL	6	3.83483	1.70833	41	1.58273	1
A12	Soil1	Soil1_Acidic4	4.703	Slurry	CHL	6	3.83483	2.20833	53	1.4672	1
A12	Soil1	Soil1_Acidic4	4.703	Slurry	CHL	6	3.83483	2.70486	64.9167	1.3281	1
A12	Soil1	Soil1_Acidic4	4.703	Slurry	CHL	6	3.83483	3.72222	89.3333	1.20749	1
C12	Soil1	Soil1_Acidic4	4.703	Slurry	CHL	6	3.83483	0	0	2.06089	2
C12	Soil1	Soil1_Acidic4	4.703	Slurry	CHL	6	3.83483	0.177083	4.25	2.01964	2
C12	Soil1	Soil1_Acidic4	4.703	Slurry	CHL	6	3.83483	0.34375	8.25	1.94343	2
C12	Soil1	Soil1_Acidic4	4.703	Slurry	CHL	6	3.83483	0.690972	16.5833	1.8715	2
C12	Soil1	Soil1_Acidic4	4.703	Slurry	CHL	6	3.83483	0.9375	22.5	1.80141	2
C12	Soil1	Soil1_Acidic4	4.703	Slurry	CHL	6	3.83483	1.19444	28.6667	1.77037	2
C12	Soil1	Soil1_Acidic4	4.703	Slurry	CHL	6	3.83483	1.70833	41	1.58271	2
C12	Soil1	Soil1_Acidic4	4.703	Slurry	CHL	6	3.83483	2.20833	53	1.47445	2
C12	Soil1	Soil1_Acidic4	4.703	Slurry	CHL	6	3.83483	2.70486	64.9167	1.33463	2
C12	Soil1	Soil1_Acidic4	4.703	Slurry	CHL	6	3.83483	3.72222	89.3333	1.21952	2
E12	Soil1	Soil1_Acidic4	4.703	Slurry	CHL	6	3.83483	0	0	2.00027	3
E12	Soil1	Soil1_Acidic4	4.703	Slurry	CHL	6	3.83483	0.177083	4.25	2.00188	3
E12	Soil1	Soil1_Acidic4	4.703	Slurry	CHL	6	3.83483	0.34375	8.25	1.92735	3
E12	Soil1	Soil1_Acidic4	4.703	Slurry	CHL	6	3.83483	0.690972	16.5833	1.82563	3
E12	Soil1	Soil1_Acidic4	4.703	Slurry	CHL	6	3.83483	0.9375	22.5	1.80727	3
E12	Soil1	Soil1_Acidic4	4.703	Slurry	CHL	6	3.83483	1.19444	28.6667	1.71342	3
E12	Soil1	Soil1_Acidic4	4.703	Slurry	CHL	6	3.83483	1.70833	41	1.5273	3
E12	Soil1	Soil1_Acidic4	4.703	Slurry	CHL	6	3.83483	2.20833	53	1.38211	3
E12	Soil1	Soil1_Acidic4	4.703	Slurry	CHL	6	3.83483	2.70486	64.9167	1.25235	3
E12	Soil1	Soil1_Acidic4	4.703	Slurry	CHL	6	3.83483	3.72222	89.3333	1.08691	3
B12	Soil1	Soil1_Acidic4	4.703	Slurry	CHL	22	3.25	0	0	2.06991	1
B12	Soil1	Soil1_Acidic4	4.703	Slurry	CHL	22	3.25	0.177083	4.25	2.09573	1
B12	Soil1	Soil1_Acidic4	4.703	Slurry	CHL	22	3.25	0.34375	8.25	2.04277	1
B12	Soil1	Soil1_Acidic4	4.703	Slurry	CHL	22	3.25	0.690972	16.5833	2.06268	1
B12	Soil1	Soil1_Acidic4	4.703	Slurry	CHL	22	3.25	0.9375	22.5	2.0338	1
B12	Soil1	Soil1_Acidic4	4.703	Slurry	CHL	22	3.25	1.19444	28.6667	2.00579	1
B12	Soil1	Soil1_Acidic4	4.703	Slurry	CHL	22	3.25	1.70833	41	1.874	1
B12	Soil1	Soil1_Acidic4	4.703	Slurry	CHL	22	3.25	2.20833	53	1.88206	1
B12	Soil1	Soil1_Acidic4	4.703	Slurry	CHL	22	3.25	2.70486	64.9167	1.81754	1
B12	Soil1	Soil1_Acidic4	4.703	Slurry	CHL	22	3.25	3.72222	89.3333	1.86695	1
D12	Soil1	Soil1_Acidic4	4.703	Slurry	CHL	22	3.25	0	0	2.00257	2
D12	Soil1	Soil1_Acidic4	4.703	Slurry	CHL	22	3.25	0.177083	4.25	2.07686	2
D12	Soil1	Soil1_Acidic4	4.703	Slurry	CHL	22	3.25	0.34375	8.25	1.9889	2
D12	Soil1	Soil1_Acidic4	4.703	Slurry	CHL	22	3.25	0.690972	16.5833	2.00455	2
D12	Soil1	Soil1_Acidic4	4.703	Slurry	CHL	22	3.25	0.9375	22.5	2.04733	2
D12	Soil1	Soil1_Acidic4	4.703	Slurry	CHL	22	3.25	1.19444	28.6667	2.06016	2
D12	Soil1	Soil1_Acidic4	4.703	Slurry	CHL	22	3.25	1.70833	41	1.94522	2
D12	Soil1	Soil1_Acidic4	4.703	Slurry	CHL	22	3.25	2.20833	53	1.91293	2
D12	Soil1	Soil1_Acidic4	4.703	Slurry	CHL	22	3.25	2.70486	64.9167	1.9116	2
D12	Soil1	Soil1_Acidic4	4.703	Slurry	CHL	22	3.25	3.72222	89.3333	1.99984	2
F12	Soil1	Soil1_Acidic4	4.703	Slurry	CHL	22	3.25	0	0	2.05565	3
F12	Soil1	Soil1_Acidic4	4.703	Slurry	CHL	22	3.25	0.177083	4.25	2.0936	3
F12	Soil1	Soil1_Acidic4	4.703	Slurry	CHL	22	3.25	0.34375	8.25	2.02073	3
F12	Soil1	Soil1_Acidic4	4.703	Slurry	CHL	22	3.25	0.690972	16.5833	2.02024	3
F12	Soil1	Soil1_Acidic4	4.703	Slurry	CHL	22	3.25	0.9375	22.5	1.96293	3
F12	Soil1	Soil1_Acidic4	4.703	Slurry	CHL	22	3.25	1.19444	28.6667	1.97736	3
F12	Soil1	Soil1_Acidic4	4.703	Slurry	CHL	22	3.25	1.70833	41	1.85235	3
F12	Soil1	Soil1_Acidic4	4.703	Slurry	CHL	22	3.25	2.20833	53	1.84416	3
F12	Soil1	Soil1_Acidic4	4.703	Slurry	CHL	22	3.25	2.70486	64.9167	1.79386	3
F12	Soil1	Soil1_Acidic4	4.703	Slurry	CHL	22	3.25	3.72222	89.3333	1.78907	3
A01	Soil1	Soil1_Acidic4	4.703	Slurry	None	-100	8.59	0	0	1.69561	1
A01	Soil1	Soil1_Acidic4	4.703	Slurry	None	-100	8.59	0.177083	4.25	1.82442	1
A01	Soil1	Soil1_Acidic4	4.703	Slurry	None	-100	8.59	0.34375	8.25	1.79057	1
A01	Soil1	Soil1_Acidic4	4.703	Slurry	None	-100	8.59	0.690972	16.5833	1.77795	1
A01	Soil1	Soil1_Acidic4	4.703	Slurry	None	-100	8.59	0.9375	22.5	0.661221	1
A01	Soil1	Soil1_Acidic4	4.703	Slurry	None	-100	8.59	1.19444	28.6667	0	1
A01	Soil1	Soil1_Acidic4	4.703	Slurry	None	-100	8.59	1.70833	41	0	1
A01	Soil1	Soil1_Acidic4	4.703	Slurry	None	-100	8.59	2.20833	53	0	1
A01	Soil1	Soil1_Acidic4	4.703	Slurry	None	-100	8.59	2.70486	64.9167	0	1
A01	Soil1	Soil1_Acidic4	4.703	Slurry	None	-100	8.59	3.72222	89.3333	0	1
C01	Soil1	Soil1_Acidic4	4.703	Slurry	None	-100	8.59	0	0	1.71785	2
C01	Soil1	Soil1_Acidic4	4.703	Slurry	None	-100	8.59	0.177083	4.25	1.83429	2
C01	Soil1	Soil1_Acidic4	4.703	Slurry	None	-100	8.59	0.34375	8.25	1.74837	2
C01	Soil1	Soil1_Acidic4	4.703	Slurry	None	-100	8.59	0.690972	16.5833	1.61832	2
C01	Soil1	Soil1_Acidic4	4.703	Slurry	None	-100	8.59	0.9375	22.5	0.243102	2
C01	Soil1	Soil1_Acidic4	4.703	Slurry	None	-100	8.59	1.19444	28.6667	0	2
C01	Soil1	Soil1_Acidic4	4.703	Slurry	None	-100	8.59	1.70833	41	0	2
C01	Soil1	Soil1_Acidic4	4.703	Slurry	None	-100	8.59	2.20833	53	0	2
C01	Soil1	Soil1_Acidic4	4.703	Slurry	None	-100	8.59	2.70486	64.9167	0	2
C01	Soil1	Soil1_Acidic4	4.703	Slurry	None	-100	8.59	3.72222	89.3333	0	2
E01	Soil1	Soil1_Acidic4	4.703	Slurry	None	-100	8.59	0	0	1.68633	3
E01	Soil1	Soil1_Acidic4	4.703	Slurry	None	-100	8.59	0.177083	4.25	1.76886	3
E01	Soil1	Soil1_Acidic4	4.703	Slurry	None	-100	8.59	0.34375	8.25	1.7647	3
E01	Soil1	Soil1_Acidic4	4.703	Slurry	None	-100	8.59	0.690972	16.5833	1.69787	3
E01	Soil1	Soil1_Acidic4	4.703	Slurry	None	-100	8.59	0.9375	22.5	0.245823	3
E01	Soil1	Soil1_Acidic4	4.703	Slurry	None	-100	8.59	1.19444	28.6667	0	3
E01	Soil1	Soil1_Acidic4	4.703	Slurry	None	-100	8.59	1.70833	41	0	3
E01	Soil1	Soil1_Acidic4	4.703	Slurry	None	-100	8.59	2.20833	53	0	3
E01	Soil1	Soil1_Acidic4	4.703	Slurry	None	-100	8.59	2.70486	64.9167	0	3
E01	Soil1	Soil1_Acidic4	4.703	Slurry	None	-100	8.59	3.72222	89.3333	0	3
B01	Soil1	Soil1_Acidic4	4.703	Slurry	None	-60	8.20721	0	0	1.95055	1
B01	Soil1	Soil1_Acidic4	4.703	Slurry	None	-60	8.20721	0.177083	4.25	1.93793	1
B01	Soil1	Soil1_Acidic4	4.703	Slurry	None	-60	8.20721	0.34375	8.25	1.74659	1
B01	Soil1	Soil1_Acidic4	4.703	Slurry	None	-60	8.20721	0.690972	16.5833	1.34689	1
B01	Soil1	Soil1_Acidic4	4.703	Slurry	None	-60	8.20721	0.9375	22.5	0.0960403	1
B01	Soil1	Soil1_Acidic4	4.703	Slurry	None	-60	8.20721	1.19444	28.6667	0	1
B01	Soil1	Soil1_Acidic4	4.703	Slurry	None	-60	8.20721	1.70833	41	0	1
B01	Soil1	Soil1_Acidic4	4.703	Slurry	None	-60	8.20721	2.20833	53	0	1
B01	Soil1	Soil1_Acidic4	4.703	Slurry	None	-60	8.20721	2.70486	64.9167	0	1
B01	Soil1	Soil1_Acidic4	4.703	Slurry	None	-60	8.20721	3.72222	89.3333	0	1
D01	Soil1	Soil1_Acidic4	4.703	Slurry	None	-60	8.20721	0	0	1.93571	2
D01	Soil1	Soil1_Acidic4	4.703	Slurry	None	-60	8.20721	0.177083	4.25	1.89459	2
D01	Soil1	Soil1_Acidic4	4.703	Slurry	None	-60	8.20721	0.34375	8.25	1.77525	2
D01	Soil1	Soil1_Acidic4	4.703	Slurry	None	-60	8.20721	0.690972	16.5833	1.34964	2
D01	Soil1	Soil1_Acidic4	4.703	Slurry	None	-60	8.20721	0.9375	22.5	0.0600334	2
D01	Soil1	Soil1_Acidic4	4.703	Slurry	None	-60	8.20721	1.19444	28.6667	0	2
D01	Soil1	Soil1_Acidic4	4.703	Slurry	None	-60	8.20721	1.70833	41	0	2
D01	Soil1	Soil1_Acidic4	4.703	Slurry	None	-60	8.20721	2.20833	53	0	2
D01	Soil1	Soil1_Acidic4	4.703	Slurry	None	-60	8.20721	2.70486	64.9167	0	2
D01	Soil1	Soil1_Acidic4	4.703	Slurry	None	-60	8.20721	3.72222	89.3333	0	2
F01	Soil1	Soil1_Acidic4	4.703	Slurry	None	-60	8.20721	0	0	1.88916	3
F01	Soil1	Soil1_Acidic4	4.703	Slurry	None	-60	8.20721	0.177083	4.25	1.86323	3
F01	Soil1	Soil1_Acidic4	4.703	Slurry	None	-60	8.20721	0.34375	8.25	1.75802	3
F01	Soil1	Soil1_Acidic4	4.703	Slurry	None	-60	8.20721	0.690972	16.5833	1.30896	3
F01	Soil1	Soil1_Acidic4	4.703	Slurry	None	-60	8.20721	0.9375	22.5	0	3
F01	Soil1	Soil1_Acidic4	4.703	Slurry	None	-60	8.20721	1.19444	28.6667	0	3
F01	Soil1	Soil1_Acidic4	4.703	Slurry	None	-60	8.20721	1.70833	41	0	3
F01	Soil1	Soil1_Acidic4	4.703	Slurry	None	-60	8.20721	2.20833	53	0	3
F01	Soil1	Soil1_Acidic4	4.703	Slurry	None	-60	8.20721	2.70486	64.9167	0	3
F01	Soil1	Soil1_Acidic4	4.703	Slurry	None	-60	8.20721	3.72222	89.3333	0	3
A02	Soil1	Soil1_Acidic4	4.703	Slurry	None	-40	7.99099	0	0	2.14059	1
A02	Soil1	Soil1_Acidic4	4.703	Slurry	None	-40	7.99099	0.177083	4.25	2.00051	1
A02	Soil1	Soil1_Acidic4	4.703	Slurry	None	-40	7.99099	0.34375	8.25	1.85661	1
A02	Soil1	Soil1_Acidic4	4.703	Slurry	None	-40	7.99099	0.690972	16.5833	1.51131	1
A02	Soil1	Soil1_Acidic4	4.703	Slurry	None	-40	7.99099	0.9375	22.5	0.66167	1
A02	Soil1	Soil1_Acidic4	4.703	Slurry	None	-40	7.99099	1.19444	28.6667	0	1
A02	Soil1	Soil1_Acidic4	4.703	Slurry	None	-40	7.99099	1.70833	41	0	1
A02	Soil1	Soil1_Acidic4	4.703	Slurry	None	-40	7.99099	2.20833	53	0	1
A02	Soil1	Soil1_Acidic4	4.703	Slurry	None	-40	7.99099	2.70486	64.9167	0	1
A02	Soil1	Soil1_Acidic4	4.703	Slurry	None	-40	7.99099	3.72222	89.3333	0	1
C02	Soil1	Soil1_Acidic4	4.703	Slurry	None	-40	7.99099	0	0	2.04218	2
C02	Soil1	Soil1_Acidic4	4.703	Slurry	None	-40	7.99099	0.177083	4.25	1.91014	2
C02	Soil1	Soil1_Acidic4	4.703	Slurry	None	-40	7.99099	0.34375	8.25	1.76053	2
C02	Soil1	Soil1_Acidic4	4.703	Slurry	None	-40	7.99099	0.690972	16.5833	1.48903	2
C02	Soil1	Soil1_Acidic4	4.703	Slurry	None	-40	7.99099	0.9375	22.5	0.700822	2
C02	Soil1	Soil1_Acidic4	4.703	Slurry	None	-40	7.99099	1.19444	28.6667	0	2
C02	Soil1	Soil1_Acidic4	4.703	Slurry	None	-40	7.99099	1.70833	41	0	2
C02	Soil1	Soil1_Acidic4	4.703	Slurry	None	-40	7.99099	2.20833	53	0	2
C02	Soil1	Soil1_Acidic4	4.703	Slurry	None	-40	7.99099	2.70486	64.9167	0	2
C02	Soil1	Soil1_Acidic4	4.703	Slurry	None	-40	7.99099	3.72222	89.3333	0	2
E02	Soil1	Soil1_Acidic4	4.703	Slurry	None	-40	7.99099	0	0	1.93757	3
E02	Soil1	Soil1_Acidic4	4.703	Slurry	None	-40	7.99099	0.177083	4.25	1.88439	3
E02	Soil1	Soil1_Acidic4	4.703	Slurry	None	-40	7.99099	0.34375	8.25	1.75024	3
E02	Soil1	Soil1_Acidic4	4.703	Slurry	None	-40	7.99099	0.690972	16.5833	1.45229	3
E02	Soil1	Soil1_Acidic4	4.703	Slurry	None	-40	7.99099	0.9375	22.5	0.591107	3
E02	Soil1	Soil1_Acidic4	4.703	Slurry	None	-40	7.99099	1.19444	28.6667	0	3
E02	Soil1	Soil1_Acidic4	4.703	Slurry	None	-40	7.99099	1.70833	41	0	3
E02	Soil1	Soil1_Acidic4	4.703	Slurry	None	-40	7.99099	2.20833	53	0	3
E02	Soil1	Soil1_Acidic4	4.703	Slurry	None	-40	7.99099	2.70486	64.9167	0	3
E02	Soil1	Soil1_Acidic4	4.703	Slurry	None	-40	7.99099	3.72222	89.3333	0	3
B02	Soil1	Soil1_Acidic4	4.703	Slurry	None	-26	7.66667	0	0	2.07959	1
B02	Soil1	Soil1_Acidic4	4.703	Slurry	None	-26	7.66667	0.177083	4.25	1.95354	1
B02	Soil1	Soil1_Acidic4	4.703	Slurry	None	-26	7.66667	0.34375	8.25	1.79461	1
B02	Soil1	Soil1_Acidic4	4.703	Slurry	None	-26	7.66667	0.690972	16.5833	1.54223	1
B02	Soil1	Soil1_Acidic4	4.703	Slurry	None	-26	7.66667	0.9375	22.5	1.25268	1
B02	Soil1	Soil1_Acidic4	4.703	Slurry	None	-26	7.66667	1.19444	28.6667	0.824296	1
B02	Soil1	Soil1_Acidic4	4.703	Slurry	None	-26	7.66667	1.70833	41	0	1
B02	Soil1	Soil1_Acidic4	4.703	Slurry	None	-26	7.66667	2.20833	53	0	1
B02	Soil1	Soil1_Acidic4	4.703	Slurry	None	-26	7.66667	2.70486	64.9167	0	1
B02	Soil1	Soil1_Acidic4	4.703	Slurry	None	-26	7.66667	3.72222	89.3333	0	1
D02	Soil1	Soil1_Acidic4	4.703	Slurry	None	-26	7.66667	0	0	1.98983	2
D02	Soil1	Soil1_Acidic4	4.703	Slurry	None	-26	7.66667	0.177083	4.25	1.87593	2
D02	Soil1	Soil1_Acidic4	4.703	Slurry	None	-26	7.66667	0.34375	8.25	1.72942	2
D02	Soil1	Soil1_Acidic4	4.703	Slurry	None	-26	7.66667	0.690972	16.5833	1.52657	2
D02	Soil1	Soil1_Acidic4	4.703	Slurry	None	-26	7.66667	0.9375	22.5	1.26465	2
D02	Soil1	Soil1_Acidic4	4.703	Slurry	None	-26	7.66667	1.19444	28.6667	0.918567	2
D02	Soil1	Soil1_Acidic4	4.703	Slurry	None	-26	7.66667	1.70833	41	0.0897044	2
D02	Soil1	Soil1_Acidic4	4.703	Slurry	None	-26	7.66667	2.20833	53	0	2
D02	Soil1	Soil1_Acidic4	4.703	Slurry	None	-26	7.66667	2.70486	64.9167	0	2
D02	Soil1	Soil1_Acidic4	4.703	Slurry	None	-26	7.66667	3.72222	89.3333	0	2
F02	Soil1	Soil1_Acidic4	4.703	Slurry	None	-26	7.66667	0	0	2.09962	3
F02	Soil1	Soil1_Acidic4	4.703	Slurry	None	-26	7.66667	0.177083	4.25	2.00552	3
F02	Soil1	Soil1_Acidic4	4.703	Slurry	None	-26	7.66667	0.34375	8.25	1.80858	3
F02	Soil1	Soil1_Acidic4	4.703	Slurry	None	-26	7.66667	0.690972	16.5833	1.47952	3
F02	Soil1	Soil1_Acidic4	4.703	Slurry	None	-26	7.66667	0.9375	22.5	1.26101	3
F02	Soil1	Soil1_Acidic4	4.703	Slurry	None	-26	7.66667	1.19444	28.6667	0.912641	3
F02	Soil1	Soil1_Acidic4	4.703	Slurry	None	-26	7.66667	1.70833	41	0.081791	3
F02	Soil1	Soil1_Acidic4	4.703	Slurry	None	-26	7.66667	2.20833	53	0	3
F02	Soil1	Soil1_Acidic4	4.703	Slurry	None	-26	7.66667	2.70486	64.9167	0	3
F02	Soil1	Soil1_Acidic4	4.703	Slurry	None	-26	7.66667	3.72222	89.3333	0	3
A03	Soil1	Soil1_Acidic4	4.703	Slurry	None	-21	7.46246	0	0	1.91604	1
A03	Soil1	Soil1_Acidic4	4.703	Slurry	None	-21	7.46246	0.177083	4.25	1.89153	1
A03	Soil1	Soil1_Acidic4	4.703	Slurry	None	-21	7.46246	0.34375	8.25	1.78594	1
A03	Soil1	Soil1_Acidic4	4.703	Slurry	None	-21	7.46246	0.690972	16.5833	1.57566	1
A03	Soil1	Soil1_Acidic4	4.703	Slurry	None	-21	7.46246	0.9375	22.5	1.24479	1
A03	Soil1	Soil1_Acidic4	4.703	Slurry	None	-21	7.46246	1.19444	28.6667	0.909913	1
A03	Soil1	Soil1_Acidic4	4.703	Slurry	None	-21	7.46246	1.70833	41	0.275298	1
A03	Soil1	Soil1_Acidic4	4.703	Slurry	None	-21	7.46246	2.20833	53	0	1
A03	Soil1	Soil1_Acidic4	4.703	Slurry	None	-21	7.46246	2.70486	64.9167	0	1
A03	Soil1	Soil1_Acidic4	4.703	Slurry	None	-21	7.46246	3.72222	89.3333	0	1
C03	Soil1	Soil1_Acidic4	4.703	Slurry	None	-21	7.46246	0	0	1.92472	2
C03	Soil1	Soil1_Acidic4	4.703	Slurry	None	-21	7.46246	0.177083	4.25	1.82972	2
C03	Soil1	Soil1_Acidic4	4.703	Slurry	None	-21	7.46246	0.34375	8.25	1.74882	2
C03	Soil1	Soil1_Acidic4	4.703	Slurry	None	-21	7.46246	0.690972	16.5833	1.52346	2
C03	Soil1	Soil1_Acidic4	4.703	Slurry	None	-21	7.46246	0.9375	22.5	1.24151	2
C03	Soil1	Soil1_Acidic4	4.703	Slurry	None	-21	7.46246	1.19444	28.6667	0.941615	2
C03	Soil1	Soil1_Acidic4	4.703	Slurry	None	-21	7.46246	1.70833	41	0.385252	2
C03	Soil1	Soil1_Acidic4	4.703	Slurry	None	-21	7.46246	2.20833	53	0	2
C03	Soil1	Soil1_Acidic4	4.703	Slurry	None	-21	7.46246	2.70486	64.9167	0	2
C03	Soil1	Soil1_Acidic4	4.703	Slurry	None	-21	7.46246	3.72222	89.3333	0	2
E03	Soil1	Soil1_Acidic4	4.703	Slurry	None	-21	7.46246	0	0	1.86495	3
E03	Soil1	Soil1_Acidic4	4.703	Slurry	None	-21	7.46246	0.177083	4.25	1.83034	3
E03	Soil1	Soil1_Acidic4	4.703	Slurry	None	-21	7.46246	0.34375	8.25	1.73225	3
E03	Soil1	Soil1_Acidic4	4.703	Slurry	None	-21	7.46246	0.690972	16.5833	1.50395	3
E03	Soil1	Soil1_Acidic4	4.703	Slurry	None	-21	7.46246	0.9375	22.5	1.20979	3
E03	Soil1	Soil1_Acidic4	4.703	Slurry	None	-21	7.46246	1.19444	28.6667	0.893853	3
E03	Soil1	Soil1_Acidic4	4.703	Slurry	None	-21	7.46246	1.70833	41	0.255723	3
E03	Soil1	Soil1_Acidic4	4.703	Slurry	None	-21	7.46246	2.20833	53	0	3
E03	Soil1	Soil1_Acidic4	4.703	Slurry	None	-21	7.46246	2.70486	64.9167	0	3
E03	Soil1	Soil1_Acidic4	4.703	Slurry	None	-21	7.46246	3.72222	89.3333	0	3
B03	Soil1	Soil1_Acidic4	4.703	Slurry	None	-18	6.99399	0	0	1.87357	1
B03	Soil1	Soil1_Acidic4	4.703	Slurry	None	-18	6.99399	0.177083	4.25	1.88299	1
B03	Soil1	Soil1_Acidic4	4.703	Slurry	None	-18	6.99399	0.34375	8.25	1.69878	1
B03	Soil1	Soil1_Acidic4	4.703	Slurry	None	-18	6.99399	0.690972	16.5833	1.56354	1
B03	Soil1	Soil1_Acidic4	4.703	Slurry	None	-18	6.99399	0.9375	22.5	1.20228	1
B03	Soil1	Soil1_Acidic4	4.703	Slurry	None	-18	6.99399	1.19444	28.6667	0.994569	1
B03	Soil1	Soil1_Acidic4	4.703	Slurry	None	-18	6.99399	1.70833	41	0.54736	1
B03	Soil1	Soil1_Acidic4	4.703	Slurry	None	-18	6.99399	2.20833	53	0.194929	1
B03	Soil1	Soil1_Acidic4	4.703	Slurry	None	-18	6.99399	2.70486	64.9167	0	1
B03	Soil1	Soil1_Acidic4	4.703	Slurry	None	-18	6.99399	3.72222	89.3333	0	1
D03	Soil1	Soil1_Acidic4	4.703	Slurry	None	-18	6.99399	0	0	1.85626	2
D03	Soil1	Soil1_Acidic4	4.703	Slurry	None	-18	6.99399	0.177083	4.25	1.88029	2
D03	Soil1	Soil1_Acidic4	4.703	Slurry	None	-18	6.99399	0.34375	8.25	1.74711	2
D03	Soil1	Soil1_Acidic4	4.703	Slurry	None	-18	6.99399	0.690972	16.5833	1.5114	2
D03	Soil1	Soil1_Acidic4	4.703	Slurry	None	-18	6.99399	0.9375	22.5	1.18124	2
D03	Soil1	Soil1_Acidic4	4.703	Slurry	None	-18	6.99399	1.19444	28.6667	0.964823	2
D03	Soil1	Soil1_Acidic4	4.703	Slurry	None	-18	6.99399	1.70833	41	0.548801	2
D03	Soil1	Soil1_Acidic4	4.703	Slurry	None	-18	6.99399	2.20833	53	0.144713	2
D03	Soil1	Soil1_Acidic4	4.703	Slurry	None	-18	6.99399	2.70486	64.9167	0	2
D03	Soil1	Soil1_Acidic4	4.703	Slurry	None	-18	6.99399	3.72222	89.3333	0	2
F03	Soil1	Soil1_Acidic4	4.703	Slurry	None	-18	6.99399	0	0	1.89342	3
F03	Soil1	Soil1_Acidic4	4.703	Slurry	None	-18	6.99399	0.177083	4.25	1.9175	3
F03	Soil1	Soil1_Acidic4	4.703	Slurry	None	-18	6.99399	0.34375	8.25	1.78428	3
F03	Soil1	Soil1_Acidic4	4.703	Slurry	None	-18	6.99399	0.690972	16.5833	1.54996	3
F03	Soil1	Soil1_Acidic4	4.703	Slurry	None	-18	6.99399	0.9375	22.5	1.17884	3
F03	Soil1	Soil1_Acidic4	4.703	Slurry	None	-18	6.99399	1.19444	28.6667	0.934217	3
F03	Soil1	Soil1_Acidic4	4.703	Slurry	None	-18	6.99399	1.70833	41	0.424386	3
F03	Soil1	Soil1_Acidic4	4.703	Slurry	None	-18	6.99399	2.20833	53	0.0688165	3
F03	Soil1	Soil1_Acidic4	4.703	Slurry	None	-18	6.99399	2.70486	64.9167	0	3
F03	Soil1	Soil1_Acidic4	4.703	Slurry	None	-18	6.99399	3.72222	89.3333	0	3
A04	Soil1	Soil1_Acidic4	4.703	Slurry	None	-14	7.16216	0	0	1.93324	1
A04	Soil1	Soil1_Acidic4	4.703	Slurry	None	-14	7.16216	0.177083	4.25	1.93247	1
A04	Soil1	Soil1_Acidic4	4.703	Slurry	None	-14	7.16216	0.34375	8.25	1.83361	1
A04	Soil1	Soil1_Acidic4	4.703	Slurry	None	-14	7.16216	0.690972	16.5833	1.55808	1
A04	Soil1	Soil1_Acidic4	4.703	Slurry	None	-14	7.16216	0.9375	22.5	1.30071	1
A04	Soil1	Soil1_Acidic4	4.703	Slurry	None	-14	7.16216	1.19444	28.6667	1.07951	1
A04	Soil1	Soil1_Acidic4	4.703	Slurry	None	-14	7.16216	1.70833	41	0.65988	1
A04	Soil1	Soil1_Acidic4	4.703	Slurry	None	-14	7.16216	2.20833	53	0.357549	1
A04	Soil1	Soil1_Acidic4	4.703	Slurry	None	-14	7.16216	2.70486	64.9167	0.0302728	1
A04	Soil1	Soil1_Acidic4	4.703	Slurry	None	-14	7.16216	3.72222	89.3333	0	1
C04	Soil1	Soil1_Acidic4	4.703	Slurry	None	-14	7.16216	0	0	1.89263	2
C04	Soil1	Soil1_Acidic4	4.703	Slurry	None	-14	7.16216	0.177083	4.25	1.8425	2
C04	Soil1	Soil1_Acidic4	4.703	Slurry	None	-14	7.16216	0.34375	8.25	1.76467	2
C04	Soil1	Soil1_Acidic4	4.703	Slurry	None	-14	7.16216	0.690972	16.5833	1.49721	2
C04	Soil1	Soil1_Acidic4	4.703	Slurry	None	-14	7.16216	0.9375	22.5	1.27456	2
C04	Soil1	Soil1_Acidic4	4.703	Slurry	None	-14	7.16216	1.19444	28.6667	1.10693	2
C04	Soil1	Soil1_Acidic4	4.703	Slurry	None	-14	7.16216	1.70833	41	0.720323	2
C04	Soil1	Soil1_Acidic4	4.703	Slurry	None	-14	7.16216	2.20833	53	0.400704	2
C04	Soil1	Soil1_Acidic4	4.703	Slurry	None	-14	7.16216	2.70486	64.9167	0.100919	2
C04	Soil1	Soil1_Acidic4	4.703	Slurry	None	-14	7.16216	3.72222	89.3333	0	2
E04	Soil1	Soil1_Acidic4	4.703	Slurry	None	-14	7.16216	0	0	1.91083	3
E04	Soil1	Soil1_Acidic4	4.703	Slurry	None	-14	7.16216	0.177083	4.25	1.84262	3
E04	Soil1	Soil1_Acidic4	4.703	Slurry	None	-14	7.16216	0.34375	8.25	1.78425	3
E04	Soil1	Soil1_Acidic4	4.703	Slurry	None	-14	7.16216	0.690972	16.5833	1.48104	3
E04	Soil1	Soil1_Acidic4	4.703	Slurry	None	-14	7.16216	0.9375	22.5	1.25628	3
E04	Soil1	Soil1_Acidic4	4.703	Slurry	None	-14	7.16216	1.19444	28.6667	1.07116	3
E04	Soil1	Soil1_Acidic4	4.703	Slurry	None	-14	7.16216	1.70833	41	0.673792	3
E04	Soil1	Soil1_Acidic4	4.703	Slurry	None	-14	7.16216	2.20833	53	0.327225	3
E04	Soil1	Soil1_Acidic4	4.703	Slurry	None	-14	7.16216	2.70486	64.9167	0.0102049	3
E04	Soil1	Soil1_Acidic4	4.703	Slurry	None	-14	7.16216	3.72222	89.3333	0	3
B04	Soil1	Soil1_Acidic4	4.703	Slurry	None	-11	6.68168	0	0	1.93223	1
B04	Soil1	Soil1_Acidic4	4.703	Slurry	None	-11	6.68168	0.177083	4.25	1.85778	1
B04	Soil1	Soil1_Acidic4	4.703	Slurry	None	-11	6.68168	0.34375	8.25	1.78605	1
B04	Soil1	Soil1_Acidic4	4.703	Slurry	None	-11	6.68168	0.690972	16.5833	1.53399	1
B04	Soil1	Soil1_Acidic4	4.703	Slurry	None	-11	6.68168	0.9375	22.5	1.33391	1
B04	Soil1	Soil1_Acidic4	4.703	Slurry	None	-11	6.68168	1.19444	28.6667	1.13922	1
B04	Soil1	Soil1_Acidic4	4.703	Slurry	None	-11	6.68168	1.70833	41	0.73878	1
B04	Soil1	Soil1_Acidic4	4.703	Slurry	None	-11	6.68168	2.20833	53	0.404354	1
B04	Soil1	Soil1_Acidic4	4.703	Slurry	None	-11	6.68168	2.70486	64.9167	0.0541483	1
B04	Soil1	Soil1_Acidic4	4.703	Slurry	None	-11	6.68168	3.72222	89.3333	0	1
D04	Soil1	Soil1_Acidic4	4.703	Slurry	None	-11	6.68168	0	0	1.98126	2
D04	Soil1	Soil1_Acidic4	4.703	Slurry	None	-11	6.68168	0.177083	4.25	1.85794	2
D04	Soil1	Soil1_Acidic4	4.703	Slurry	None	-11	6.68168	0.34375	8.25	1.73698	2
D04	Soil1	Soil1_Acidic4	4.703	Slurry	None	-11	6.68168	0.690972	16.5833	1.53487	2
D04	Soil1	Soil1_Acidic4	4.703	Slurry	None	-11	6.68168	0.9375	22.5	1.34284	2
D04	Soil1	Soil1_Acidic4	4.703	Slurry	None	-11	6.68168	1.19444	28.6667	1.1467	2
D04	Soil1	Soil1_Acidic4	4.703	Slurry	None	-11	6.68168	1.70833	41	0.714384	2
D04	Soil1	Soil1_Acidic4	4.703	Slurry	None	-11	6.68168	2.20833	53	0.357243	2
D04	Soil1	Soil1_Acidic4	4.703	Slurry	None	-11	6.68168	2.70486	64.9167	0.0131639	2
D04	Soil1	Soil1_Acidic4	4.703	Slurry	None	-11	6.68168	3.72222	89.3333	0	2
F04	Soil1	Soil1_Acidic4	4.703	Slurry	None	-11	6.68168	0	0	1.91885	3
F04	Soil1	Soil1_Acidic4	4.703	Slurry	None	-11	6.68168	0.177083	4.25	1.8525	3
F04	Soil1	Soil1_Acidic4	4.703	Slurry	None	-11	6.68168	0.34375	8.25	1.81714	3
F04	Soil1	Soil1_Acidic4	4.703	Slurry	None	-11	6.68168	0.690972	16.5833	1.53654	3
F04	Soil1	Soil1_Acidic4	4.703	Slurry	None	-11	6.68168	0.9375	22.5	1.30815	3
F04	Soil1	Soil1_Acidic4	4.703	Slurry	None	-11	6.68168	1.19444	28.6667	1.11768	3
F04	Soil1	Soil1_Acidic4	4.703	Slurry	None	-11	6.68168	1.70833	41	0.679007	3
F04	Soil1	Soil1_Acidic4	4.703	Slurry	None	-11	6.68168	2.20833	53	0.296284	3
F04	Soil1	Soil1_Acidic4	4.703	Slurry	None	-11	6.68168	2.70486	64.9167	0	3
F04	Soil1	Soil1_Acidic4	4.703	Slurry	None	-11	6.68168	3.72222	89.3333	0	3
A05	Soil1	Soil1_Acidic4	4.703	Slurry	None	-8	6.2012	0	0	2.03339	1
A05	Soil1	Soil1_Acidic4	4.703	Slurry	None	-8	6.2012	0.177083	4.25	1.91165	1
A05	Soil1	Soil1_Acidic4	4.703	Slurry	None	-8	6.2012	0.34375	8.25	1.89005	1
A05	Soil1	Soil1_Acidic4	4.703	Slurry	None	-8	6.2012	0.690972	16.5833	1.6005	1
A05	Soil1	Soil1_Acidic4	4.703	Slurry	None	-8	6.2012	0.9375	22.5	1.37447	1
A05	Soil1	Soil1_Acidic4	4.703	Slurry	None	-8	6.2012	1.19444	28.6667	1.17278	1
A05	Soil1	Soil1_Acidic4	4.703	Slurry	None	-8	6.2012	1.70833	41	0.758302	1
A05	Soil1	Soil1_Acidic4	4.703	Slurry	None	-8	6.2012	2.20833	53	0.441037	1
A05	Soil1	Soil1_Acidic4	4.703	Slurry	None	-8	6.2012	2.70486	64.9167	0.162786	1
A05	Soil1	Soil1_Acidic4	4.703	Slurry	None	-8	6.2012	3.72222	89.3333	0	1
C05	Soil1	Soil1_Acidic4	4.703	Slurry	None	-8	6.2012	0	0	1.89633	2
C05	Soil1	Soil1_Acidic4	4.703	Slurry	None	-8	6.2012	0.177083	4.25	1.83557	2
C05	Soil1	Soil1_Acidic4	4.703	Slurry	None	-8	6.2012	0.34375	8.25	1.78191	2
C05	Soil1	Soil1_Acidic4	4.703	Slurry	None	-8	6.2012	0.690972	16.5833	1.53312	2
C05	Soil1	Soil1_Acidic4	4.703	Slurry	None	-8	6.2012	0.9375	22.5	1.36089	2
C05	Soil1	Soil1_Acidic4	4.703	Slurry	None	-8	6.2012	1.19444	28.6667	1.1426	2
C05	Soil1	Soil1_Acidic4	4.703	Slurry	None	-8	6.2012	1.70833	41	0.763452	2
C05	Soil1	Soil1_Acidic4	4.703	Slurry	None	-8	6.2012	2.20833	53	0.433954	2
C05	Soil1	Soil1_Acidic4	4.703	Slurry	None	-8	6.2012	2.70486	64.9167	0.15992	2
C05	Soil1	Soil1_Acidic4	4.703	Slurry	None	-8	6.2012	3.72222	89.3333	0	2
E05	Soil1	Soil1_Acidic4	4.703	Slurry	None	-8	6.2012	0	0	1.93104	3
E05	Soil1	Soil1_Acidic4	4.703	Slurry	None	-8	6.2012	0.177083	4.25	1.91092	3
E05	Soil1	Soil1_Acidic4	4.703	Slurry	None	-8	6.2012	0.34375	8.25	1.81336	3
E05	Soil1	Soil1_Acidic4	4.703	Slurry	None	-8	6.2012	0.690972	16.5833	1.54589	3
E05	Soil1	Soil1_Acidic4	4.703	Slurry	None	-8	6.2012	0.9375	22.5	1.29736	3
E05	Soil1	Soil1_Acidic4	4.703	Slurry	None	-8	6.2012	1.19444	28.6667	1.10705	3
E05	Soil1	Soil1_Acidic4	4.703	Slurry	None	-8	6.2012	1.70833	41	0.700208	3
E05	Soil1	Soil1_Acidic4	4.703	Slurry	None	-8	6.2012	2.20833	53	0.412621	3
E05	Soil1	Soil1_Acidic4	4.703	Slurry	None	-8	6.2012	2.70486	64.9167	0.131088	3
E05	Soil1	Soil1_Acidic4	4.703	Slurry	None	-8	6.2012	3.72222	89.3333	0	3
B05	Soil1	Soil1_Acidic4	4.703	Slurry	None	-5	5.63664	0	0	2.00647	1
B05	Soil1	Soil1_Acidic4	4.703	Slurry	None	-5	5.63664	0.177083	4.25	1.86362	1
B05	Soil1	Soil1_Acidic4	4.703	Slurry	None	-5	5.63664	0.34375	8.25	1.82979	1
B05	Soil1	Soil1_Acidic4	4.703	Slurry	None	-5	5.63664	0.690972	16.5833	1.61567	1
B05	Soil1	Soil1_Acidic4	4.703	Slurry	None	-5	5.63664	0.9375	22.5	1.43911	1
B05	Soil1	Soil1_Acidic4	4.703	Slurry	None	-5	5.63664	1.19444	28.6667	1.30797	1
B05	Soil1	Soil1_Acidic4	4.703	Slurry	None	-5	5.63664	1.70833	41	0.956824	1
B05	Soil1	Soil1_Acidic4	4.703	Slurry	None	-5	5.63664	2.20833	53	0.655714	1
B05	Soil1	Soil1_Acidic4	4.703	Slurry	None	-5	5.63664	2.70486	64.9167	0.36142	1
B05	Soil1	Soil1_Acidic4	4.703	Slurry	None	-5	5.63664	3.72222	89.3333	0	1
D05	Soil1	Soil1_Acidic4	4.703	Slurry	None	-5	5.63664	0	0	1.90988	2
D05	Soil1	Soil1_Acidic4	4.703	Slurry	None	-5	5.63664	0.177083	4.25	1.84203	2
D05	Soil1	Soil1_Acidic4	4.703	Slurry	None	-5	5.63664	0.34375	8.25	1.78412	2
D05	Soil1	Soil1_Acidic4	4.703	Slurry	None	-5	5.63664	0.690972	16.5833	1.58682	2
D05	Soil1	Soil1_Acidic4	4.703	Slurry	None	-5	5.63664	0.9375	22.5	1.45089	2
D05	Soil1	Soil1_Acidic4	4.703	Slurry	None	-5	5.63664	1.19444	28.6667	1.30026	2
D05	Soil1	Soil1_Acidic4	4.703	Slurry	None	-5	5.63664	1.70833	41	0.922926	2
D05	Soil1	Soil1_Acidic4	4.703	Slurry	None	-5	5.63664	2.20833	53	0.585299	2
D05	Soil1	Soil1_Acidic4	4.703	Slurry	None	-5	5.63664	2.70486	64.9167	0.298835	2
D05	Soil1	Soil1_Acidic4	4.703	Slurry	None	-5	5.63664	3.72222	89.3333	0	2
F05	Soil1	Soil1_Acidic4	4.703	Slurry	None	-5	5.63664	0	0	1.9026	3
F05	Soil1	Soil1_Acidic4	4.703	Slurry	None	-5	5.63664	0.177083	4.25	1.86396	3
F05	Soil1	Soil1_Acidic4	4.703	Slurry	None	-5	5.63664	0.34375	8.25	1.82047	3
F05	Soil1	Soil1_Acidic4	4.703	Slurry	None	-5	5.63664	0.690972	16.5833	1.56995	3
F05	Soil1	Soil1_Acidic4	4.703	Slurry	None	-5	5.63664	0.9375	22.5	1.41965	3
F05	Soil1	Soil1_Acidic4	4.703	Slurry	None	-5	5.63664	1.19444	28.6667	1.27823	3
F05	Soil1	Soil1_Acidic4	4.703	Slurry	None	-5	5.63664	1.70833	41	0.869716	3
F05	Soil1	Soil1_Acidic4	4.703	Slurry	None	-5	5.63664	2.20833	53	0.498358	3
F05	Soil1	Soil1_Acidic4	4.703	Slurry	None	-5	5.63664	2.70486	64.9167	0.150449	3
F05	Soil1	Soil1_Acidic4	4.703	Slurry	None	-5	5.63664	3.72222	89.3333	0	3
G04	Soil1	Soil1_Acidic4	4.703	Slurry	None	0	4.59	0	0	1.99768	1
G04	Soil1	Soil1_Acidic4	4.703	Slurry	None	0	4.59	0.177083	4.25	1.93109	1
G04	Soil1	Soil1_Acidic4	4.703	Slurry	None	0	4.59	0.34375	8.25	1.90948	1
G04	Soil1	Soil1_Acidic4	4.703	Slurry	None	0	4.59	0.690972	16.5833	1.64302	1
G04	Soil1	Soil1_Acidic4	4.703	Slurry	None	0	4.59	0.9375	22.5	1.48889	1
G04	Soil1	Soil1_Acidic4	4.703	Slurry	None	0	4.59	1.19444	28.6667	1.40682	1
G04	Soil1	Soil1_Acidic4	4.703	Slurry	None	0	4.59	1.70833	41	1.13493	1
G04	Soil1	Soil1_Acidic4	4.703	Slurry	None	0	4.59	2.20833	53	0.849232	1
G04	Soil1	Soil1_Acidic4	4.703	Slurry	None	0	4.59	2.70486	64.9167	0.662082	1
G04	Soil1	Soil1_Acidic4	4.703	Slurry	None	0	4.59	3.72222	89.3333	0.108329	1
H04	Soil1	Soil1_Acidic4	4.703	Slurry	None	0	4.59	0	0	1.99022	2
H04	Soil1	Soil1_Acidic4	4.703	Slurry	None	0	4.59	0.177083	4.25	1.89578	2
H04	Soil1	Soil1_Acidic4	4.703	Slurry	None	0	4.59	0.34375	8.25	1.89006	2
H04	Soil1	Soil1_Acidic4	4.703	Slurry	None	0	4.59	0.690972	16.5833	1.6613	2
H04	Soil1	Soil1_Acidic4	4.703	Slurry	None	0	4.59	0.9375	22.5	1.52132	2
H04	Soil1	Soil1_Acidic4	4.703	Slurry	None	0	4.59	1.19444	28.6667	1.44692	2
H04	Soil1	Soil1_Acidic4	4.703	Slurry	None	0	4.59	1.70833	41	1.09681	2
H04	Soil1	Soil1_Acidic4	4.703	Slurry	None	0	4.59	2.20833	53	0.844831	2
H04	Soil1	Soil1_Acidic4	4.703	Slurry	None	0	4.59	2.70486	64.9167	0.623531	2
H04	Soil1	Soil1_Acidic4	4.703	Slurry	None	0	4.59	3.72222	89.3333	0.110417	2
G05	Soil1	Soil1_Acidic4	4.703	Slurry	None	0	4.59	0	0	2.04991	3
G05	Soil1	Soil1_Acidic4	4.703	Slurry	None	0	4.59	0.177083	4.25	1.92118	3
G05	Soil1	Soil1_Acidic4	4.703	Slurry	None	0	4.59	0.34375	8.25	1.81372	3
G05	Soil1	Soil1_Acidic4	4.703	Slurry	None	0	4.59	0.690972	16.5833	1.64134	3
G05	Soil1	Soil1_Acidic4	4.703	Slurry	None	0	4.59	0.9375	22.5	1.51267	3
G05	Soil1	Soil1_Acidic4	4.703	Slurry	None	0	4.59	1.19444	28.6667	1.42079	3
G05	Soil1	Soil1_Acidic4	4.703	Slurry	None	0	4.59	1.70833	41	1.12303	3
G05	Soil1	Soil1_Acidic4	4.703	Slurry	None	0	4.59	2.20833	53	0.848084	3
G05	Soil1	Soil1_Acidic4	4.703	Slurry	None	0	4.59	2.70486	64.9167	0.648272	3
G05	Soil1	Soil1_Acidic4	4.703	Slurry	None	0	4.59	3.72222	89.3333	0.175691	3
A06	Soil1	Soil1_Acidic4	4.703	Slurry	None	6	3.7988	0	0	1.92392	1
A06	Soil1	Soil1_Acidic4	4.703	Slurry	None	6	3.7988	0.177083	4.25	1.76328	1
A06	Soil1	Soil1_Acidic4	4.703	Slurry	None	6	3.7988	0.34375	8.25	1.75346	1
A06	Soil1	Soil1_Acidic4	4.703	Slurry	None	6	3.7988	0.690972	16.5833	1.63453	1
A06	Soil1	Soil1_Acidic4	4.703	Slurry	None	6	3.7988	0.9375	22.5	1.57833	1
A06	Soil1	Soil1_Acidic4	4.703	Slurry	None	6	3.7988	1.19444	28.6667	1.41456	1
A06	Soil1	Soil1_Acidic4	4.703	Slurry	None	6	3.7988	1.70833	41	0.951133	1
A06	Soil1	Soil1_Acidic4	4.703	Slurry	None	6	3.7988	2.20833	53	0.392899	1
A06	Soil1	Soil1_Acidic4	4.703	Slurry	None	6	3.7988	2.70486	64.9167	0	1
A06	Soil1	Soil1_Acidic4	4.703	Slurry	None	6	3.7988	3.72222	89.3333	0	1
C06	Soil1	Soil1_Acidic4	4.703	Slurry	None	6	3.7988	0	0	1.84015	2
C06	Soil1	Soil1_Acidic4	4.703	Slurry	None	6	3.7988	0.177083	4.25	1.79888	2
C06	Soil1	Soil1_Acidic4	4.703	Slurry	None	6	3.7988	0.34375	8.25	1.74516	2
C06	Soil1	Soil1_Acidic4	4.703	Slurry	None	6	3.7988	0.690972	16.5833	1.62931	2
C06	Soil1	Soil1_Acidic4	4.703	Slurry	None	6	3.7988	0.9375	22.5	1.51097	2
C06	Soil1	Soil1_Acidic4	4.703	Slurry	None	6	3.7988	1.19444	28.6667	1.38613	2
C06	Soil1	Soil1_Acidic4	4.703	Slurry	None	6	3.7988	1.70833	41	1.0022	2
C06	Soil1	Soil1_Acidic4	4.703	Slurry	None	6	3.7988	2.20833	53	0.550049	2
C06	Soil1	Soil1_Acidic4	4.703	Slurry	None	6	3.7988	2.70486	64.9167	0.0394874	2
C06	Soil1	Soil1_Acidic4	4.703	Slurry	None	6	3.7988	3.72222	89.3333	0	2
E06	Soil1	Soil1_Acidic4	4.703	Slurry	None	6	3.7988	0	0	1.83837	3
E06	Soil1	Soil1_Acidic4	4.703	Slurry	None	6	3.7988	0.177083	4.25	1.75109	3
E06	Soil1	Soil1_Acidic4	4.703	Slurry	None	6	3.7988	0.34375	8.25	1.77228	3
E06	Soil1	Soil1_Acidic4	4.703	Slurry	None	6	3.7988	0.690972	16.5833	1.60827	3
E06	Soil1	Soil1_Acidic4	4.703	Slurry	None	6	3.7988	0.9375	22.5	1.51452	3
E06	Soil1	Soil1_Acidic4	4.703	Slurry	None	6	3.7988	1.19444	28.6667	1.37286	3
E06	Soil1	Soil1_Acidic4	4.703	Slurry	None	6	3.7988	1.70833	41	0.930112	3
E06	Soil1	Soil1_Acidic4	4.703	Slurry	None	6	3.7988	2.20833	53	0.360362	3
E06	Soil1	Soil1_Acidic4	4.703	Slurry	None	6	3.7988	2.70486	64.9167	0	3
E06	Soil1	Soil1_Acidic4	4.703	Slurry	None	6	3.7988	3.72222	89.3333	0	3
B06	Soil1	Soil1_Acidic4	4.703	Slurry	None	22	3.32	0	0	1.84907	1
B06	Soil1	Soil1_Acidic4	4.703	Slurry	None	22	3.32	0.177083	4.25	1.85544	1
B06	Soil1	Soil1_Acidic4	4.703	Slurry	None	22	3.32	0.34375	8.25	1.80197	1
B06	Soil1	Soil1_Acidic4	4.703	Slurry	None	22	3.32	0.690972	16.5833	1.78937	1
B06	Soil1	Soil1_Acidic4	4.703	Slurry	None	22	3.32	0.9375	22.5	1.78633	1
B06	Soil1	Soil1_Acidic4	4.703	Slurry	None	22	3.32	1.19444	28.6667	1.77317	1
B06	Soil1	Soil1_Acidic4	4.703	Slurry	None	22	3.32	1.70833	41	1.30859	1
B06	Soil1	Soil1_Acidic4	4.703	Slurry	None	22	3.32	2.20833	53	0.958572	1
B06	Soil1	Soil1_Acidic4	4.703	Slurry	None	22	3.32	2.70486	64.9167	0.801975	1
B06	Soil1	Soil1_Acidic4	4.703	Slurry	None	22	3.32	3.72222	89.3333	0.371911	1
D06	Soil1	Soil1_Acidic4	4.703	Slurry	None	22	3.32	0	0	1.79777	2
D06	Soil1	Soil1_Acidic4	4.703	Slurry	None	22	3.32	0.177083	4.25	1.81381	2
D06	Soil1	Soil1_Acidic4	4.703	Slurry	None	22	3.32	0.34375	8.25	1.79771	2
D06	Soil1	Soil1_Acidic4	4.703	Slurry	None	22	3.32	0.690972	16.5833	1.7246	2
D06	Soil1	Soil1_Acidic4	4.703	Slurry	None	22	3.32	0.9375	22.5	1.75424	2
D06	Soil1	Soil1_Acidic4	4.703	Slurry	None	22	3.32	1.19444	28.6667	1.76609	2
D06	Soil1	Soil1_Acidic4	4.703	Slurry	None	22	3.32	1.70833	41	1.35554	2
D06	Soil1	Soil1_Acidic4	4.703	Slurry	None	22	3.32	2.20833	53	0.856613	2
D06	Soil1	Soil1_Acidic4	4.703	Slurry	None	22	3.32	2.70486	64.9167	0.636477	2
D06	Soil1	Soil1_Acidic4	4.703	Slurry	None	22	3.32	3.72222	89.3333	0.250772	2
F06	Soil1	Soil1_Acidic4	4.703	Slurry	None	22	3.32	0	0	1.88459	3
F06	Soil1	Soil1_Acidic4	4.703	Slurry	None	22	3.32	0.177083	4.25	1.83802	3
F06	Soil1	Soil1_Acidic4	4.703	Slurry	None	22	3.32	0.34375	8.25	1.82932	3
F06	Soil1	Soil1_Acidic4	4.703	Slurry	None	22	3.32	0.690972	16.5833	1.75662	3
F06	Soil1	Soil1_Acidic4	4.703	Slurry	None	22	3.32	0.9375	22.5	1.74067	3
F06	Soil1	Soil1_Acidic4	4.703	Slurry	None	22	3.32	1.19444	28.6667	1.73779	3
F06	Soil1	Soil1_Acidic4	4.703	Slurry	None	22	3.32	1.70833	41	1.34987	3
F06	Soil1	Soil1_Acidic4	4.703	Slurry	None	22	3.32	2.20833	53	0.900552	3
F06	Soil1	Soil1_Acidic4	4.703	Slurry	None	22	3.32	2.70486	64.9167	0.671144	3
F06	Soil1	Soil1_Acidic4	4.703	Slurry	None	22	3.32	3.72222	89.3333	0.307926	3
E01	Soil3	Soil3_CE239	4.987	Slurry	CHL	-85	8.44	0	0	1.58646	1
E01	Soil3	Soil3_CE239	4.987	Slurry	CHL	-85	8.44	0.198611	4.76667	1.67561	1
E01	Soil3	Soil3_CE239	4.987	Slurry	CHL	-85	8.44	0.358333	8.6	1.59324	1
E01	Soil3	Soil3_CE239	4.987	Slurry	CHL	-85	8.44	0.844444	20.2667	1.70675	1
E01	Soil3	Soil3_CE239	4.987	Slurry	CHL	-85	8.44	1.07708	25.85	1.69289	1
E01	Soil3	Soil3_CE239	4.987	Slurry	CHL	-85	8.44	1.34444	32.2667	1.71622	1
E01	Soil3	Soil3_CE239	4.987	Slurry	CHL	-85	8.44	2.33056	55.9333	1.54728	1
E01	Soil3	Soil3_CE239	4.987	Slurry	CHL	-85	8.44	2.82361	67.7667	1.66205	1
E01	Soil3	Soil3_CE239	4.987	Slurry	CHL	-85	8.44	3.85139	92.4333	1.82966	1
F01	Soil3	Soil3_CE239	4.987	Slurry	CHL	-85	8.44	0	0	1.56726	2
F01	Soil3	Soil3_CE239	4.987	Slurry	CHL	-85	8.44	0.198611	4.76667	1.71083	2
F01	Soil3	Soil3_CE239	4.987	Slurry	CHL	-85	8.44	0.358333	8.6	1.69666	2
F01	Soil3	Soil3_CE239	4.987	Slurry	CHL	-85	8.44	0.844444	20.2667	1.74641	2
F01	Soil3	Soil3_CE239	4.987	Slurry	CHL	-85	8.44	1.07708	25.85	1.67524	2
F01	Soil3	Soil3_CE239	4.987	Slurry	CHL	-85	8.44	1.34444	32.2667	1.6775	2
F01	Soil3	Soil3_CE239	4.987	Slurry	CHL	-85	8.44	1.84792	44.35	1.72849	2
F01	Soil3	Soil3_CE239	4.987	Slurry	CHL	-85	8.44	2.33056	55.9333	1.59542	2
F01	Soil3	Soil3_CE239	4.987	Slurry	CHL	-85	8.44	2.82361	67.7667	1.56569	2
F01	Soil3	Soil3_CE239	4.987	Slurry	CHL	-85	8.44	3.85139	92.4333	1.80601	2
G01	Soil3	Soil3_CE239	4.987	Slurry	CHL	-85	8.44	0	0	1.55679	3
G01	Soil3	Soil3_CE239	4.987	Slurry	CHL	-85	8.44	0.198611	4.76667	1.74384	3
G01	Soil3	Soil3_CE239	4.987	Slurry	CHL	-85	8.44	0.358333	8.6	1.7162	3
G01	Soil3	Soil3_CE239	4.987	Slurry	CHL	-85	8.44	0.844444	20.2667	1.71755	3
G01	Soil3	Soil3_CE239	4.987	Slurry	CHL	-85	8.44	1.07708	25.85	1.60312	3
G01	Soil3	Soil3_CE239	4.987	Slurry	CHL	-85	8.44	1.34444	32.2667	1.70496	3
G01	Soil3	Soil3_CE239	4.987	Slurry	CHL	-85	8.44	1.84792	44.35	1.80981	3
G01	Soil3	Soil3_CE239	4.987	Slurry	CHL	-85	8.44	2.33056	55.9333	1.50151	3
G01	Soil3	Soil3_CE239	4.987	Slurry	CHL	-85	8.44	2.82361	67.7667	1.58575	3
G01	Soil3	Soil3_CE239	4.987	Slurry	CHL	-85	8.44	3.85139	92.4333	1.84571	3
E02	Soil3	Soil3_CE239	4.987	Slurry	CHL	-50	8.01502	0	0	1.82385	1
E02	Soil3	Soil3_CE239	4.987	Slurry	CHL	-50	8.01502	0.198611	4.76667	1.68654	1
E02	Soil3	Soil3_CE239	4.987	Slurry	CHL	-50	8.01502	0.358333	8.6	1.7374	1
E02	Soil3	Soil3_CE239	4.987	Slurry	CHL	-50	8.01502	0.844444	20.2667	1.77881	1
E02	Soil3	Soil3_CE239	4.987	Slurry	CHL	-50	8.01502	1.07708	25.85	1.69293	1
E02	Soil3	Soil3_CE239	4.987	Slurry	CHL	-50	8.01502	1.34444	32.2667	1.72755	1
E02	Soil3	Soil3_CE239	4.987	Slurry	CHL	-50	8.01502	2.33056	55.9333	1.57453	1
E02	Soil3	Soil3_CE239	4.987	Slurry	CHL	-50	8.01502	2.82361	67.7667	1.6216	1
E02	Soil3	Soil3_CE239	4.987	Slurry	CHL	-50	8.01502	3.85139	92.4333	1.63581	1
F02	Soil3	Soil3_CE239	4.987	Slurry	CHL	-50	8.01502	0	0	1.83968	2
F02	Soil3	Soil3_CE239	4.987	Slurry	CHL	-50	8.01502	0.198611	4.76667	1.77448	2
F02	Soil3	Soil3_CE239	4.987	Slurry	CHL	-50	8.01502	0.358333	8.6	1.75604	2
F02	Soil3	Soil3_CE239	4.987	Slurry	CHL	-50	8.01502	0.844444	20.2667	1.70275	2
F02	Soil3	Soil3_CE239	4.987	Slurry	CHL	-50	8.01502	1.07708	25.85	1.63541	2
F02	Soil3	Soil3_CE239	4.987	Slurry	CHL	-50	8.01502	1.34444	32.2667	1.73504	2
F02	Soil3	Soil3_CE239	4.987	Slurry	CHL	-50	8.01502	1.84792	44.35	1.7054	2
F02	Soil3	Soil3_CE239	4.987	Slurry	CHL	-50	8.01502	2.33056	55.9333	1.53244	2
F02	Soil3	Soil3_CE239	4.987	Slurry	CHL	-50	8.01502	2.82361	67.7667	1.58962	2
F02	Soil3	Soil3_CE239	4.987	Slurry	CHL	-50	8.01502	3.85139	92.4333	1.687	2
G02	Soil3	Soil3_CE239	4.987	Slurry	CHL	-50	8.01502	0	0	1.82549	3
G02	Soil3	Soil3_CE239	4.987	Slurry	CHL	-50	8.01502	0.198611	4.76667	1.74707	3
G02	Soil3	Soil3_CE239	4.987	Slurry	CHL	-50	8.01502	0.358333	8.6	1.85089	3
G02	Soil3	Soil3_CE239	4.987	Slurry	CHL	-50	8.01502	0.844444	20.2667	1.85435	3
G02	Soil3	Soil3_CE239	4.987	Slurry	CHL	-50	8.01502	1.07708	25.85	1.681	3
G02	Soil3	Soil3_CE239	4.987	Slurry	CHL	-50	8.01502	1.34444	32.2667	1.85032	3
G02	Soil3	Soil3_CE239	4.987	Slurry	CHL	-50	8.01502	1.84792	44.35	1.76132	3
G02	Soil3	Soil3_CE239	4.987	Slurry	CHL	-50	8.01502	2.33056	55.9333	1.52637	3
G02	Soil3	Soil3_CE239	4.987	Slurry	CHL	-50	8.01502	2.82361	67.7667	1.59551	3
G02	Soil3	Soil3_CE239	4.987	Slurry	CHL	-50	8.01502	3.85139	92.4333	1.67917	3
E03	Soil3	Soil3_CE239	4.987	Slurry	CHL	-32	6.94595	0	0	1.89449	1
E03	Soil3	Soil3_CE239	4.987	Slurry	CHL	-32	6.94595	0.198611	4.76667	1.752	1
E03	Soil3	Soil3_CE239	4.987	Slurry	CHL	-32	6.94595	0.358333	8.6	1.81006	1
E03	Soil3	Soil3_CE239	4.987	Slurry	CHL	-32	6.94595	0.844444	20.2667	1.74178	1
E03	Soil3	Soil3_CE239	4.987	Slurry	CHL	-32	6.94595	1.07708	25.85	1.65714	1
E03	Soil3	Soil3_CE239	4.987	Slurry	CHL	-32	6.94595	1.34444	32.2667	1.64277	1
E03	Soil3	Soil3_CE239	4.987	Slurry	CHL	-32	6.94595	2.33056	55.9333	1.39481	1
E03	Soil3	Soil3_CE239	4.987	Slurry	CHL	-32	6.94595	2.82361	67.7667	1.45545	1
E03	Soil3	Soil3_CE239	4.987	Slurry	CHL	-32	6.94595	3.85139	92.4333	1.33311	1
F03	Soil3	Soil3_CE239	4.987	Slurry	CHL	-32	6.94595	0	0	1.98662	2
F03	Soil3	Soil3_CE239	4.987	Slurry	CHL	-32	6.94595	0.198611	4.76667	1.84902	2
F03	Soil3	Soil3_CE239	4.987	Slurry	CHL	-32	6.94595	0.358333	8.6	1.86424	2
F03	Soil3	Soil3_CE239	4.987	Slurry	CHL	-32	6.94595	0.844444	20.2667	1.70292	2
F03	Soil3	Soil3_CE239	4.987	Slurry	CHL	-32	6.94595	1.07708	25.85	1.73729	2
F03	Soil3	Soil3_CE239	4.987	Slurry	CHL	-32	6.94595	1.34444	32.2667	1.68019	2
F03	Soil3	Soil3_CE239	4.987	Slurry	CHL	-32	6.94595	1.84792	44.35	1.66031	2
F03	Soil3	Soil3_CE239	4.987	Slurry	CHL	-32	6.94595	2.33056	55.9333	1.42853	2
F03	Soil3	Soil3_CE239	4.987	Slurry	CHL	-32	6.94595	2.82361	67.7667	1.44175	2
F03	Soil3	Soil3_CE239	4.987	Slurry	CHL	-32	6.94595	3.85139	92.4333	1.33902	2
G03	Soil3	Soil3_CE239	4.987	Slurry	CHL	-32	6.94595	0	0	1.92922	3
G03	Soil3	Soil3_CE239	4.987	Slurry	CHL	-32	6.94595	0.198611	4.76667	1.81407	3
G03	Soil3	Soil3_CE239	4.987	Slurry	CHL	-32	6.94595	0.358333	8.6	1.82717	3
G03	Soil3	Soil3_CE239	4.987	Slurry	CHL	-32	6.94595	0.844444	20.2667	1.78778	3
G03	Soil3	Soil3_CE239	4.987	Slurry	CHL	-32	6.94595	1.07708	25.85	1.72016	3
G03	Soil3	Soil3_CE239	4.987	Slurry	CHL	-32	6.94595	1.34444	32.2667	1.67115	3
G03	Soil3	Soil3_CE239	4.987	Slurry	CHL	-32	6.94595	1.84792	44.35	1.57427	3
G03	Soil3	Soil3_CE239	4.987	Slurry	CHL	-32	6.94595	2.33056	55.9333	1.39387	3
G03	Soil3	Soil3_CE239	4.987	Slurry	CHL	-32	6.94595	2.82361	67.7667	1.41864	3
G03	Soil3	Soil3_CE239	4.987	Slurry	CHL	-32	6.94595	3.85139	92.4333	1.31195	3
E04	Soil3	Soil3_CE239	4.987	Slurry	CHL	-26	6.83784	0	0	1.95556	1
E04	Soil3	Soil3_CE239	4.987	Slurry	CHL	-26	6.83784	0.198611	4.76667	1.78128	1
E04	Soil3	Soil3_CE239	4.987	Slurry	CHL	-26	6.83784	0.358333	8.6	1.88688	1
E04	Soil3	Soil3_CE239	4.987	Slurry	CHL	-26	6.83784	0.844444	20.2667	1.76536	1
E04	Soil3	Soil3_CE239	4.987	Slurry	CHL	-26	6.83784	1.07708	25.85	1.70498	1
E04	Soil3	Soil3_CE239	4.987	Slurry	CHL	-26	6.83784	1.34444	32.2667	1.60043	1
E04	Soil3	Soil3_CE239	4.987	Slurry	CHL	-26	6.83784	2.33056	55.9333	1.39792	1
E04	Soil3	Soil3_CE239	4.987	Slurry	CHL	-26	6.83784	2.82361	67.7667	1.38947	1
E04	Soil3	Soil3_CE239	4.987	Slurry	CHL	-26	6.83784	3.85139	92.4333	1.25706	1
F04	Soil3	Soil3_CE239	4.987	Slurry	CHL	-26	6.83784	0	0	1.91757	2
F04	Soil3	Soil3_CE239	4.987	Slurry	CHL	-26	6.83784	0.198611	4.76667	1.91987	2
F04	Soil3	Soil3_CE239	4.987	Slurry	CHL	-26	6.83784	0.358333	8.6	1.91177	2
F04	Soil3	Soil3_CE239	4.987	Slurry	CHL	-26	6.83784	0.844444	20.2667	1.72318	2
F04	Soil3	Soil3_CE239	4.987	Slurry	CHL	-26	6.83784	1.07708	25.85	1.65351	2
F04	Soil3	Soil3_CE239	4.987	Slurry	CHL	-26	6.83784	1.34444	32.2667	1.59138	2
F04	Soil3	Soil3_CE239	4.987	Slurry	CHL	-26	6.83784	1.84792	44.35	1.62182	2
F04	Soil3	Soil3_CE239	4.987	Slurry	CHL	-26	6.83784	2.33056	55.9333	1.39659	2
F04	Soil3	Soil3_CE239	4.987	Slurry	CHL	-26	6.83784	2.82361	67.7667	1.40066	2
F04	Soil3	Soil3_CE239	4.987	Slurry	CHL	-26	6.83784	3.85139	92.4333	1.29981	2
G04	Soil3	Soil3_CE239	4.987	Slurry	CHL	-26	6.83784	0	0	1.97586	3
G04	Soil3	Soil3_CE239	4.987	Slurry	CHL	-26	6.83784	0.198611	4.76667	1.88909	3
G04	Soil3	Soil3_CE239	4.987	Slurry	CHL	-26	6.83784	0.358333	8.6	1.92289	3
G04	Soil3	Soil3_CE239	4.987	Slurry	CHL	-26	6.83784	0.844444	20.2667	1.72807	3
G04	Soil3	Soil3_CE239	4.987	Slurry	CHL	-26	6.83784	1.07708	25.85	1.67149	3
G04	Soil3	Soil3_CE239	4.987	Slurry	CHL	-26	6.83784	1.34444	32.2667	1.75085	3
G04	Soil3	Soil3_CE239	4.987	Slurry	CHL	-26	6.83784	1.84792	44.35	1.57559	3
G04	Soil3	Soil3_CE239	4.987	Slurry	CHL	-26	6.83784	2.33056	55.9333	1.41856	3
G04	Soil3	Soil3_CE239	4.987	Slurry	CHL	-26	6.83784	2.82361	67.7667	1.4093	3
G04	Soil3	Soil3_CE239	4.987	Slurry	CHL	-26	6.83784	3.85139	92.4333	1.29939	3
E05	Soil3	Soil3_CE239	4.987	Slurry	CHL	-22	6.34535	0	0	1.99325	1
E05	Soil3	Soil3_CE239	4.987	Slurry	CHL	-22	6.34535	0.198611	4.76667	1.86209	1
E05	Soil3	Soil3_CE239	4.987	Slurry	CHL	-22	6.34535	0.358333	8.6	1.81892	1
E05	Soil3	Soil3_CE239	4.987	Slurry	CHL	-22	6.34535	0.844444	20.2667	1.76737	1
E05	Soil3	Soil3_CE239	4.987	Slurry	CHL	-22	6.34535	1.07708	25.85	1.66671	1
E05	Soil3	Soil3_CE239	4.987	Slurry	CHL	-22	6.34535	1.34444	32.2667	1.71597	1
E05	Soil3	Soil3_CE239	4.987	Slurry	CHL	-22	6.34535	2.33056	55.9333	1.40395	1
E05	Soil3	Soil3_CE239	4.987	Slurry	CHL	-22	6.34535	2.82361	67.7667	1.41658	1
E05	Soil3	Soil3_CE239	4.987	Slurry	CHL	-22	6.34535	3.85139	92.4333	1.27149	1
F05	Soil3	Soil3_CE239	4.987	Slurry	CHL	-22	6.34535	0	0	1.97341	2
F05	Soil3	Soil3_CE239	4.987	Slurry	CHL	-22	6.34535	0.198611	4.76667	1.9306	2
F05	Soil3	Soil3_CE239	4.987	Slurry	CHL	-22	6.34535	0.358333	8.6	1.87942	2
F05	Soil3	Soil3_CE239	4.987	Slurry	CHL	-22	6.34535	0.844444	20.2667	1.75253	2
F05	Soil3	Soil3_CE239	4.987	Slurry	CHL	-22	6.34535	1.07708	25.85	1.65947	2
F05	Soil3	Soil3_CE239	4.987	Slurry	CHL	-22	6.34535	1.34444	32.2667	1.64732	2
F05	Soil3	Soil3_CE239	4.987	Slurry	CHL	-22	6.34535	1.84792	44.35	1.648	2
F05	Soil3	Soil3_CE239	4.987	Slurry	CHL	-22	6.34535	2.33056	55.9333	1.41207	2
F05	Soil3	Soil3_CE239	4.987	Slurry	CHL	-22	6.34535	2.82361	67.7667	1.40558	2
F05	Soil3	Soil3_CE239	4.987	Slurry	CHL	-22	6.34535	3.85139	92.4333	1.29808	2
G05	Soil3	Soil3_CE239	4.987	Slurry	CHL	-22	6.34535	0	0	1.94242	3
G05	Soil3	Soil3_CE239	4.987	Slurry	CHL	-22	6.34535	0.198611	4.76667	1.92443	3
G05	Soil3	Soil3_CE239	4.987	Slurry	CHL	-22	6.34535	0.358333	8.6	1.89664	3
G05	Soil3	Soil3_CE239	4.987	Slurry	CHL	-22	6.34535	0.844444	20.2667	1.77075	3
G05	Soil3	Soil3_CE239	4.987	Slurry	CHL	-22	6.34535	1.07708	25.85	1.69453	3
G05	Soil3	Soil3_CE239	4.987	Slurry	CHL	-22	6.34535	1.34444	32.2667	1.72326	3
G05	Soil3	Soil3_CE239	4.987	Slurry	CHL	-22	6.34535	1.84792	44.35	1.57924	3
G05	Soil3	Soil3_CE239	4.987	Slurry	CHL	-22	6.34535	2.33056	55.9333	1.37428	3
G05	Soil3	Soil3_CE239	4.987	Slurry	CHL	-22	6.34535	2.82361	67.7667	1.40771	3
G05	Soil3	Soil3_CE239	4.987	Slurry	CHL	-22	6.34535	3.85139	92.4333	1.26934	3
E06	Soil3	Soil3_CE239	4.987	Slurry	CHL	-19	5.6006	0	0	2.00841	1
E06	Soil3	Soil3_CE239	4.987	Slurry	CHL	-19	5.6006	0.198611	4.76667	1.85948	1
E06	Soil3	Soil3_CE239	4.987	Slurry	CHL	-19	5.6006	0.358333	8.6	1.87173	1
E06	Soil3	Soil3_CE239	4.987	Slurry	CHL	-19	5.6006	0.844444	20.2667	1.77513	1
E06	Soil3	Soil3_CE239	4.987	Slurry	CHL	-19	5.6006	1.07708	25.85	1.70675	1
E06	Soil3	Soil3_CE239	4.987	Slurry	CHL	-19	5.6006	1.34444	32.2667	1.64327	1
E06	Soil3	Soil3_CE239	4.987	Slurry	CHL	-19	5.6006	2.33056	55.9333	1.37394	1
E06	Soil3	Soil3_CE239	4.987	Slurry	CHL	-19	5.6006	2.82361	67.7667	1.3526	1
E06	Soil3	Soil3_CE239	4.987	Slurry	CHL	-19	5.6006	3.85139	92.4333	1.23873	1
F06	Soil3	Soil3_CE239	4.987	Slurry	CHL	-19	5.6006	0	0	1.99958	2
F06	Soil3	Soil3_CE239	4.987	Slurry	CHL	-19	5.6006	0.198611	4.76667	1.90505	2
F06	Soil3	Soil3_CE239	4.987	Slurry	CHL	-19	5.6006	0.358333	8.6	1.90846	2
F06	Soil3	Soil3_CE239	4.987	Slurry	CHL	-19	5.6006	0.844444	20.2667	1.7439	2
F06	Soil3	Soil3_CE239	4.987	Slurry	CHL	-19	5.6006	1.07708	25.85	1.70022	2
F06	Soil3	Soil3_CE239	4.987	Slurry	CHL	-19	5.6006	1.34444	32.2667	1.65307	2
F06	Soil3	Soil3_CE239	4.987	Slurry	CHL	-19	5.6006	1.84792	44.35	1.58958	2
F06	Soil3	Soil3_CE239	4.987	Slurry	CHL	-19	5.6006	2.33056	55.9333	1.40454	2
F06	Soil3	Soil3_CE239	4.987	Slurry	CHL	-19	5.6006	2.82361	67.7667	1.41804	2
F06	Soil3	Soil3_CE239	4.987	Slurry	CHL	-19	5.6006	3.85139	92.4333	1.24291	2
G06	Soil3	Soil3_CE239	4.987	Slurry	CHL	-19	5.6006	0	0	1.99695	3
G06	Soil3	Soil3_CE239	4.987	Slurry	CHL	-19	5.6006	0.198611	4.76667	1.91241	3
G06	Soil3	Soil3_CE239	4.987	Slurry	CHL	-19	5.6006	0.358333	8.6	1.93105	3
G06	Soil3	Soil3_CE239	4.987	Slurry	CHL	-19	5.6006	0.844444	20.2667	1.75048	3
G06	Soil3	Soil3_CE239	4.987	Slurry	CHL	-19	5.6006	1.07708	25.85	1.72997	3
G06	Soil3	Soil3_CE239	4.987	Slurry	CHL	-19	5.6006	1.34444	32.2667	1.7619	3
G06	Soil3	Soil3_CE239	4.987	Slurry	CHL	-19	5.6006	1.84792	44.35	1.59122	3
G06	Soil3	Soil3_CE239	4.987	Slurry	CHL	-19	5.6006	2.33056	55.9333	1.39496	3
G06	Soil3	Soil3_CE239	4.987	Slurry	CHL	-19	5.6006	2.82361	67.7667	1.40291	3
G06	Soil3	Soil3_CE239	4.987	Slurry	CHL	-19	5.6006	3.85139	92.4333	1.26488	3
E07	Soil3	Soil3_CE239	4.987	Slurry	CHL	-16	5.12012	0	0	1.97945	1
E07	Soil3	Soil3_CE239	4.987	Slurry	CHL	-16	5.12012	0.198611	4.76667	1.91612	1
E07	Soil3	Soil3_CE239	4.987	Slurry	CHL	-16	5.12012	0.358333	8.6	1.92922	1
E07	Soil3	Soil3_CE239	4.987	Slurry	CHL	-16	5.12012	0.844444	20.2667	1.81556	1
E07	Soil3	Soil3_CE239	4.987	Slurry	CHL	-16	5.12012	1.07708	25.85	1.7636	1
E07	Soil3	Soil3_CE239	4.987	Slurry	CHL	-16	5.12012	1.34444	32.2667	1.69092	1
E07	Soil3	Soil3_CE239	4.987	Slurry	CHL	-16	5.12012	2.33056	55.9333	1.372	1
E07	Soil3	Soil3_CE239	4.987	Slurry	CHL	-16	5.12012	2.82361	67.7667	1.39736	1
E07	Soil3	Soil3_CE239	4.987	Slurry	CHL	-16	5.12012	3.85139	92.4333	1.19893	1
F07	Soil3	Soil3_CE239	4.987	Slurry	CHL	-16	5.12012	0	0	2.00653	2
F07	Soil3	Soil3_CE239	4.987	Slurry	CHL	-16	5.12012	0.198611	4.76667	1.9938	2
F07	Soil3	Soil3_CE239	4.987	Slurry	CHL	-16	5.12012	0.358333	8.6	1.94405	2
F07	Soil3	Soil3_CE239	4.987	Slurry	CHL	-16	5.12012	0.844444	20.2667	1.85842	2
F07	Soil3	Soil3_CE239	4.987	Slurry	CHL	-16	5.12012	1.07708	25.85	1.77242	2
F07	Soil3	Soil3_CE239	4.987	Slurry	CHL	-16	5.12012	1.34444	32.2667	1.71822	2
F07	Soil3	Soil3_CE239	4.987	Slurry	CHL	-16	5.12012	1.84792	44.35	1.59106	2
F07	Soil3	Soil3_CE239	4.987	Slurry	CHL	-16	5.12012	2.33056	55.9333	1.40933	2
F07	Soil3	Soil3_CE239	4.987	Slurry	CHL	-16	5.12012	2.82361	67.7667	1.41293	2
F07	Soil3	Soil3_CE239	4.987	Slurry	CHL	-16	5.12012	3.85139	92.4333	1.25095	2
G07	Soil3	Soil3_CE239	4.987	Slurry	CHL	-16	5.12012	0	0	1.9773	3
G07	Soil3	Soil3_CE239	4.987	Slurry	CHL	-16	5.12012	0.198611	4.76667	1.98252	3
G07	Soil3	Soil3_CE239	4.987	Slurry	CHL	-16	5.12012	0.358333	8.6	1.90998	3
G07	Soil3	Soil3_CE239	4.987	Slurry	CHL	-16	5.12012	0.844444	20.2667	1.78474	3
G07	Soil3	Soil3_CE239	4.987	Slurry	CHL	-16	5.12012	1.07708	25.85	1.73301	3
G07	Soil3	Soil3_CE239	4.987	Slurry	CHL	-16	5.12012	1.34444	32.2667	1.7928	3
G07	Soil3	Soil3_CE239	4.987	Slurry	CHL	-16	5.12012	1.84792	44.35	1.5354	3
G07	Soil3	Soil3_CE239	4.987	Slurry	CHL	-16	5.12012	2.33056	55.9333	1.42386	3
G07	Soil3	Soil3_CE239	4.987	Slurry	CHL	-16	5.12012	2.82361	67.7667	1.44964	3
G07	Soil3	Soil3_CE239	4.987	Slurry	CHL	-16	5.12012	3.85139	92.4333	1.26766	3
E08	Soil3	Soil3_CE239	4.987	Slurry	CHL	-14	4.85586	0	0	2.01511	1
E08	Soil3	Soil3_CE239	4.987	Slurry	CHL	-14	4.85586	0.198611	4.76667	1.87271	1
E08	Soil3	Soil3_CE239	4.987	Slurry	CHL	-14	4.85586	0.358333	8.6	1.90675	1
E08	Soil3	Soil3_CE239	4.987	Slurry	CHL	-14	4.85586	0.844444	20.2667	1.77125	1
E08	Soil3	Soil3_CE239	4.987	Slurry	CHL	-14	4.85586	1.07708	25.85	1.70035	1
E08	Soil3	Soil3_CE239	4.987	Slurry	CHL	-14	4.85586	1.34444	32.2667	1.69926	1
E08	Soil3	Soil3_CE239	4.987	Slurry	CHL	-14	4.85586	2.33056	55.9333	1.39853	1
E08	Soil3	Soil3_CE239	4.987	Slurry	CHL	-14	4.85586	2.82361	67.7667	1.39263	1
E08	Soil3	Soil3_CE239	4.987	Slurry	CHL	-14	4.85586	3.85139	92.4333	1.24548	1
F08	Soil3	Soil3_CE239	4.987	Slurry	CHL	-14	4.85586	0	0	1.99611	2
F08	Soil3	Soil3_CE239	4.987	Slurry	CHL	-14	4.85586	0.198611	4.76667	1.93337	2
F08	Soil3	Soil3_CE239	4.987	Slurry	CHL	-14	4.85586	0.358333	8.6	1.92889	2
F08	Soil3	Soil3_CE239	4.987	Slurry	CHL	-14	4.85586	0.844444	20.2667	1.80274	2
F08	Soil3	Soil3_CE239	4.987	Slurry	CHL	-14	4.85586	1.07708	25.85	1.78554	2
F08	Soil3	Soil3_CE239	4.987	Slurry	CHL	-14	4.85586	1.34444	32.2667	1.69056	2
F08	Soil3	Soil3_CE239	4.987	Slurry	CHL	-14	4.85586	1.84792	44.35	1.66473	2
F08	Soil3	Soil3_CE239	4.987	Slurry	CHL	-14	4.85586	2.33056	55.9333	1.41403	2
F08	Soil3	Soil3_CE239	4.987	Slurry	CHL	-14	4.85586	2.82361	67.7667	1.41245	2
F08	Soil3	Soil3_CE239	4.987	Slurry	CHL	-14	4.85586	3.85139	92.4333	1.24222	2
G08	Soil3	Soil3_CE239	4.987	Slurry	CHL	-14	4.85586	0	0	1.98599	3
G08	Soil3	Soil3_CE239	4.987	Slurry	CHL	-14	4.85586	0.198611	4.76667	1.94833	3
G08	Soil3	Soil3_CE239	4.987	Slurry	CHL	-14	4.85586	0.358333	8.6	1.95444	3
G08	Soil3	Soil3_CE239	4.987	Slurry	CHL	-14	4.85586	0.844444	20.2667	1.81034	3
G08	Soil3	Soil3_CE239	4.987	Slurry	CHL	-14	4.85586	1.07708	25.85	1.71917	3
G08	Soil3	Soil3_CE239	4.987	Slurry	CHL	-14	4.85586	1.34444	32.2667	1.80445	3
G08	Soil3	Soil3_CE239	4.987	Slurry	CHL	-14	4.85586	1.84792	44.35	1.5724	3
G08	Soil3	Soil3_CE239	4.987	Slurry	CHL	-14	4.85586	2.33056	55.9333	1.42387	3
G08	Soil3	Soil3_CE239	4.987	Slurry	CHL	-14	4.85586	2.82361	67.7667	1.44418	3
G08	Soil3	Soil3_CE239	4.987	Slurry	CHL	-14	4.85586	3.85139	92.4333	1.27537	3
E09	Soil3	Soil3_CE239	4.987	Slurry	CHL	-11	4.62763	0	0	1.91952	1
E09	Soil3	Soil3_CE239	4.987	Slurry	CHL	-11	4.62763	0.198611	4.76667	1.84193	1
E09	Soil3	Soil3_CE239	4.987	Slurry	CHL	-11	4.62763	0.358333	8.6	1.86646	1
E09	Soil3	Soil3_CE239	4.987	Slurry	CHL	-11	4.62763	0.844444	20.2667	1.74561	1
E09	Soil3	Soil3_CE239	4.987	Slurry	CHL	-11	4.62763	1.07708	25.85	1.65002	1
E09	Soil3	Soil3_CE239	4.987	Slurry	CHL	-11	4.62763	1.34444	32.2667	1.61099	1
E09	Soil3	Soil3_CE239	4.987	Slurry	CHL	-11	4.62763	2.33056	55.9333	1.32446	1
E09	Soil3	Soil3_CE239	4.987	Slurry	CHL	-11	4.62763	2.82361	67.7667	1.372	1
E09	Soil3	Soil3_CE239	4.987	Slurry	CHL	-11	4.62763	3.85139	92.4333	1.17504	1
F09	Soil3	Soil3_CE239	4.987	Slurry	CHL	-11	4.62763	0	0	1.97901	2
F09	Soil3	Soil3_CE239	4.987	Slurry	CHL	-11	4.62763	0.198611	4.76667	1.93428	2
F09	Soil3	Soil3_CE239	4.987	Slurry	CHL	-11	4.62763	0.358333	8.6	1.86112	2
F09	Soil3	Soil3_CE239	4.987	Slurry	CHL	-11	4.62763	0.844444	20.2667	1.71607	2
F09	Soil3	Soil3_CE239	4.987	Slurry	CHL	-11	4.62763	1.07708	25.85	1.70727	2
F09	Soil3	Soil3_CE239	4.987	Slurry	CHL	-11	4.62763	1.34444	32.2667	1.65152	2
F09	Soil3	Soil3_CE239	4.987	Slurry	CHL	-11	4.62763	1.84792	44.35	1.54554	2
F09	Soil3	Soil3_CE239	4.987	Slurry	CHL	-11	4.62763	2.33056	55.9333	1.38054	2
F09	Soil3	Soil3_CE239	4.987	Slurry	CHL	-11	4.62763	2.82361	67.7667	1.3941	2
F09	Soil3	Soil3_CE239	4.987	Slurry	CHL	-11	4.62763	3.85139	92.4333	1.22139	2
G09	Soil3	Soil3_CE239	4.987	Slurry	CHL	-11	4.62763	0	0	1.95081	3
G09	Soil3	Soil3_CE239	4.987	Slurry	CHL	-11	4.62763	0.198611	4.76667	1.90595	3
G09	Soil3	Soil3_CE239	4.987	Slurry	CHL	-11	4.62763	0.358333	8.6	1.92096	3
G09	Soil3	Soil3_CE239	4.987	Slurry	CHL	-11	4.62763	0.844444	20.2667	1.80018	3
G09	Soil3	Soil3_CE239	4.987	Slurry	CHL	-11	4.62763	1.07708	25.85	1.70191	3
G09	Soil3	Soil3_CE239	4.987	Slurry	CHL	-11	4.62763	1.34444	32.2667	1.72192	3
G09	Soil3	Soil3_CE239	4.987	Slurry	CHL	-11	4.62763	1.84792	44.35	1.56751	3
G09	Soil3	Soil3_CE239	4.987	Slurry	CHL	-11	4.62763	2.33056	55.9333	1.36522	3
G09	Soil3	Soil3_CE239	4.987	Slurry	CHL	-11	4.62763	2.82361	67.7667	1.44165	3
G09	Soil3	Soil3_CE239	4.987	Slurry	CHL	-11	4.62763	3.85139	92.4333	1.21592	3
E10	Soil3	Soil3_CE239	4.987	Slurry	CHL	-7	4.32733	0	0	1.96353	1
E10	Soil3	Soil3_CE239	4.987	Slurry	CHL	-7	4.32733	0.198611	4.76667	1.85995	1
E10	Soil3	Soil3_CE239	4.987	Slurry	CHL	-7	4.32733	0.358333	8.6	1.8398	1
E10	Soil3	Soil3_CE239	4.987	Slurry	CHL	-7	4.32733	0.844444	20.2667	1.75882	1
E10	Soil3	Soil3_CE239	4.987	Slurry	CHL	-7	4.32733	1.07708	25.85	1.67658	1
E10	Soil3	Soil3_CE239	4.987	Slurry	CHL	-7	4.32733	1.34444	32.2667	1.61808	1
E10	Soil3	Soil3_CE239	4.987	Slurry	CHL	-7	4.32733	2.33056	55.9333	1.36948	1
E10	Soil3	Soil3_CE239	4.987	Slurry	CHL	-7	4.32733	2.82361	67.7667	1.34458	1
E10	Soil3	Soil3_CE239	4.987	Slurry	CHL	-7	4.32733	3.85139	92.4333	1.19471	1
F10	Soil3	Soil3_CE239	4.987	Slurry	CHL	-7	4.32733	0	0	1.96282	2
F10	Soil3	Soil3_CE239	4.987	Slurry	CHL	-7	4.32733	0.198611	4.76667	1.91969	2
F10	Soil3	Soil3_CE239	4.987	Slurry	CHL	-7	4.32733	0.358333	8.6	1.92102	2
F10	Soil3	Soil3_CE239	4.987	Slurry	CHL	-7	4.32733	0.844444	20.2667	1.72658	2
F10	Soil3	Soil3_CE239	4.987	Slurry	CHL	-7	4.32733	1.07708	25.85	1.67108	2
F10	Soil3	Soil3_CE239	4.987	Slurry	CHL	-7	4.32733	1.34444	32.2667	1.65248	2
F10	Soil3	Soil3_CE239	4.987	Slurry	CHL	-7	4.32733	1.84792	44.35	1.58622	2
F10	Soil3	Soil3_CE239	4.987	Slurry	CHL	-7	4.32733	2.33056	55.9333	1.39137	2
F10	Soil3	Soil3_CE239	4.987	Slurry	CHL	-7	4.32733	2.82361	67.7667	1.39121	2
F10	Soil3	Soil3_CE239	4.987	Slurry	CHL	-7	4.32733	3.85139	92.4333	1.21984	2
G10	Soil3	Soil3_CE239	4.987	Slurry	CHL	-7	4.32733	0	0	1.98938	3
G10	Soil3	Soil3_CE239	4.987	Slurry	CHL	-7	4.32733	0.198611	4.76667	1.9524	3
G10	Soil3	Soil3_CE239	4.987	Slurry	CHL	-7	4.32733	0.358333	8.6	1.88212	3
G10	Soil3	Soil3_CE239	4.987	Slurry	CHL	-7	4.32733	0.844444	20.2667	1.75411	3
G10	Soil3	Soil3_CE239	4.987	Slurry	CHL	-7	4.32733	1.07708	25.85	1.70085	3
G10	Soil3	Soil3_CE239	4.987	Slurry	CHL	-7	4.32733	1.34444	32.2667	1.79518	3
G10	Soil3	Soil3_CE239	4.987	Slurry	CHL	-7	4.32733	1.84792	44.35	1.57055	3
G10	Soil3	Soil3_CE239	4.987	Slurry	CHL	-7	4.32733	2.33056	55.9333	1.43745	3
G10	Soil3	Soil3_CE239	4.987	Slurry	CHL	-7	4.32733	2.82361	67.7667	1.45522	3
G10	Soil3	Soil3_CE239	4.987	Slurry	CHL	-7	4.32733	3.85139	92.4333	1.30145	3
H07	Soil3	Soil3_CE239	4.987	Slurry	CHL	0	3.92	0	0	1.99263	1
H07	Soil3	Soil3_CE239	4.987	Slurry	CHL	0	3.92	0.198611	4.76667	1.98864	1
H07	Soil3	Soil3_CE239	4.987	Slurry	CHL	0	3.92	0.358333	8.6	1.94805	1
H07	Soil3	Soil3_CE239	4.987	Slurry	CHL	0	3.92	0.844444	20.2667	1.84922	1
H07	Soil3	Soil3_CE239	4.987	Slurry	CHL	0	3.92	1.07708	25.85	1.82097	1
H07	Soil3	Soil3_CE239	4.987	Slurry	CHL	0	3.92	1.34444	32.2667	1.82511	1
H07	Soil3	Soil3_CE239	4.987	Slurry	CHL	0	3.92	1.84792	44.35	1.61694	1
H07	Soil3	Soil3_CE239	4.987	Slurry	CHL	0	3.92	2.33056	55.9333	1.73085	1
H07	Soil3	Soil3_CE239	4.987	Slurry	CHL	0	3.92	2.82361	67.7667	1.55206	1
H07	Soil3	Soil3_CE239	4.987	Slurry	CHL	0	3.92	3.85139	92.4333	1.54929	1
H08	Soil3	Soil3_CE239	4.987	Slurry	CHL	0	3.92	0	0	2.00672	2
H08	Soil3	Soil3_CE239	4.987	Slurry	CHL	0	3.92	0.198611	4.76667	2.00279	2
H08	Soil3	Soil3_CE239	4.987	Slurry	CHL	0	3.92	0.358333	8.6	1.88952	2
H08	Soil3	Soil3_CE239	4.987	Slurry	CHL	0	3.92	0.844444	20.2667	1.85292	2
H08	Soil3	Soil3_CE239	4.987	Slurry	CHL	0	3.92	1.07708	25.85	1.75523	2
H08	Soil3	Soil3_CE239	4.987	Slurry	CHL	0	3.92	1.34444	32.2667	1.74447	2
H08	Soil3	Soil3_CE239	4.987	Slurry	CHL	0	3.92	1.84792	44.35	1.59478	2
H08	Soil3	Soil3_CE239	4.987	Slurry	CHL	0	3.92	2.33056	55.9333	1.75601	2
H08	Soil3	Soil3_CE239	4.987	Slurry	CHL	0	3.92	2.82361	67.7667	1.57224	2
H08	Soil3	Soil3_CE239	4.987	Slurry	CHL	0	3.92	3.85139	92.4333	1.5698	2
H09	Soil3	Soil3_CE239	4.987	Slurry	CHL	0	3.92	0	0	1.97534	3
H09	Soil3	Soil3_CE239	4.987	Slurry	CHL	0	3.92	0.198611	4.76667	1.99344	3
H09	Soil3	Soil3_CE239	4.987	Slurry	CHL	0	3.92	0.358333	8.6	1.86144	3
H09	Soil3	Soil3_CE239	4.987	Slurry	CHL	0	3.92	0.844444	20.2667	1.81779	3
H09	Soil3	Soil3_CE239	4.987	Slurry	CHL	0	3.92	1.07708	25.85	1.69651	3
H09	Soil3	Soil3_CE239	4.987	Slurry	CHL	0	3.92	1.34444	32.2667	1.6821	3
H09	Soil3	Soil3_CE239	4.987	Slurry	CHL	0	3.92	1.84792	44.35	1.58064	3
H09	Soil3	Soil3_CE239	4.987	Slurry	CHL	0	3.92	2.33056	55.9333	1.73492	3
H09	Soil3	Soil3_CE239	4.987	Slurry	CHL	0	3.92	2.82361	67.7667	1.46785	3
H09	Soil3	Soil3_CE239	4.987	Slurry	CHL	0	3.92	3.85139	92.4333	1.52465	3
E11	Soil3	Soil3_CE239	4.987	Slurry	CHL	9	3.48649	0	0	1.84249	1
E11	Soil3	Soil3_CE239	4.987	Slurry	CHL	9	3.48649	0.198611	4.76667	1.8471	1
E11	Soil3	Soil3_CE239	4.987	Slurry	CHL	9	3.48649	0.358333	8.6	1.79533	1
E11	Soil3	Soil3_CE239	4.987	Slurry	CHL	9	3.48649	0.844444	20.2667	1.75884	1
E11	Soil3	Soil3_CE239	4.987	Slurry	CHL	9	3.48649	1.07708	25.85	1.71397	1
E11	Soil3	Soil3_CE239	4.987	Slurry	CHL	9	3.48649	1.34444	32.2667	1.7869	1
E11	Soil3	Soil3_CE239	4.987	Slurry	CHL	9	3.48649	2.33056	55.9333	1.57588	1
E11	Soil3	Soil3_CE239	4.987	Slurry	CHL	9	3.48649	2.82361	67.7667	1.63644	1
E11	Soil3	Soil3_CE239	4.987	Slurry	CHL	9	3.48649	3.85139	92.4333	1.5282	1
F11	Soil3	Soil3_CE239	4.987	Slurry	CHL	9	3.48649	0	0	1.81937	2
F11	Soil3	Soil3_CE239	4.987	Slurry	CHL	9	3.48649	0.198611	4.76667	1.89931	2
F11	Soil3	Soil3_CE239	4.987	Slurry	CHL	9	3.48649	0.358333	8.6	1.80981	2
F11	Soil3	Soil3_CE239	4.987	Slurry	CHL	9	3.48649	0.844444	20.2667	1.7372	2
F11	Soil3	Soil3_CE239	4.987	Slurry	CHL	9	3.48649	1.07708	25.85	1.7238	2
F11	Soil3	Soil3_CE239	4.987	Slurry	CHL	9	3.48649	1.34444	32.2667	1.76246	2
F11	Soil3	Soil3_CE239	4.987	Slurry	CHL	9	3.48649	1.84792	44.35	1.65357	2
F11	Soil3	Soil3_CE239	4.987	Slurry	CHL	9	3.48649	2.33056	55.9333	1.54142	2
F11	Soil3	Soil3_CE239	4.987	Slurry	CHL	9	3.48649	2.82361	67.7667	1.58184	2
F11	Soil3	Soil3_CE239	4.987	Slurry	CHL	9	3.48649	3.85139	92.4333	1.50193	2
G11	Soil3	Soil3_CE239	4.987	Slurry	CHL	9	3.48649	0	0	1.84956	3
G11	Soil3	Soil3_CE239	4.987	Slurry	CHL	9	3.48649	0.198611	4.76667	1.86702	3
G11	Soil3	Soil3_CE239	4.987	Slurry	CHL	9	3.48649	0.358333	8.6	1.86353	3
G11	Soil3	Soil3_CE239	4.987	Slurry	CHL	9	3.48649	0.844444	20.2667	1.78804	3
G11	Soil3	Soil3_CE239	4.987	Slurry	CHL	9	3.48649	1.07708	25.85	1.75454	3
G11	Soil3	Soil3_CE239	4.987	Slurry	CHL	9	3.48649	1.34444	32.2667	1.84679	3
G11	Soil3	Soil3_CE239	4.987	Slurry	CHL	9	3.48649	1.84792	44.35	1.7019	3
G11	Soil3	Soil3_CE239	4.987	Slurry	CHL	9	3.48649	2.33056	55.9333	1.56541	3
G11	Soil3	Soil3_CE239	4.987	Slurry	CHL	9	3.48649	2.82361	67.7667	1.65376	3
G11	Soil3	Soil3_CE239	4.987	Slurry	CHL	9	3.48649	3.85139	92.4333	1.56151	3
E12	Soil3	Soil3_CE239	4.987	Slurry	CHL	32	3.07808	0	0	1.80156	1
E12	Soil3	Soil3_CE239	4.987	Slurry	CHL	32	3.07808	0.198611	4.76667	1.84241	1
E12	Soil3	Soil3_CE239	4.987	Slurry	CHL	32	3.07808	0.358333	8.6	1.86828	1
E12	Soil3	Soil3_CE239	4.987	Slurry	CHL	32	3.07808	0.844444	20.2667	1.89364	1
E12	Soil3	Soil3_CE239	4.987	Slurry	CHL	32	3.07808	1.07708	25.85	1.82062	1
E12	Soil3	Soil3_CE239	4.987	Slurry	CHL	32	3.07808	1.34444	32.2667	1.83474	1
E12	Soil3	Soil3_CE239	4.987	Slurry	CHL	32	3.07808	2.33056	55.9333	1.70772	1
E12	Soil3	Soil3_CE239	4.987	Slurry	CHL	32	3.07808	2.82361	67.7667	1.75719	1
E12	Soil3	Soil3_CE239	4.987	Slurry	CHL	32	3.07808	3.85139	92.4333	1.75327	1
F12	Soil3	Soil3_CE239	4.987	Slurry	CHL	32	3.07808	0	0	1.83645	2
F12	Soil3	Soil3_CE239	4.987	Slurry	CHL	32	3.07808	0.198611	4.76667	1.91414	2
F12	Soil3	Soil3_CE239	4.987	Slurry	CHL	32	3.07808	0.358333	8.6	1.81353	2
F12	Soil3	Soil3_CE239	4.987	Slurry	CHL	32	3.07808	0.844444	20.2667	1.94089	2
F12	Soil3	Soil3_CE239	4.987	Slurry	CHL	32	3.07808	1.07708	25.85	1.80535	2
F12	Soil3	Soil3_CE239	4.987	Slurry	CHL	32	3.07808	1.34444	32.2667	1.89593	2
F12	Soil3	Soil3_CE239	4.987	Slurry	CHL	32	3.07808	1.84792	44.35	1.90563	2
F12	Soil3	Soil3_CE239	4.987	Slurry	CHL	32	3.07808	2.33056	55.9333	1.76924	2
F12	Soil3	Soil3_CE239	4.987	Slurry	CHL	32	3.07808	2.82361	67.7667	1.81438	2
F12	Soil3	Soil3_CE239	4.987	Slurry	CHL	32	3.07808	3.85139	92.4333	1.86882	2
G12	Soil3	Soil3_CE239	4.987	Slurry	CHL	32	3.07808	0	0	1.85179	3
G12	Soil3	Soil3_CE239	4.987	Slurry	CHL	32	3.07808	0.198611	4.76667	1.8776	3
G12	Soil3	Soil3_CE239	4.987	Slurry	CHL	32	3.07808	0.358333	8.6	1.79531	3
G12	Soil3	Soil3_CE239	4.987	Slurry	CHL	32	3.07808	0.844444	20.2667	1.85035	3
G12	Soil3	Soil3_CE239	4.987	Slurry	CHL	32	3.07808	1.07708	25.85	1.78394	3
G12	Soil3	Soil3_CE239	4.987	Slurry	CHL	32	3.07808	1.34444	32.2667	1.9494	3
G12	Soil3	Soil3_CE239	4.987	Slurry	CHL	32	3.07808	1.84792	44.35	1.81799	3
G12	Soil3	Soil3_CE239	4.987	Slurry	CHL	32	3.07808	2.33056	55.9333	1.73976	3
G12	Soil3	Soil3_CE239	4.987	Slurry	CHL	32	3.07808	2.82361	67.7667	1.78436	3
G12	Soil3	Soil3_CE239	4.987	Slurry	CHL	32	3.07808	3.85139	92.4333	1.78316	3
A01	Soil3	Soil3_CE239	4.987	Slurry	None	-85	8.48	0	0	1.57454	1
A01	Soil3	Soil3_CE239	4.987	Slurry	None	-85	8.48	0.198611	4.76667	1.66624	1
A01	Soil3	Soil3_CE239	4.987	Slurry	None	-85	8.48	0.358333	8.6	1.66278	1
A01	Soil3	Soil3_CE239	4.987	Slurry	None	-85	8.48	0.844444	20.2667	1.70267	1
A01	Soil3	Soil3_CE239	4.987	Slurry	None	-85	8.48	1.07708	25.85	1.52854	1
A01	Soil3	Soil3_CE239	4.987	Slurry	None	-85	8.48	1.34444	32.2667	0.611811	1
A01	Soil3	Soil3_CE239	4.987	Slurry	None	-85	8.48	1.84792	44.35	0	1
A01	Soil3	Soil3_CE239	4.987	Slurry	None	-85	8.48	2.33056	55.9333	0	1
A01	Soil3	Soil3_CE239	4.987	Slurry	None	-85	8.48	2.82361	67.7667	0	1
A01	Soil3	Soil3_CE239	4.987	Slurry	None	-85	8.48	3.85139	92.4333	0	1
B01	Soil3	Soil3_CE239	4.987	Slurry	None	-85	8.48	0	0	1.69497	2
B01	Soil3	Soil3_CE239	4.987	Slurry	None	-85	8.48	0.198611	4.76667	1.7452	2
B01	Soil3	Soil3_CE239	4.987	Slurry	None	-85	8.48	0.358333	8.6	1.64814	2
B01	Soil3	Soil3_CE239	4.987	Slurry	None	-85	8.48	0.844444	20.2667	1.77638	2
B01	Soil3	Soil3_CE239	4.987	Slurry	None	-85	8.48	1.07708	25.85	1.58197	2
B01	Soil3	Soil3_CE239	4.987	Slurry	None	-85	8.48	1.34444	32.2667	0.592687	2
B01	Soil3	Soil3_CE239	4.987	Slurry	None	-85	8.48	1.84792	44.35	0	2
B01	Soil3	Soil3_CE239	4.987	Slurry	None	-85	8.48	2.33056	55.9333	0	2
B01	Soil3	Soil3_CE239	4.987	Slurry	None	-85	8.48	2.82361	67.7667	0	2
B01	Soil3	Soil3_CE239	4.987	Slurry	None	-85	8.48	3.85139	92.4333	0	2
C01	Soil3	Soil3_CE239	4.987	Slurry	None	-85	8.48	0	0	1.66491	3
C01	Soil3	Soil3_CE239	4.987	Slurry	None	-85	8.48	0.198611	4.76667	1.73638	3
C01	Soil3	Soil3_CE239	4.987	Slurry	None	-85	8.48	0.358333	8.6	1.67152	3
C01	Soil3	Soil3_CE239	4.987	Slurry	None	-85	8.48	0.844444	20.2667	1.68284	3
C01	Soil3	Soil3_CE239	4.987	Slurry	None	-85	8.48	1.07708	25.85	1.49203	3
C01	Soil3	Soil3_CE239	4.987	Slurry	None	-85	8.48	1.34444	32.2667	0.692808	3
C01	Soil3	Soil3_CE239	4.987	Slurry	None	-85	8.48	1.84792	44.35	0	3
C01	Soil3	Soil3_CE239	4.987	Slurry	None	-85	8.48	2.33056	55.9333	0	3
C01	Soil3	Soil3_CE239	4.987	Slurry	None	-85	8.48	2.82361	67.7667	0	3
C01	Soil3	Soil3_CE239	4.987	Slurry	None	-85	8.48	3.85139	92.4333	0	3
A02	Soil3	Soil3_CE239	4.987	Slurry	None	-50	8.22	0	0	1.90644	1
A02	Soil3	Soil3_CE239	4.987	Slurry	None	-50	8.22	0.198611	4.76667	1.80408	1
A02	Soil3	Soil3_CE239	4.987	Slurry	None	-50	8.22	0.358333	8.6	1.74259	1
A02	Soil3	Soil3_CE239	4.987	Slurry	None	-50	8.22	0.844444	20.2667	1.73995	1
A02	Soil3	Soil3_CE239	4.987	Slurry	None	-50	8.22	1.07708	25.85	1.33185	1
A02	Soil3	Soil3_CE239	4.987	Slurry	None	-50	8.22	1.34444	32.2667	0.626202	1
A02	Soil3	Soil3_CE239	4.987	Slurry	None	-50	8.22	1.84792	44.35	0	1
A02	Soil3	Soil3_CE239	4.987	Slurry	None	-50	8.22	2.33056	55.9333	0	1
A02	Soil3	Soil3_CE239	4.987	Slurry	None	-50	8.22	2.82361	67.7667	0	1
A02	Soil3	Soil3_CE239	4.987	Slurry	None	-50	8.22	3.85139	92.4333	0	1
B02	Soil3	Soil3_CE239	4.987	Slurry	None	-50	8.22	0	0	1.84451	2
B02	Soil3	Soil3_CE239	4.987	Slurry	None	-50	8.22	0.198611	4.76667	1.77795	2
B02	Soil3	Soil3_CE239	4.987	Slurry	None	-50	8.22	0.358333	8.6	1.77924	2
B02	Soil3	Soil3_CE239	4.987	Slurry	None	-50	8.22	0.844444	20.2667	1.76726	2
B02	Soil3	Soil3_CE239	4.987	Slurry	None	-50	8.22	1.07708	25.85	1.4411	2
B02	Soil3	Soil3_CE239	4.987	Slurry	None	-50	8.22	1.34444	32.2667	0.631225	2
B02	Soil3	Soil3_CE239	4.987	Slurry	None	-50	8.22	1.84792	44.35	0	2
B02	Soil3	Soil3_CE239	4.987	Slurry	None	-50	8.22	2.33056	55.9333	0	2
B02	Soil3	Soil3_CE239	4.987	Slurry	None	-50	8.22	2.82361	67.7667	0	2
B02	Soil3	Soil3_CE239	4.987	Slurry	None	-50	8.22	3.85139	92.4333	0	2
C02	Soil3	Soil3_CE239	4.987	Slurry	None	-50	8.22	0	0	1.82867	3
C02	Soil3	Soil3_CE239	4.987	Slurry	None	-50	8.22	0.198611	4.76667	1.80871	3
C02	Soil3	Soil3_CE239	4.987	Slurry	None	-50	8.22	0.358333	8.6	1.78171	3
C02	Soil3	Soil3_CE239	4.987	Slurry	None	-50	8.22	0.844444	20.2667	1.7943	3
C02	Soil3	Soil3_CE239	4.987	Slurry	None	-50	8.22	1.07708	25.85	1.41303	3
C02	Soil3	Soil3_CE239	4.987	Slurry	None	-50	8.22	1.34444	32.2667	0.448131	3
C02	Soil3	Soil3_CE239	4.987	Slurry	None	-50	8.22	1.84792	44.35	0	3
C02	Soil3	Soil3_CE239	4.987	Slurry	None	-50	8.22	2.33056	55.9333	0	3
C02	Soil3	Soil3_CE239	4.987	Slurry	None	-50	8.22	2.82361	67.7667	0	3
C02	Soil3	Soil3_CE239	4.987	Slurry	None	-50	8.22	3.85139	92.4333	0	3
A03	Soil3	Soil3_CE239	4.987	Slurry	None	-32	7.64264	0	0	2.06656	1
A03	Soil3	Soil3_CE239	4.987	Slurry	None	-32	7.64264	0.198611	4.76667	1.9487	1
A03	Soil3	Soil3_CE239	4.987	Slurry	None	-32	7.64264	0.358333	8.6	1.84228	1
A03	Soil3	Soil3_CE239	4.987	Slurry	None	-32	7.64264	0.844444	20.2667	1.6273	1
A03	Soil3	Soil3_CE239	4.987	Slurry	None	-32	7.64264	1.07708	25.85	1.3347	1
A03	Soil3	Soil3_CE239	4.987	Slurry	None	-32	7.64264	1.34444	32.2667	0.916225	1
A03	Soil3	Soil3_CE239	4.987	Slurry	None	-32	7.64264	1.84792	44.35	0	1
A03	Soil3	Soil3_CE239	4.987	Slurry	None	-32	7.64264	2.33056	55.9333	0	1
A03	Soil3	Soil3_CE239	4.987	Slurry	None	-32	7.64264	2.82361	67.7667	0	1
A03	Soil3	Soil3_CE239	4.987	Slurry	None	-32	7.64264	3.85139	92.4333	0	1
B03	Soil3	Soil3_CE239	4.987	Slurry	None	-32	7.64264	0	0	1.99052	2
B03	Soil3	Soil3_CE239	4.987	Slurry	None	-32	7.64264	0.198611	4.76667	1.84256	2
B03	Soil3	Soil3_CE239	4.987	Slurry	None	-32	7.64264	0.358333	8.6	1.85147	2
B03	Soil3	Soil3_CE239	4.987	Slurry	None	-32	7.64264	0.844444	20.2667	1.48938	2
B03	Soil3	Soil3_CE239	4.987	Slurry	None	-32	7.64264	1.07708	25.85	1.15397	2
B03	Soil3	Soil3_CE239	4.987	Slurry	None	-32	7.64264	1.34444	32.2667	0.701131	2
B03	Soil3	Soil3_CE239	4.987	Slurry	None	-32	7.64264	1.84792	44.35	0	2
B03	Soil3	Soil3_CE239	4.987	Slurry	None	-32	7.64264	2.33056	55.9333	0	2
B03	Soil3	Soil3_CE239	4.987	Slurry	None	-32	7.64264	2.82361	67.7667	0	2
B03	Soil3	Soil3_CE239	4.987	Slurry	None	-32	7.64264	3.85139	92.4333	0	2
C03	Soil3	Soil3_CE239	4.987	Slurry	None	-32	7.64264	0	0	1.97679	3
C03	Soil3	Soil3_CE239	4.987	Slurry	None	-32	7.64264	0.198611	4.76667	1.88391	3
C03	Soil3	Soil3_CE239	4.987	Slurry	None	-32	7.64264	0.358333	8.6	1.8869	3
C03	Soil3	Soil3_CE239	4.987	Slurry	None	-32	7.64264	0.844444	20.2667	1.506	3
C03	Soil3	Soil3_CE239	4.987	Slurry	None	-32	7.64264	1.07708	25.85	1.11421	3
C03	Soil3	Soil3_CE239	4.987	Slurry	None	-32	7.64264	1.34444	32.2667	0.680707	3
C03	Soil3	Soil3_CE239	4.987	Slurry	None	-32	7.64264	1.84792	44.35	0	3
C03	Soil3	Soil3_CE239	4.987	Slurry	None	-32	7.64264	2.33056	55.9333	0	3
C03	Soil3	Soil3_CE239	4.987	Slurry	None	-32	7.64264	2.82361	67.7667	0	3
C03	Soil3	Soil3_CE239	4.987	Slurry	None	-32	7.64264	3.85139	92.4333	0	3
A04	Soil3	Soil3_CE239	4.987	Slurry	None	-26	7.17417	0	0	2.10898	1
A04	Soil3	Soil3_CE239	4.987	Slurry	None	-26	7.17417	0.198611	4.76667	2.00188	1
A04	Soil3	Soil3_CE239	4.987	Slurry	None	-26	7.17417	0.358333	8.6	1.76249	1
A04	Soil3	Soil3_CE239	4.987	Slurry	None	-26	7.17417	0.844444	20.2667	1.39777	1
A04	Soil3	Soil3_CE239	4.987	Slurry	None	-26	7.17417	1.07708	25.85	1.0134	1
A04	Soil3	Soil3_CE239	4.987	Slurry	None	-26	7.17417	1.34444	32.2667	0.618741	1
A04	Soil3	Soil3_CE239	4.987	Slurry	None	-26	7.17417	1.84792	44.35	0	1
A04	Soil3	Soil3_CE239	4.987	Slurry	None	-26	7.17417	2.33056	55.9333	0	1
A04	Soil3	Soil3_CE239	4.987	Slurry	None	-26	7.17417	2.82361	67.7667	0	1
A04	Soil3	Soil3_CE239	4.987	Slurry	None	-26	7.17417	3.85139	92.4333	0	1
B04	Soil3	Soil3_CE239	4.987	Slurry	None	-26	7.17417	0	0	1.95528	2
B04	Soil3	Soil3_CE239	4.987	Slurry	None	-26	7.17417	0.198611	4.76667	1.85213	2
B04	Soil3	Soil3_CE239	4.987	Slurry	None	-26	7.17417	0.358333	8.6	1.75893	2
B04	Soil3	Soil3_CE239	4.987	Slurry	None	-26	7.17417	0.844444	20.2667	1.05646	2
B04	Soil3	Soil3_CE239	4.987	Slurry	None	-26	7.17417	1.07708	25.85	0.586068	2
B04	Soil3	Soil3_CE239	4.987	Slurry	None	-26	7.17417	1.34444	32.2667	0.137658	2
B04	Soil3	Soil3_CE239	4.987	Slurry	None	-26	7.17417	1.84792	44.35	0	2
B04	Soil3	Soil3_CE239	4.987	Slurry	None	-26	7.17417	2.33056	55.9333	0	2
B04	Soil3	Soil3_CE239	4.987	Slurry	None	-26	7.17417	2.82361	67.7667	0	2
B04	Soil3	Soil3_CE239	4.987	Slurry	None	-26	7.17417	3.85139	92.4333	0	2
C04	Soil3	Soil3_CE239	4.987	Slurry	None	-26	7.17417	0	0	1.97647	3
C04	Soil3	Soil3_CE239	4.987	Slurry	None	-26	7.17417	0.198611	4.76667	1.89917	3
C04	Soil3	Soil3_CE239	4.987	Slurry	None	-26	7.17417	0.358333	8.6	1.82805	3
C04	Soil3	Soil3_CE239	4.987	Slurry	None	-26	7.17417	0.844444	20.2667	1.36003	3
C04	Soil3	Soil3_CE239	4.987	Slurry	None	-26	7.17417	1.07708	25.85	1.03904	3
C04	Soil3	Soil3_CE239	4.987	Slurry	None	-26	7.17417	1.34444	32.2667	0.491139	3
C04	Soil3	Soil3_CE239	4.987	Slurry	None	-26	7.17417	1.84792	44.35	0	3
C04	Soil3	Soil3_CE239	4.987	Slurry	None	-26	7.17417	2.33056	55.9333	0	3
C04	Soil3	Soil3_CE239	4.987	Slurry	None	-26	7.17417	2.82361	67.7667	0	3
C04	Soil3	Soil3_CE239	4.987	Slurry	None	-26	7.17417	3.85139	92.4333	0	3
A05	Soil3	Soil3_CE239	4.987	Slurry	None	-22	6.77778	0	0	2.00635	1
A05	Soil3	Soil3_CE239	4.987	Slurry	None	-22	6.77778	0.198611	4.76667	1.91967	1
A05	Soil3	Soil3_CE239	4.987	Slurry	None	-22	6.77778	0.358333	8.6	1.86383	1
A05	Soil3	Soil3_CE239	4.987	Slurry	None	-22	6.77778	0.844444	20.2667	1.63053	1
A05	Soil3	Soil3_CE239	4.987	Slurry	None	-22	6.77778	1.07708	25.85	1.44861	1
A05	Soil3	Soil3_CE239	4.987	Slurry	None	-22	6.77778	1.34444	32.2667	1.23294	1
A05	Soil3	Soil3_CE239	4.987	Slurry	None	-22	6.77778	1.84792	44.35	0.595742	1
A05	Soil3	Soil3_CE239	4.987	Slurry	None	-22	6.77778	2.33056	55.9333	0.181127	1
A05	Soil3	Soil3_CE239	4.987	Slurry	None	-22	6.77778	2.82361	67.7667	0	1
A05	Soil3	Soil3_CE239	4.987	Slurry	None	-22	6.77778	3.85139	92.4333	0	1
B05	Soil3	Soil3_CE239	4.987	Slurry	None	-22	6.77778	0	0	2.07764	2
B05	Soil3	Soil3_CE239	4.987	Slurry	None	-22	6.77778	0.198611	4.76667	1.95306	2
B05	Soil3	Soil3_CE239	4.987	Slurry	None	-22	6.77778	0.358333	8.6	1.93959	2
B05	Soil3	Soil3_CE239	4.987	Slurry	None	-22	6.77778	0.844444	20.2667	1.65852	2
B05	Soil3	Soil3_CE239	4.987	Slurry	None	-22	6.77778	1.07708	25.85	1.48117	2
B05	Soil3	Soil3_CE239	4.987	Slurry	None	-22	6.77778	1.34444	32.2667	1.22514	2
B05	Soil3	Soil3_CE239	4.987	Slurry	None	-22	6.77778	1.84792	44.35	0.601867	2
B05	Soil3	Soil3_CE239	4.987	Slurry	None	-22	6.77778	2.33056	55.9333	0.221721	2
B05	Soil3	Soil3_CE239	4.987	Slurry	None	-22	6.77778	2.82361	67.7667	0	2
B05	Soil3	Soil3_CE239	4.987	Slurry	None	-22	6.77778	3.85139	92.4333	0	2
C05	Soil3	Soil3_CE239	4.987	Slurry	None	-22	6.77778	0	0	1.99158	3
C05	Soil3	Soil3_CE239	4.987	Slurry	None	-22	6.77778	0.198611	4.76667	1.95502	3
C05	Soil3	Soil3_CE239	4.987	Slurry	None	-22	6.77778	0.358333	8.6	1.91405	3
C05	Soil3	Soil3_CE239	4.987	Slurry	None	-22	6.77778	0.844444	20.2667	1.69136	3
C05	Soil3	Soil3_CE239	4.987	Slurry	None	-22	6.77778	1.07708	25.85	1.48753	3
C05	Soil3	Soil3_CE239	4.987	Slurry	None	-22	6.77778	1.34444	32.2667	1.23291	3
C05	Soil3	Soil3_CE239	4.987	Slurry	None	-22	6.77778	1.84792	44.35	0.621366	3
C05	Soil3	Soil3_CE239	4.987	Slurry	None	-22	6.77778	2.33056	55.9333	0.169882	3
C05	Soil3	Soil3_CE239	4.987	Slurry	None	-22	6.77778	2.82361	67.7667	0	3
C05	Soil3	Soil3_CE239	4.987	Slurry	None	-22	6.77778	3.85139	92.4333	0	3
A06	Soil3	Soil3_CE239	4.987	Slurry	None	-19	6.38138	0	0	2.024	1
A06	Soil3	Soil3_CE239	4.987	Slurry	None	-19	6.38138	0.198611	4.76667	1.95747	1
A06	Soil3	Soil3_CE239	4.987	Slurry	None	-19	6.38138	0.358333	8.6	1.86617	1
A06	Soil3	Soil3_CE239	4.987	Slurry	None	-19	6.38138	0.844444	20.2667	1.66842	1
A06	Soil3	Soil3_CE239	4.987	Slurry	None	-19	6.38138	1.07708	25.85	1.40906	1
A06	Soil3	Soil3_CE239	4.987	Slurry	None	-19	6.38138	1.34444	32.2667	1.23783	1
A06	Soil3	Soil3_CE239	4.987	Slurry	None	-19	6.38138	1.84792	44.35	0.728115	1
A06	Soil3	Soil3_CE239	4.987	Slurry	None	-19	6.38138	2.33056	55.9333	0.387368	1
A06	Soil3	Soil3_CE239	4.987	Slurry	None	-19	6.38138	2.82361	67.7667	0.148104	1
A06	Soil3	Soil3_CE239	4.987	Slurry	None	-19	6.38138	3.85139	92.4333	0	1
B06	Soil3	Soil3_CE239	4.987	Slurry	None	-19	6.38138	0	0	2.00061	2
B06	Soil3	Soil3_CE239	4.987	Slurry	None	-19	6.38138	0.198611	4.76667	1.9248	2
B06	Soil3	Soil3_CE239	4.987	Slurry	None	-19	6.38138	0.358333	8.6	1.94116	2
B06	Soil3	Soil3_CE239	4.987	Slurry	None	-19	6.38138	0.844444	20.2667	1.67532	2
B06	Soil3	Soil3_CE239	4.987	Slurry	None	-19	6.38138	1.07708	25.85	1.54309	2
B06	Soil3	Soil3_CE239	4.987	Slurry	None	-19	6.38138	1.34444	32.2667	1.29179	2
B06	Soil3	Soil3_CE239	4.987	Slurry	None	-19	6.38138	1.84792	44.35	0.81652	2
B06	Soil3	Soil3_CE239	4.987	Slurry	None	-19	6.38138	2.33056	55.9333	0.479387	2
B06	Soil3	Soil3_CE239	4.987	Slurry	None	-19	6.38138	2.82361	67.7667	0.299509	2
B06	Soil3	Soil3_CE239	4.987	Slurry	None	-19	6.38138	3.85139	92.4333	0	2
C06	Soil3	Soil3_CE239	4.987	Slurry	None	-19	6.38138	0	0	2.00713	3
C06	Soil3	Soil3_CE239	4.987	Slurry	None	-19	6.38138	0.198611	4.76667	1.95374	3
C06	Soil3	Soil3_CE239	4.987	Slurry	None	-19	6.38138	0.358333	8.6	1.87954	3
C06	Soil3	Soil3_CE239	4.987	Slurry	None	-19	6.38138	0.844444	20.2667	1.59478	3
C06	Soil3	Soil3_CE239	4.987	Slurry	None	-19	6.38138	1.07708	25.85	1.41139	3
C06	Soil3	Soil3_CE239	4.987	Slurry	None	-19	6.38138	1.34444	32.2667	1.23246	3
C06	Soil3	Soil3_CE239	4.987	Slurry	None	-19	6.38138	1.84792	44.35	0.727316	3
C06	Soil3	Soil3_CE239	4.987	Slurry	None	-19	6.38138	2.33056	55.9333	0.382447	3
C06	Soil3	Soil3_CE239	4.987	Slurry	None	-19	6.38138	2.82361	67.7667	0.194594	3
C06	Soil3	Soil3_CE239	4.987	Slurry	None	-19	6.38138	3.85139	92.4333	0	3
A07	Soil3	Soil3_CE239	4.987	Slurry	None	-16	5.44444	0	0	2.08897	1
A07	Soil3	Soil3_CE239	4.987	Slurry	None	-16	5.44444	0.198611	4.76667	2.02087	1
A07	Soil3	Soil3_CE239	4.987	Slurry	None	-16	5.44444	0.358333	8.6	1.90689	1
A07	Soil3	Soil3_CE239	4.987	Slurry	None	-16	5.44444	0.844444	20.2667	1.68429	1
A07	Soil3	Soil3_CE239	4.987	Slurry	None	-16	5.44444	1.07708	25.85	1.53625	1
A07	Soil3	Soil3_CE239	4.987	Slurry	None	-16	5.44444	1.34444	32.2667	1.45838	1
A07	Soil3	Soil3_CE239	4.987	Slurry	None	-16	5.44444	1.84792	44.35	1.14943	1
A07	Soil3	Soil3_CE239	4.987	Slurry	None	-16	5.44444	2.33056	55.9333	0.905465	1
A07	Soil3	Soil3_CE239	4.987	Slurry	None	-16	5.44444	2.82361	67.7667	0.754826	1
A07	Soil3	Soil3_CE239	4.987	Slurry	None	-16	5.44444	3.85139	92.4333	0.402761	1
B07	Soil3	Soil3_CE239	4.987	Slurry	None	-16	5.44444	0	0	2.04092	2
B07	Soil3	Soil3_CE239	4.987	Slurry	None	-16	5.44444	0.198611	4.76667	1.9992	2
B07	Soil3	Soil3_CE239	4.987	Slurry	None	-16	5.44444	0.358333	8.6	2.07016	2
B07	Soil3	Soil3_CE239	4.987	Slurry	None	-16	5.44444	0.844444	20.2667	1.66453	2
B07	Soil3	Soil3_CE239	4.987	Slurry	None	-16	5.44444	1.07708	25.85	1.59537	2
B07	Soil3	Soil3_CE239	4.987	Slurry	None	-16	5.44444	1.34444	32.2667	1.42417	2
B07	Soil3	Soil3_CE239	4.987	Slurry	None	-16	5.44444	1.84792	44.35	1.14418	2
B07	Soil3	Soil3_CE239	4.987	Slurry	None	-16	5.44444	2.33056	55.9333	0.964383	2
B07	Soil3	Soil3_CE239	4.987	Slurry	None	-16	5.44444	2.82361	67.7667	0.79764	2
B07	Soil3	Soil3_CE239	4.987	Slurry	None	-16	5.44444	3.85139	92.4333	0.424049	2
C07	Soil3	Soil3_CE239	4.987	Slurry	None	-16	5.44444	0	0	2.10434	3
C07	Soil3	Soil3_CE239	4.987	Slurry	None	-16	5.44444	0.198611	4.76667	2.02673	3
C07	Soil3	Soil3_CE239	4.987	Slurry	None	-16	5.44444	0.358333	8.6	1.95334	3
C07	Soil3	Soil3_CE239	4.987	Slurry	None	-16	5.44444	0.844444	20.2667	1.73324	3
C07	Soil3	Soil3_CE239	4.987	Slurry	None	-16	5.44444	1.07708	25.85	1.59154	3
C07	Soil3	Soil3_CE239	4.987	Slurry	None	-16	5.44444	1.34444	32.2667	1.40917	3
C07	Soil3	Soil3_CE239	4.987	Slurry	None	-16	5.44444	1.84792	44.35	1.11462	3
C07	Soil3	Soil3_CE239	4.987	Slurry	None	-16	5.44444	2.33056	55.9333	0.874732	3
C07	Soil3	Soil3_CE239	4.987	Slurry	None	-16	5.44444	2.82361	67.7667	0.699227	3
C07	Soil3	Soil3_CE239	4.987	Slurry	None	-16	5.44444	3.85139	92.4333	0.35856	3
A08	Soil3	Soil3_CE239	4.987	Slurry	None	-14	4.97598	0	0	2.01827	1
A08	Soil3	Soil3_CE239	4.987	Slurry	None	-14	4.97598	0.198611	4.76667	1.97959	1
A08	Soil3	Soil3_CE239	4.987	Slurry	None	-14	4.97598	0.358333	8.6	1.88729	1
A08	Soil3	Soil3_CE239	4.987	Slurry	None	-14	4.97598	0.844444	20.2667	1.71975	1
A08	Soil3	Soil3_CE239	4.987	Slurry	None	-14	4.97598	1.07708	25.85	1.56592	1
A08	Soil3	Soil3_CE239	4.987	Slurry	None	-14	4.97598	1.34444	32.2667	1.42679	1
A08	Soil3	Soil3_CE239	4.987	Slurry	None	-14	4.97598	1.84792	44.35	1.24244	1
A08	Soil3	Soil3_CE239	4.987	Slurry	None	-14	4.97598	2.33056	55.9333	1.00671	1
A08	Soil3	Soil3_CE239	4.987	Slurry	None	-14	4.97598	2.82361	67.7667	0.862731	1
A08	Soil3	Soil3_CE239	4.987	Slurry	None	-14	4.97598	3.85139	92.4333	0.533676	1
B08	Soil3	Soil3_CE239	4.987	Slurry	None	-14	4.97598	0	0	2.02585	2
B08	Soil3	Soil3_CE239	4.987	Slurry	None	-14	4.97598	0.198611	4.76667	1.94801	2
B08	Soil3	Soil3_CE239	4.987	Slurry	None	-14	4.97598	0.358333	8.6	1.90369	2
B08	Soil3	Soil3_CE239	4.987	Slurry	None	-14	4.97598	0.844444	20.2667	1.69285	2
B08	Soil3	Soil3_CE239	4.987	Slurry	None	-14	4.97598	1.07708	25.85	1.60677	2
B08	Soil3	Soil3_CE239	4.987	Slurry	None	-14	4.97598	1.34444	32.2667	1.41836	2
B08	Soil3	Soil3_CE239	4.987	Slurry	None	-14	4.97598	1.84792	44.35	1.17315	2
B08	Soil3	Soil3_CE239	4.987	Slurry	None	-14	4.97598	2.33056	55.9333	0.926916	2
B08	Soil3	Soil3_CE239	4.987	Slurry	None	-14	4.97598	2.82361	67.7667	0.811389	2
B08	Soil3	Soil3_CE239	4.987	Slurry	None	-14	4.97598	3.85139	92.4333	0.43973	2
C08	Soil3	Soil3_CE239	4.987	Slurry	None	-14	4.97598	0	0	2.02612	3
C08	Soil3	Soil3_CE239	4.987	Slurry	None	-14	4.97598	0.198611	4.76667	1.9567	3
C08	Soil3	Soil3_CE239	4.987	Slurry	None	-14	4.97598	0.358333	8.6	1.90618	3
C08	Soil3	Soil3_CE239	4.987	Slurry	None	-14	4.97598	0.844444	20.2667	1.63315	3
C08	Soil3	Soil3_CE239	4.987	Slurry	None	-14	4.97598	1.07708	25.85	1.45231	3
C08	Soil3	Soil3_CE239	4.987	Slurry	None	-14	4.97598	1.34444	32.2667	1.28302	3
C08	Soil3	Soil3_CE239	4.987	Slurry	None	-14	4.97598	1.84792	44.35	0.955203	3
C08	Soil3	Soil3_CE239	4.987	Slurry	None	-14	4.97598	2.33056	55.9333	0.649263	3
C08	Soil3	Soil3_CE239	4.987	Slurry	None	-14	4.97598	2.82361	67.7667	0.315548	3
C08	Soil3	Soil3_CE239	4.987	Slurry	None	-14	4.97598	3.85139	92.4333	0	3
A09	Soil3	Soil3_CE239	4.987	Slurry	None	-11	4.71171	0	0	2.00058	1
A09	Soil3	Soil3_CE239	4.987	Slurry	None	-11	4.71171	0.198611	4.76667	1.90026	1
A09	Soil3	Soil3_CE239	4.987	Slurry	None	-11	4.71171	0.358333	8.6	1.91255	1
A09	Soil3	Soil3_CE239	4.987	Slurry	None	-11	4.71171	0.844444	20.2667	1.64762	1
A09	Soil3	Soil3_CE239	4.987	Slurry	None	-11	4.71171	1.07708	25.85	1.50979	1
A09	Soil3	Soil3_CE239	4.987	Slurry	None	-11	4.71171	1.34444	32.2667	1.47367	1
A09	Soil3	Soil3_CE239	4.987	Slurry	None	-11	4.71171	1.84792	44.35	1.27716	1
A09	Soil3	Soil3_CE239	4.987	Slurry	None	-11	4.71171	2.33056	55.9333	1.01832	1
A09	Soil3	Soil3_CE239	4.987	Slurry	None	-11	4.71171	2.82361	67.7667	0.924074	1
A09	Soil3	Soil3_CE239	4.987	Slurry	None	-11	4.71171	3.85139	92.4333	0.659147	1
B09	Soil3	Soil3_CE239	4.987	Slurry	None	-11	4.71171	0	0	1.98491	2
B09	Soil3	Soil3_CE239	4.987	Slurry	None	-11	4.71171	0.198611	4.76667	1.91238	2
B09	Soil3	Soil3_CE239	4.987	Slurry	None	-11	4.71171	0.358333	8.6	1.82969	2
B09	Soil3	Soil3_CE239	4.987	Slurry	None	-11	4.71171	0.844444	20.2667	1.65635	2
B09	Soil3	Soil3_CE239	4.987	Slurry	None	-11	4.71171	1.07708	25.85	1.58807	2
B09	Soil3	Soil3_CE239	4.987	Slurry	None	-11	4.71171	1.34444	32.2667	1.45477	2
B09	Soil3	Soil3_CE239	4.987	Slurry	None	-11	4.71171	1.84792	44.35	1.19948	2
B09	Soil3	Soil3_CE239	4.987	Slurry	None	-11	4.71171	2.33056	55.9333	1.00633	2
B09	Soil3	Soil3_CE239	4.987	Slurry	None	-11	4.71171	2.82361	67.7667	0.917411	2
B09	Soil3	Soil3_CE239	4.987	Slurry	None	-11	4.71171	3.85139	92.4333	0.610601	2
C09	Soil3	Soil3_CE239	4.987	Slurry	None	-11	4.71171	0	0	2.00672	3
C09	Soil3	Soil3_CE239	4.987	Slurry	None	-11	4.71171	0.198611	4.76667	1.97438	3
C09	Soil3	Soil3_CE239	4.987	Slurry	None	-11	4.71171	0.358333	8.6	1.90838	3
C09	Soil3	Soil3_CE239	4.987	Slurry	None	-11	4.71171	0.844444	20.2667	1.68805	3
C09	Soil3	Soil3_CE239	4.987	Slurry	None	-11	4.71171	1.07708	25.85	1.59929	3
C09	Soil3	Soil3_CE239	4.987	Slurry	None	-11	4.71171	1.34444	32.2667	1.43316	3
C09	Soil3	Soil3_CE239	4.987	Slurry	None	-11	4.71171	1.84792	44.35	1.22671	3
C09	Soil3	Soil3_CE239	4.987	Slurry	None	-11	4.71171	2.33056	55.9333	1.026	3
C09	Soil3	Soil3_CE239	4.987	Slurry	None	-11	4.71171	2.82361	67.7667	0.93634	3
C09	Soil3	Soil3_CE239	4.987	Slurry	None	-11	4.71171	3.85139	92.4333	0.616183	3
A10	Soil3	Soil3_CE239	4.987	Slurry	None	-7	4.31532	0	0	1.97163	1
A10	Soil3	Soil3_CE239	4.987	Slurry	None	-7	4.31532	0.198611	4.76667	1.95137	1
A10	Soil3	Soil3_CE239	4.987	Slurry	None	-7	4.31532	0.358333	8.6	1.84995	1
A10	Soil3	Soil3_CE239	4.987	Slurry	None	-7	4.31532	0.844444	20.2667	1.73876	1
A10	Soil3	Soil3_CE239	4.987	Slurry	None	-7	4.31532	1.07708	25.85	1.56899	1
A10	Soil3	Soil3_CE239	4.987	Slurry	None	-7	4.31532	1.34444	32.2667	1.57226	1
A10	Soil3	Soil3_CE239	4.987	Slurry	None	-7	4.31532	1.84792	44.35	1.34158	1
A10	Soil3	Soil3_CE239	4.987	Slurry	None	-7	4.31532	2.33056	55.9333	1.16012	1
A10	Soil3	Soil3_CE239	4.987	Slurry	None	-7	4.31532	2.82361	67.7667	1.09174	1
A10	Soil3	Soil3_CE239	4.987	Slurry	None	-7	4.31532	3.85139	92.4333	0.807994	1
B10	Soil3	Soil3_CE239	4.987	Slurry	None	-7	4.31532	0	0	1.9207	2
B10	Soil3	Soil3_CE239	4.987	Slurry	None	-7	4.31532	0.198611	4.76667	1.91286	2
B10	Soil3	Soil3_CE239	4.987	Slurry	None	-7	4.31532	0.358333	8.6	1.87504	2
B10	Soil3	Soil3_CE239	4.987	Slurry	None	-7	4.31532	0.844444	20.2667	1.69096	2
B10	Soil3	Soil3_CE239	4.987	Slurry	None	-7	4.31532	1.07708	25.85	1.6244	2
B10	Soil3	Soil3_CE239	4.987	Slurry	None	-7	4.31532	1.34444	32.2667	1.48573	2
B10	Soil3	Soil3_CE239	4.987	Slurry	None	-7	4.31532	1.84792	44.35	1.34374	2
B10	Soil3	Soil3_CE239	4.987	Slurry	None	-7	4.31532	2.33056	55.9333	1.08333	2
B10	Soil3	Soil3_CE239	4.987	Slurry	None	-7	4.31532	2.82361	67.7667	1.0284	2
B10	Soil3	Soil3_CE239	4.987	Slurry	None	-7	4.31532	3.85139	92.4333	0.729397	2
C10	Soil3	Soil3_CE239	4.987	Slurry	None	-7	4.31532	0	0	2.01369	3
C10	Soil3	Soil3_CE239	4.987	Slurry	None	-7	4.31532	0.198611	4.76667	1.98642	3
C10	Soil3	Soil3_CE239	4.987	Slurry	None	-7	4.31532	0.358333	8.6	1.88133	3
C10	Soil3	Soil3_CE239	4.987	Slurry	None	-7	4.31532	0.844444	20.2667	1.74841	3
C10	Soil3	Soil3_CE239	4.987	Slurry	None	-7	4.31532	1.07708	25.85	1.56503	3
C10	Soil3	Soil3_CE239	4.987	Slurry	None	-7	4.31532	1.34444	32.2667	1.39512	3
C10	Soil3	Soil3_CE239	4.987	Slurry	None	-7	4.31532	1.84792	44.35	1.25914	3
C10	Soil3	Soil3_CE239	4.987	Slurry	None	-7	4.31532	2.33056	55.9333	1.01363	3
C10	Soil3	Soil3_CE239	4.987	Slurry	None	-7	4.31532	2.82361	67.7667	0.929116	3
C10	Soil3	Soil3_CE239	4.987	Slurry	None	-7	4.31532	3.85139	92.4333	0.666164	3
D07	Soil3	Soil3_CE239	4.987	Slurry	None	0	3.93333	0	0	2.00781	1
D07	Soil3	Soil3_CE239	4.987	Slurry	None	0	3.93333	0.198611	4.76667	1.94543	1
D07	Soil3	Soil3_CE239	4.987	Slurry	None	0	3.93333	0.358333	8.6	1.97782	1
D07	Soil3	Soil3_CE239	4.987	Slurry	None	0	3.93333	0.844444	20.2667	1.82053	1
D07	Soil3	Soil3_CE239	4.987	Slurry	None	0	3.93333	1.07708	25.85	1.7656	1
D07	Soil3	Soil3_CE239	4.987	Slurry	None	0	3.93333	1.34444	32.2667	1.73879	1
D07	Soil3	Soil3_CE239	4.987	Slurry	None	0	3.93333	1.84792	44.35	1.5201	1
D07	Soil3	Soil3_CE239	4.987	Slurry	None	0	3.93333	2.33056	55.9333	1.40534	1
D07	Soil3	Soil3_CE239	4.987	Slurry	None	0	3.93333	2.82361	67.7667	1.35011	1
D07	Soil3	Soil3_CE239	4.987	Slurry	None	0	3.93333	3.85139	92.4333	1.11278	1
D08	Soil3	Soil3_CE239	4.987	Slurry	None	0	3.93333	0	0	2.01377	2
D08	Soil3	Soil3_CE239	4.987	Slurry	None	0	3.93333	0.198611	4.76667	1.9863	2
D08	Soil3	Soil3_CE239	4.987	Slurry	None	0	3.93333	0.358333	8.6	1.95348	2
D08	Soil3	Soil3_CE239	4.987	Slurry	None	0	3.93333	0.844444	20.2667	1.84001	2
D08	Soil3	Soil3_CE239	4.987	Slurry	None	0	3.93333	1.07708	25.85	1.72485	2
D08	Soil3	Soil3_CE239	4.987	Slurry	None	0	3.93333	1.34444	32.2667	1.70312	2
D08	Soil3	Soil3_CE239	4.987	Slurry	None	0	3.93333	1.84792	44.35	1.49155	2
D08	Soil3	Soil3_CE239	4.987	Slurry	None	0	3.93333	2.33056	55.9333	1.3738	2
D08	Soil3	Soil3_CE239	4.987	Slurry	None	0	3.93333	2.82361	67.7667	1.38733	2
D08	Soil3	Soil3_CE239	4.987	Slurry	None	0	3.93333	3.85139	92.4333	1.16674	2
D09	Soil3	Soil3_CE239	4.987	Slurry	None	0	3.93333	0	0	1.99374	3
D09	Soil3	Soil3_CE239	4.987	Slurry	None	0	3.93333	0.198611	4.76667	1.98329	3
D09	Soil3	Soil3_CE239	4.987	Slurry	None	0	3.93333	0.358333	8.6	1.94712	3
D09	Soil3	Soil3_CE239	4.987	Slurry	None	0	3.93333	0.844444	20.2667	1.80641	3
D09	Soil3	Soil3_CE239	4.987	Slurry	None	0	3.93333	1.07708	25.85	1.74297	3
D09	Soil3	Soil3_CE239	4.987	Slurry	None	0	3.93333	1.34444	32.2667	1.71082	3
D09	Soil3	Soil3_CE239	4.987	Slurry	None	0	3.93333	1.84792	44.35	1.56743	3
D09	Soil3	Soil3_CE239	4.987	Slurry	None	0	3.93333	2.33056	55.9333	1.3747	3
D09	Soil3	Soil3_CE239	4.987	Slurry	None	0	3.93333	2.82361	67.7667	1.39278	3
D09	Soil3	Soil3_CE239	4.987	Slurry	None	0	3.93333	3.85139	92.4333	1.16256	3
A11	Soil3	Soil3_CE239	4.987	Slurry	None	9	3.48649	0	0	1.80557	1
A11	Soil3	Soil3_CE239	4.987	Slurry	None	9	3.48649	0.198611	4.76667	1.9104	1
A11	Soil3	Soil3_CE239	4.987	Slurry	None	9	3.48649	0.358333	8.6	1.91283	1
A11	Soil3	Soil3_CE239	4.987	Slurry	None	9	3.48649	0.844444	20.2667	1.85272	1
A11	Soil3	Soil3_CE239	4.987	Slurry	None	9	3.48649	1.07708	25.85	1.80492	1
A11	Soil3	Soil3_CE239	4.987	Slurry	None	9	3.48649	1.34444	32.2667	1.84526	1
A11	Soil3	Soil3_CE239	4.987	Slurry	None	9	3.48649	1.84792	44.35	1.76507	1
A11	Soil3	Soil3_CE239	4.987	Slurry	None	9	3.48649	2.33056	55.9333	1.62753	1
A11	Soil3	Soil3_CE239	4.987	Slurry	None	9	3.48649	2.82361	67.7667	1.62139	1
A11	Soil3	Soil3_CE239	4.987	Slurry	None	9	3.48649	3.85139	92.4333	1.51737	1
B11	Soil3	Soil3_CE239	4.987	Slurry	None	9	3.48649	0	0	1.87616	2
B11	Soil3	Soil3_CE239	4.987	Slurry	None	9	3.48649	0.198611	4.76667	1.95341	2
B11	Soil3	Soil3_CE239	4.987	Slurry	None	9	3.48649	0.358333	8.6	1.9656	2
B11	Soil3	Soil3_CE239	4.987	Slurry	None	9	3.48649	0.844444	20.2667	1.8744	2
B11	Soil3	Soil3_CE239	4.987	Slurry	None	9	3.48649	1.07708	25.85	1.82601	2
B11	Soil3	Soil3_CE239	4.987	Slurry	None	9	3.48649	1.34444	32.2667	1.88772	2
B11	Soil3	Soil3_CE239	4.987	Slurry	None	9	3.48649	1.84792	44.35	1.77191	2
B11	Soil3	Soil3_CE239	4.987	Slurry	None	9	3.48649	2.33056	55.9333	1.6664	2
B11	Soil3	Soil3_CE239	4.987	Slurry	None	9	3.48649	2.82361	67.7667	1.7028	2
B11	Soil3	Soil3_CE239	4.987	Slurry	None	9	3.48649	3.85139	92.4333	1.51011	2
C11	Soil3	Soil3_CE239	4.987	Slurry	None	9	3.48649	0	0	1.87939	3
C11	Soil3	Soil3_CE239	4.987	Slurry	None	9	3.48649	0.198611	4.76667	1.91465	3
C11	Soil3	Soil3_CE239	4.987	Slurry	None	9	3.48649	0.358333	8.6	1.96304	3
C11	Soil3	Soil3_CE239	4.987	Slurry	None	9	3.48649	0.844444	20.2667	1.8499	3
C11	Soil3	Soil3_CE239	4.987	Slurry	None	9	3.48649	1.07708	25.85	1.78563	3
C11	Soil3	Soil3_CE239	4.987	Slurry	None	9	3.48649	1.34444	32.2667	1.84555	3
C11	Soil3	Soil3_CE239	4.987	Slurry	None	9	3.48649	1.84792	44.35	1.7669	3
C11	Soil3	Soil3_CE239	4.987	Slurry	None	9	3.48649	2.33056	55.9333	1.64002	3
C11	Soil3	Soil3_CE239	4.987	Slurry	None	9	3.48649	2.82361	67.7667	1.70671	3
C11	Soil3	Soil3_CE239	4.987	Slurry	None	9	3.48649	3.85139	92.4333	1.5561	3
A12	Soil3	Soil3_CE239	4.987	Slurry	None	32	3.07	0	0	1.85026	1
A12	Soil3	Soil3_CE239	4.987	Slurry	None	32	3.07	0.198611	4.76667	1.93483	1
A12	Soil3	Soil3_CE239	4.987	Slurry	None	32	3.07	0.358333	8.6	1.85273	1
A12	Soil3	Soil3_CE239	4.987	Slurry	None	32	3.07	0.844444	20.2667	1.97995	1
A12	Soil3	Soil3_CE239	4.987	Slurry	None	32	3.07	1.07708	25.85	1.82377	1
A12	Soil3	Soil3_CE239	4.987	Slurry	None	32	3.07	1.34444	32.2667	1.96415	1
A12	Soil3	Soil3_CE239	4.987	Slurry	None	32	3.07	1.84792	44.35	1.8344	1
A12	Soil3	Soil3_CE239	4.987	Slurry	None	32	3.07	2.33056	55.9333	1.78027	1
A12	Soil3	Soil3_CE239	4.987	Slurry	None	32	3.07	2.82361	67.7667	1.80157	1
A12	Soil3	Soil3_CE239	4.987	Slurry	None	32	3.07	3.85139	92.4333	1.7953	1
B12	Soil3	Soil3_CE239	4.987	Slurry	None	32	3.07	0	0	1.82463	2
B12	Soil3	Soil3_CE239	4.987	Slurry	None	32	3.07	0.198611	4.76667	1.95427	2
B12	Soil3	Soil3_CE239	4.987	Slurry	None	32	3.07	0.358333	8.6	1.90397	2
B12	Soil3	Soil3_CE239	4.987	Slurry	None	32	3.07	0.844444	20.2667	1.91745	2
B12	Soil3	Soil3_CE239	4.987	Slurry	None	32	3.07	1.07708	25.85	1.84295	2
B12	Soil3	Soil3_CE239	4.987	Slurry	None	32	3.07	1.34444	32.2667	1.96648	2
B12	Soil3	Soil3_CE239	4.987	Slurry	None	32	3.07	1.84792	44.35	1.88732	2
B12	Soil3	Soil3_CE239	4.987	Slurry	None	32	3.07	2.33056	55.9333	1.84265	2
B12	Soil3	Soil3_CE239	4.987	Slurry	None	32	3.07	2.82361	67.7667	1.89087	2
B12	Soil3	Soil3_CE239	4.987	Slurry	None	32	3.07	3.85139	92.4333	1.82336	2
C12	Soil3	Soil3_CE239	4.987	Slurry	None	32	3.07	0	0	1.8473	3
C12	Soil3	Soil3_CE239	4.987	Slurry	None	32	3.07	0.198611	4.76667	1.95745	3
C12	Soil3	Soil3_CE239	4.987	Slurry	None	32	3.07	0.358333	8.6	1.91271	3
C12	Soil3	Soil3_CE239	4.987	Slurry	None	32	3.07	0.844444	20.2667	1.89106	3
C12	Soil3	Soil3_CE239	4.987	Slurry	None	32	3.07	1.07708	25.85	1.86776	3
C12	Soil3	Soil3_CE239	4.987	Slurry	None	32	3.07	1.34444	32.2667	1.93808	3
C12	Soil3	Soil3_CE239	4.987	Slurry	None	32	3.07	1.84792	44.35	1.8891	3
C12	Soil3	Soil3_CE239	4.987	Slurry	None	32	3.07	2.33056	55.9333	1.82301	3
C12	Soil3	Soil3_CE239	4.987	Slurry	None	32	3.07	2.82361	67.7667	1.82215	3
C12	Soil3	Soil3_CE239	4.987	Slurry	None	32	3.07	3.85139	92.4333	1.77443	3
A07	Soil2	Soil2_Acidic12	5.094	Slurry	CHL	-100	8.6	0	0	1.36352	1
A07	Soil2	Soil2_Acidic12	5.094	Slurry	CHL	-100	8.6	0.177083	4.25	1.41195	1
A07	Soil2	Soil2_Acidic12	5.094	Slurry	CHL	-100	8.6	0.34375	8.25	1.48909	1
A07	Soil2	Soil2_Acidic12	5.094	Slurry	CHL	-100	8.6	0.690972	16.5833	1.45081	1
A07	Soil2	Soil2_Acidic12	5.094	Slurry	CHL	-100	8.6	0.9375	22.5	1.42823	1
A07	Soil2	Soil2_Acidic12	5.094	Slurry	CHL	-100	8.6	1.19444	28.6667	1.50639	1
A07	Soil2	Soil2_Acidic12	5.094	Slurry	CHL	-100	8.6	1.70833	41	1.34987	1
A07	Soil2	Soil2_Acidic12	5.094	Slurry	CHL	-100	8.6	2.20833	53	1.4008	1
A07	Soil2	Soil2_Acidic12	5.094	Slurry	CHL	-100	8.6	2.70486	64.9167	1.21473	1
A07	Soil2	Soil2_Acidic12	5.094	Slurry	CHL	-100	8.6	3.72222	89.3333	1.61019	1
C07	Soil2	Soil2_Acidic12	5.094	Slurry	CHL	-100	8.6	0	0	1.39282	2
C07	Soil2	Soil2_Acidic12	5.094	Slurry	CHL	-100	8.6	0.177083	4.25	1.48104	2
C07	Soil2	Soil2_Acidic12	5.094	Slurry	CHL	-100	8.6	0.34375	8.25	1.54779	2
C07	Soil2	Soil2_Acidic12	5.094	Slurry	CHL	-100	8.6	0.690972	16.5833	1.51428	2
C07	Soil2	Soil2_Acidic12	5.094	Slurry	CHL	-100	8.6	0.9375	22.5	1.494	2
C07	Soil2	Soil2_Acidic12	5.094	Slurry	CHL	-100	8.6	1.19444	28.6667	1.54107	2
C07	Soil2	Soil2_Acidic12	5.094	Slurry	CHL	-100	8.6	1.70833	41	1.47273	2
C07	Soil2	Soil2_Acidic12	5.094	Slurry	CHL	-100	8.6	2.20833	53	1.40447	2
C07	Soil2	Soil2_Acidic12	5.094	Slurry	CHL	-100	8.6	2.70486	64.9167	1.36784	2
C07	Soil2	Soil2_Acidic12	5.094	Slurry	CHL	-100	8.6	3.72222	89.3333	1.58483	2
E07	Soil2	Soil2_Acidic12	5.094	Slurry	CHL	-100	8.6	0	0	1.39291	3
E07	Soil2	Soil2_Acidic12	5.094	Slurry	CHL	-100	8.6	0.177083	4.25	1.52135	3
E07	Soil2	Soil2_Acidic12	5.094	Slurry	CHL	-100	8.6	0.34375	8.25	1.57097	3
E07	Soil2	Soil2_Acidic12	5.094	Slurry	CHL	-100	8.6	0.690972	16.5833	1.51874	3
E07	Soil2	Soil2_Acidic12	5.094	Slurry	CHL	-100	8.6	0.9375	22.5	1.5293	3
E07	Soil2	Soil2_Acidic12	5.094	Slurry	CHL	-100	8.6	1.19444	28.6667	1.596	3
E07	Soil2	Soil2_Acidic12	5.094	Slurry	CHL	-100	8.6	1.70833	41	1.47489	3
E07	Soil2	Soil2_Acidic12	5.094	Slurry	CHL	-100	8.6	2.20833	53	1.45191	3
E07	Soil2	Soil2_Acidic12	5.094	Slurry	CHL	-100	8.6	2.70486	64.9167	1.39518	3
E07	Soil2	Soil2_Acidic12	5.094	Slurry	CHL	-100	8.6	3.72222	89.3333	1.67353	3
B07	Soil2	Soil2_Acidic12	5.094	Slurry	CHL	-45	8.07508	0	0	1.82	1
B07	Soil2	Soil2_Acidic12	5.094	Slurry	CHL	-45	8.07508	0.177083	4.25	1.69802	1
B07	Soil2	Soil2_Acidic12	5.094	Slurry	CHL	-45	8.07508	0.34375	8.25	1.7634	1
B07	Soil2	Soil2_Acidic12	5.094	Slurry	CHL	-45	8.07508	0.690972	16.5833	1.70286	1
B07	Soil2	Soil2_Acidic12	5.094	Slurry	CHL	-45	8.07508	0.9375	22.5	1.63209	1
B07	Soil2	Soil2_Acidic12	5.094	Slurry	CHL	-45	8.07508	1.19444	28.6667	1.60403	1
B07	Soil2	Soil2_Acidic12	5.094	Slurry	CHL	-45	8.07508	1.70833	41	1.52142	1
B07	Soil2	Soil2_Acidic12	5.094	Slurry	CHL	-45	8.07508	2.20833	53	1.43386	1
B07	Soil2	Soil2_Acidic12	5.094	Slurry	CHL	-45	8.07508	2.70486	64.9167	1.394	1
B07	Soil2	Soil2_Acidic12	5.094	Slurry	CHL	-45	8.07508	3.72222	89.3333	1.35634	1
D07	Soil2	Soil2_Acidic12	5.094	Slurry	CHL	-45	8.07508	0	0	1.84642	2
D07	Soil2	Soil2_Acidic12	5.094	Slurry	CHL	-45	8.07508	0.177083	4.25	1.69866	2
D07	Soil2	Soil2_Acidic12	5.094	Slurry	CHL	-45	8.07508	0.34375	8.25	1.7349	2
D07	Soil2	Soil2_Acidic12	5.094	Slurry	CHL	-45	8.07508	0.690972	16.5833	1.66918	2
D07	Soil2	Soil2_Acidic12	5.094	Slurry	CHL	-45	8.07508	0.9375	22.5	1.62374	2
D07	Soil2	Soil2_Acidic12	5.094	Slurry	CHL	-45	8.07508	1.19444	28.6667	1.60255	2
D07	Soil2	Soil2_Acidic12	5.094	Slurry	CHL	-45	8.07508	1.70833	41	1.52431	2
D07	Soil2	Soil2_Acidic12	5.094	Slurry	CHL	-45	8.07508	2.20833	53	1.45886	2
D07	Soil2	Soil2_Acidic12	5.094	Slurry	CHL	-45	8.07508	2.70486	64.9167	1.40615	2
D07	Soil2	Soil2_Acidic12	5.094	Slurry	CHL	-45	8.07508	3.72222	89.3333	1.39743	2
F07	Soil2	Soil2_Acidic12	5.094	Slurry	CHL	-45	8.07508	0	0	1.86484	3
F07	Soil2	Soil2_Acidic12	5.094	Slurry	CHL	-45	8.07508	0.177083	4.25	1.74895	3
F07	Soil2	Soil2_Acidic12	5.094	Slurry	CHL	-45	8.07508	0.34375	8.25	1.77315	3
F07	Soil2	Soil2_Acidic12	5.094	Slurry	CHL	-45	8.07508	0.690972	16.5833	1.70456	3
F07	Soil2	Soil2_Acidic12	5.094	Slurry	CHL	-45	8.07508	0.9375	22.5	1.66558	3
F07	Soil2	Soil2_Acidic12	5.094	Slurry	CHL	-45	8.07508	1.19444	28.6667	1.64277	3
F07	Soil2	Soil2_Acidic12	5.094	Slurry	CHL	-45	8.07508	1.70833	41	1.54347	3
F07	Soil2	Soil2_Acidic12	5.094	Slurry	CHL	-45	8.07508	2.20833	53	1.43892	3
F07	Soil2	Soil2_Acidic12	5.094	Slurry	CHL	-45	8.07508	2.70486	64.9167	1.3964	3
F07	Soil2	Soil2_Acidic12	5.094	Slurry	CHL	-45	8.07508	3.72222	89.3333	1.37331	3
A08	Soil2	Soil2_Acidic12	5.094	Slurry	CHL	-32	7.71471	0	0	1.82601	1
A08	Soil2	Soil2_Acidic12	5.094	Slurry	CHL	-32	7.71471	0.177083	4.25	1.80369	1
A08	Soil2	Soil2_Acidic12	5.094	Slurry	CHL	-32	7.71471	0.34375	8.25	1.81119	1
A08	Soil2	Soil2_Acidic12	5.094	Slurry	CHL	-32	7.71471	0.690972	16.5833	1.73399	1
A08	Soil2	Soil2_Acidic12	5.094	Slurry	CHL	-32	7.71471	0.9375	22.5	1.6706	1
A08	Soil2	Soil2_Acidic12	5.094	Slurry	CHL	-32	7.71471	1.19444	28.6667	1.66146	1
A08	Soil2	Soil2_Acidic12	5.094	Slurry	CHL	-32	7.71471	1.70833	41	1.50714	1
A08	Soil2	Soil2_Acidic12	5.094	Slurry	CHL	-32	7.71471	2.20833	53	1.37244	1
A08	Soil2	Soil2_Acidic12	5.094	Slurry	CHL	-32	7.71471	2.70486	64.9167	1.30796	1
A08	Soil2	Soil2_Acidic12	5.094	Slurry	CHL	-32	7.71471	3.72222	89.3333	1.20824	1
C08	Soil2	Soil2_Acidic12	5.094	Slurry	CHL	-32	7.71471	0	0	1.82698	2
C08	Soil2	Soil2_Acidic12	5.094	Slurry	CHL	-32	7.71471	0.177083	4.25	1.77851	2
C08	Soil2	Soil2_Acidic12	5.094	Slurry	CHL	-32	7.71471	0.34375	8.25	1.80802	2
C08	Soil2	Soil2_Acidic12	5.094	Slurry	CHL	-32	7.71471	0.690972	16.5833	1.71374	2
C08	Soil2	Soil2_Acidic12	5.094	Slurry	CHL	-32	7.71471	0.9375	22.5	1.67892	2
C08	Soil2	Soil2_Acidic12	5.094	Slurry	CHL	-32	7.71471	1.19444	28.6667	1.66527	2
C08	Soil2	Soil2_Acidic12	5.094	Slurry	CHL	-32	7.71471	1.70833	41	1.5212	2
C08	Soil2	Soil2_Acidic12	5.094	Slurry	CHL	-32	7.71471	2.20833	53	1.36266	2
C08	Soil2	Soil2_Acidic12	5.094	Slurry	CHL	-32	7.71471	2.70486	64.9167	1.34473	2
C08	Soil2	Soil2_Acidic12	5.094	Slurry	CHL	-32	7.71471	3.72222	89.3333	1.22765	2
E08	Soil2	Soil2_Acidic12	5.094	Slurry	CHL	-32	7.71471	0	0	1.87506	3
E08	Soil2	Soil2_Acidic12	5.094	Slurry	CHL	-32	7.71471	0.177083	4.25	1.75626	3
E08	Soil2	Soil2_Acidic12	5.094	Slurry	CHL	-32	7.71471	0.34375	8.25	1.76946	3
E08	Soil2	Soil2_Acidic12	5.094	Slurry	CHL	-32	7.71471	0.690972	16.5833	1.70627	3
E08	Soil2	Soil2_Acidic12	5.094	Slurry	CHL	-32	7.71471	0.9375	22.5	1.6711	3
E08	Soil2	Soil2_Acidic12	5.094	Slurry	CHL	-32	7.71471	1.19444	28.6667	1.65965	3
E08	Soil2	Soil2_Acidic12	5.094	Slurry	CHL	-32	7.71471	1.70833	41	1.54081	3
E08	Soil2	Soil2_Acidic12	5.094	Slurry	CHL	-32	7.71471	2.20833	53	1.39446	3
E08	Soil2	Soil2_Acidic12	5.094	Slurry	CHL	-32	7.71471	2.70486	64.9167	1.33915	3
E08	Soil2	Soil2_Acidic12	5.094	Slurry	CHL	-32	7.71471	3.72222	89.3333	1.29335	3
B08	Soil2	Soil2_Acidic12	5.094	Slurry	CHL	-24	7.24625	0	0	1.82222	1
B08	Soil2	Soil2_Acidic12	5.094	Slurry	CHL	-24	7.24625	0.177083	4.25	1.8285	1
B08	Soil2	Soil2_Acidic12	5.094	Slurry	CHL	-24	7.24625	0.34375	8.25	1.84691	1
B08	Soil2	Soil2_Acidic12	5.094	Slurry	CHL	-24	7.24625	0.690972	16.5833	1.73243	1
B08	Soil2	Soil2_Acidic12	5.094	Slurry	CHL	-24	7.24625	0.9375	22.5	1.6606	1
B08	Soil2	Soil2_Acidic12	5.094	Slurry	CHL	-24	7.24625	1.19444	28.6667	1.66036	1
B08	Soil2	Soil2_Acidic12	5.094	Slurry	CHL	-24	7.24625	1.70833	41	1.52082	1
B08	Soil2	Soil2_Acidic12	5.094	Slurry	CHL	-24	7.24625	2.20833	53	1.3709	1
B08	Soil2	Soil2_Acidic12	5.094	Slurry	CHL	-24	7.24625	2.70486	64.9167	1.28091	1
B08	Soil2	Soil2_Acidic12	5.094	Slurry	CHL	-24	7.24625	3.72222	89.3333	1.17113	1
D08	Soil2	Soil2_Acidic12	5.094	Slurry	CHL	-24	7.24625	0	0	1.92468	2
D08	Soil2	Soil2_Acidic12	5.094	Slurry	CHL	-24	7.24625	0.177083	4.25	1.82672	2
D08	Soil2	Soil2_Acidic12	5.094	Slurry	CHL	-24	7.24625	0.34375	8.25	1.78846	2
D08	Soil2	Soil2_Acidic12	5.094	Slurry	CHL	-24	7.24625	0.690972	16.5833	1.72217	2
D08	Soil2	Soil2_Acidic12	5.094	Slurry	CHL	-24	7.24625	0.9375	22.5	1.67731	2
D08	Soil2	Soil2_Acidic12	5.094	Slurry	CHL	-24	7.24625	1.19444	28.6667	1.71946	2
D08	Soil2	Soil2_Acidic12	5.094	Slurry	CHL	-24	7.24625	1.70833	41	1.58167	2
D08	Soil2	Soil2_Acidic12	5.094	Slurry	CHL	-24	7.24625	2.20833	53	1.38223	2
D08	Soil2	Soil2_Acidic12	5.094	Slurry	CHL	-24	7.24625	2.70486	64.9167	1.35157	2
D08	Soil2	Soil2_Acidic12	5.094	Slurry	CHL	-24	7.24625	3.72222	89.3333	1.20071	2
F08	Soil2	Soil2_Acidic12	5.094	Slurry	CHL	-24	7.24625	0	0	1.90642	3
F08	Soil2	Soil2_Acidic12	5.094	Slurry	CHL	-24	7.24625	0.177083	4.25	1.87634	3
F08	Soil2	Soil2_Acidic12	5.094	Slurry	CHL	-24	7.24625	0.34375	8.25	1.81823	3
F08	Soil2	Soil2_Acidic12	5.094	Slurry	CHL	-24	7.24625	0.690972	16.5833	1.78345	3
F08	Soil2	Soil2_Acidic12	5.094	Slurry	CHL	-24	7.24625	0.9375	22.5	1.717	3
F08	Soil2	Soil2_Acidic12	5.094	Slurry	CHL	-24	7.24625	1.19444	28.6667	1.66007	3
F08	Soil2	Soil2_Acidic12	5.094	Slurry	CHL	-24	7.24625	1.70833	41	1.54515	3
F08	Soil2	Soil2_Acidic12	5.094	Slurry	CHL	-24	7.24625	2.20833	53	1.38642	3
F08	Soil2	Soil2_Acidic12	5.094	Slurry	CHL	-24	7.24625	2.70486	64.9167	1.32107	3
F08	Soil2	Soil2_Acidic12	5.094	Slurry	CHL	-24	7.24625	3.72222	89.3333	1.18955	3
A09	Soil2	Soil2_Acidic12	5.094	Slurry	CHL	-19	6.98198	0	0	2.02733	1
A09	Soil2	Soil2_Acidic12	5.094	Slurry	CHL	-19	6.98198	0.177083	4.25	1.92234	1
A09	Soil2	Soil2_Acidic12	5.094	Slurry	CHL	-19	6.98198	0.34375	8.25	1.91612	1
A09	Soil2	Soil2_Acidic12	5.094	Slurry	CHL	-19	6.98198	0.690972	16.5833	1.69969	1
A09	Soil2	Soil2_Acidic12	5.094	Slurry	CHL	-19	6.98198	0.9375	22.5	1.62111	1
A09	Soil2	Soil2_Acidic12	5.094	Slurry	CHL	-19	6.98198	1.19444	28.6667	1.51949	1
A09	Soil2	Soil2_Acidic12	5.094	Slurry	CHL	-19	6.98198	1.70833	41	1.26495	1
A09	Soil2	Soil2_Acidic12	5.094	Slurry	CHL	-19	6.98198	2.20833	53	1.11166	1
A09	Soil2	Soil2_Acidic12	5.094	Slurry	CHL	-19	6.98198	2.70486	64.9167	0.946405	1
A09	Soil2	Soil2_Acidic12	5.094	Slurry	CHL	-19	6.98198	3.72222	89.3333	0.753991	1
C09	Soil2	Soil2_Acidic12	5.094	Slurry	CHL	-19	6.98198	0	0	2.00521	2
C09	Soil2	Soil2_Acidic12	5.094	Slurry	CHL	-19	6.98198	0.177083	4.25	1.89207	2
C09	Soil2	Soil2_Acidic12	5.094	Slurry	CHL	-19	6.98198	0.34375	8.25	1.86455	2
C09	Soil2	Soil2_Acidic12	5.094	Slurry	CHL	-19	6.98198	0.690972	16.5833	1.70305	2
C09	Soil2	Soil2_Acidic12	5.094	Slurry	CHL	-19	6.98198	0.9375	22.5	1.60029	2
C09	Soil2	Soil2_Acidic12	5.094	Slurry	CHL	-19	6.98198	1.19444	28.6667	1.52484	2
C09	Soil2	Soil2_Acidic12	5.094	Slurry	CHL	-19	6.98198	1.70833	41	1.27579	2
C09	Soil2	Soil2_Acidic12	5.094	Slurry	CHL	-19	6.98198	2.20833	53	1.06469	2
C09	Soil2	Soil2_Acidic12	5.094	Slurry	CHL	-19	6.98198	2.70486	64.9167	0.968402	2
C09	Soil2	Soil2_Acidic12	5.094	Slurry	CHL	-19	6.98198	3.72222	89.3333	0.712468	2
E09	Soil2	Soil2_Acidic12	5.094	Slurry	CHL	-19	6.98198	0	0	1.98784	3
E09	Soil2	Soil2_Acidic12	5.094	Slurry	CHL	-19	6.98198	0.177083	4.25	1.95926	3
E09	Soil2	Soil2_Acidic12	5.094	Slurry	CHL	-19	6.98198	0.34375	8.25	1.8863	3
E09	Soil2	Soil2_Acidic12	5.094	Slurry	CHL	-19	6.98198	0.690972	16.5833	1.74064	3
E09	Soil2	Soil2_Acidic12	5.094	Slurry	CHL	-19	6.98198	0.9375	22.5	1.62966	3
E09	Soil2	Soil2_Acidic12	5.094	Slurry	CHL	-19	6.98198	1.19444	28.6667	1.51736	3
E09	Soil2	Soil2_Acidic12	5.094	Slurry	CHL	-19	6.98198	1.70833	41	1.31743	3
E09	Soil2	Soil2_Acidic12	5.094	Slurry	CHL	-19	6.98198	2.20833	53	1.11493	3
E09	Soil2	Soil2_Acidic12	5.094	Slurry	CHL	-19	6.98198	2.70486	64.9167	1.00285	3
E09	Soil2	Soil2_Acidic12	5.094	Slurry	CHL	-19	6.98198	3.72222	89.3333	0.836321	3
B09	Soil2	Soil2_Acidic12	5.094	Slurry	CHL	-15	6.63363	0	0	2.01389	1
B09	Soil2	Soil2_Acidic12	5.094	Slurry	CHL	-15	6.63363	0.177083	4.25	1.89682	1
B09	Soil2	Soil2_Acidic12	5.094	Slurry	CHL	-15	6.63363	0.34375	8.25	1.91769	1
B09	Soil2	Soil2_Acidic12	5.094	Slurry	CHL	-15	6.63363	0.690972	16.5833	1.65583	1
B09	Soil2	Soil2_Acidic12	5.094	Slurry	CHL	-15	6.63363	0.9375	22.5	1.5796	1
B09	Soil2	Soil2_Acidic12	5.094	Slurry	CHL	-15	6.63363	1.19444	28.6667	1.47968	1
B09	Soil2	Soil2_Acidic12	5.094	Slurry	CHL	-15	6.63363	1.70833	41	1.26896	1
B09	Soil2	Soil2_Acidic12	5.094	Slurry	CHL	-15	6.63363	2.20833	53	1.08804	1
B09	Soil2	Soil2_Acidic12	5.094	Slurry	CHL	-15	6.63363	2.70486	64.9167	0.955087	1
B09	Soil2	Soil2_Acidic12	5.094	Slurry	CHL	-15	6.63363	3.72222	89.3333	0.706671	1
D09	Soil2	Soil2_Acidic12	5.094	Slurry	CHL	-15	6.63363	0	0	2.01231	2
D09	Soil2	Soil2_Acidic12	5.094	Slurry	CHL	-15	6.63363	0.177083	4.25	1.94823	2
D09	Soil2	Soil2_Acidic12	5.094	Slurry	CHL	-15	6.63363	0.34375	8.25	1.93535	2
D09	Soil2	Soil2_Acidic12	5.094	Slurry	CHL	-15	6.63363	0.690972	16.5833	1.73072	2
D09	Soil2	Soil2_Acidic12	5.094	Slurry	CHL	-15	6.63363	0.9375	22.5	1.57977	2
D09	Soil2	Soil2_Acidic12	5.094	Slurry	CHL	-15	6.63363	1.19444	28.6667	1.5439	2
D09	Soil2	Soil2_Acidic12	5.094	Slurry	CHL	-15	6.63363	1.70833	41	1.30276	2
D09	Soil2	Soil2_Acidic12	5.094	Slurry	CHL	-15	6.63363	2.20833	53	1.07963	2
D09	Soil2	Soil2_Acidic12	5.094	Slurry	CHL	-15	6.63363	2.70486	64.9167	0.975949	2
D09	Soil2	Soil2_Acidic12	5.094	Slurry	CHL	-15	6.63363	3.72222	89.3333	0.775193	2
F09	Soil2	Soil2_Acidic12	5.094	Slurry	CHL	-15	6.63363	0	0	2.0129	3
F09	Soil2	Soil2_Acidic12	5.094	Slurry	CHL	-15	6.63363	0.177083	4.25	1.92317	3
F09	Soil2	Soil2_Acidic12	5.094	Slurry	CHL	-15	6.63363	0.34375	8.25	1.92718	3
F09	Soil2	Soil2_Acidic12	5.094	Slurry	CHL	-15	6.63363	0.690972	16.5833	1.72048	3
F09	Soil2	Soil2_Acidic12	5.094	Slurry	CHL	-15	6.63363	0.9375	22.5	1.61418	3
F09	Soil2	Soil2_Acidic12	5.094	Slurry	CHL	-15	6.63363	1.19444	28.6667	1.55004	3
F09	Soil2	Soil2_Acidic12	5.094	Slurry	CHL	-15	6.63363	1.70833	41	1.29971	3
F09	Soil2	Soil2_Acidic12	5.094	Slurry	CHL	-15	6.63363	2.20833	53	1.08676	3
F09	Soil2	Soil2_Acidic12	5.094	Slurry	CHL	-15	6.63363	2.70486	64.9167	0.960866	3
F09	Soil2	Soil2_Acidic12	5.094	Slurry	CHL	-15	6.63363	3.72222	89.3333	0.732331	3
A10	Soil2	Soil2_Acidic12	5.094	Slurry	CHL	-11	6.23724	0	0	2.01106	1
A10	Soil2	Soil2_Acidic12	5.094	Slurry	CHL	-11	6.23724	0.177083	4.25	1.90962	1
A10	Soil2	Soil2_Acidic12	5.094	Slurry	CHL	-11	6.23724	0.34375	8.25	1.93703	1
A10	Soil2	Soil2_Acidic12	5.094	Slurry	CHL	-11	6.23724	0.690972	16.5833	1.70375	1
A10	Soil2	Soil2_Acidic12	5.094	Slurry	CHL	-11	6.23724	0.9375	22.5	1.59465	1
A10	Soil2	Soil2_Acidic12	5.094	Slurry	CHL	-11	6.23724	1.19444	28.6667	1.51942	1
A10	Soil2	Soil2_Acidic12	5.094	Slurry	CHL	-11	6.23724	1.70833	41	1.23817	1
A10	Soil2	Soil2_Acidic12	5.094	Slurry	CHL	-11	6.23724	2.20833	53	1.10275	1
A10	Soil2	Soil2_Acidic12	5.094	Slurry	CHL	-11	6.23724	2.70486	64.9167	0.941074	1
A10	Soil2	Soil2_Acidic12	5.094	Slurry	CHL	-11	6.23724	3.72222	89.3333	0.713917	1
C10	Soil2	Soil2_Acidic12	5.094	Slurry	CHL	-11	6.23724	0	0	2.03121	2
C10	Soil2	Soil2_Acidic12	5.094	Slurry	CHL	-11	6.23724	0.177083	4.25	1.88677	2
C10	Soil2	Soil2_Acidic12	5.094	Slurry	CHL	-11	6.23724	0.34375	8.25	1.89614	2
C10	Soil2	Soil2_Acidic12	5.094	Slurry	CHL	-11	6.23724	0.690972	16.5833	1.66615	2
C10	Soil2	Soil2_Acidic12	5.094	Slurry	CHL	-11	6.23724	0.9375	22.5	1.59527	2
C10	Soil2	Soil2_Acidic12	5.094	Slurry	CHL	-11	6.23724	1.19444	28.6667	1.48272	2
C10	Soil2	Soil2_Acidic12	5.094	Slurry	CHL	-11	6.23724	1.70833	41	1.21644	2
C10	Soil2	Soil2_Acidic12	5.094	Slurry	CHL	-11	6.23724	2.20833	53	1.06135	2
C10	Soil2	Soil2_Acidic12	5.094	Slurry	CHL	-11	6.23724	2.70486	64.9167	0.942654	2
C10	Soil2	Soil2_Acidic12	5.094	Slurry	CHL	-11	6.23724	3.72222	89.3333	0.702846	2
E10	Soil2	Soil2_Acidic12	5.094	Slurry	CHL	-11	6.23724	0	0	1.99481	3
E10	Soil2	Soil2_Acidic12	5.094	Slurry	CHL	-11	6.23724	0.177083	4.25	1.96303	3
E10	Soil2	Soil2_Acidic12	5.094	Slurry	CHL	-11	6.23724	0.34375	8.25	1.87679	3
E10	Soil2	Soil2_Acidic12	5.094	Slurry	CHL	-11	6.23724	0.690972	16.5833	1.71019	3
E10	Soil2	Soil2_Acidic12	5.094	Slurry	CHL	-11	6.23724	0.9375	22.5	1.62587	3
E10	Soil2	Soil2_Acidic12	5.094	Slurry	CHL	-11	6.23724	1.19444	28.6667	1.47707	3
E10	Soil2	Soil2_Acidic12	5.094	Slurry	CHL	-11	6.23724	1.70833	41	1.26862	3
E10	Soil2	Soil2_Acidic12	5.094	Slurry	CHL	-11	6.23724	2.20833	53	1.06883	3
E10	Soil2	Soil2_Acidic12	5.094	Slurry	CHL	-11	6.23724	2.70486	64.9167	0.949561	3
E10	Soil2	Soil2_Acidic12	5.094	Slurry	CHL	-11	6.23724	3.72222	89.3333	0.666867	3
B10	Soil2	Soil2_Acidic12	5.094	Slurry	CHL	-7	5.94895	0	0	1.97105	1
B10	Soil2	Soil2_Acidic12	5.094	Slurry	CHL	-7	5.94895	0.177083	4.25	1.91422	1
B10	Soil2	Soil2_Acidic12	5.094	Slurry	CHL	-7	5.94895	0.34375	8.25	1.86894	1
B10	Soil2	Soil2_Acidic12	5.094	Slurry	CHL	-7	5.94895	0.690972	16.5833	1.67961	1
B10	Soil2	Soil2_Acidic12	5.094	Slurry	CHL	-7	5.94895	0.9375	22.5	1.57875	1
B10	Soil2	Soil2_Acidic12	5.094	Slurry	CHL	-7	5.94895	1.19444	28.6667	1.4773	1
B10	Soil2	Soil2_Acidic12	5.094	Slurry	CHL	-7	5.94895	1.70833	41	1.25072	1
B10	Soil2	Soil2_Acidic12	5.094	Slurry	CHL	-7	5.94895	2.20833	53	1.04316	1
B10	Soil2	Soil2_Acidic12	5.094	Slurry	CHL	-7	5.94895	2.70486	64.9167	0.922348	1
B10	Soil2	Soil2_Acidic12	5.094	Slurry	CHL	-7	5.94895	3.72222	89.3333	0.666346	1
D10	Soil2	Soil2_Acidic12	5.094	Slurry	CHL	-7	5.94895	0	0	1.98522	2
D10	Soil2	Soil2_Acidic12	5.094	Slurry	CHL	-7	5.94895	0.177083	4.25	1.93636	2
D10	Soil2	Soil2_Acidic12	5.094	Slurry	CHL	-7	5.94895	0.34375	8.25	1.82737	2
D10	Soil2	Soil2_Acidic12	5.094	Slurry	CHL	-7	5.94895	0.690972	16.5833	1.70499	2
D10	Soil2	Soil2_Acidic12	5.094	Slurry	CHL	-7	5.94895	0.9375	22.5	1.57598	2
D10	Soil2	Soil2_Acidic12	5.094	Slurry	CHL	-7	5.94895	1.19444	28.6667	1.51101	2
D10	Soil2	Soil2_Acidic12	5.094	Slurry	CHL	-7	5.94895	1.70833	41	1.30536	2
D10	Soil2	Soil2_Acidic12	5.094	Slurry	CHL	-7	5.94895	2.20833	53	1.05439	2
D10	Soil2	Soil2_Acidic12	5.094	Slurry	CHL	-7	5.94895	2.70486	64.9167	0.997461	2
D10	Soil2	Soil2_Acidic12	5.094	Slurry	CHL	-7	5.94895	3.72222	89.3333	0.723099	2
F10	Soil2	Soil2_Acidic12	5.094	Slurry	CHL	-7	5.94895	0	0	2.01718	3
F10	Soil2	Soil2_Acidic12	5.094	Slurry	CHL	-7	5.94895	0.177083	4.25	1.95623	3
F10	Soil2	Soil2_Acidic12	5.094	Slurry	CHL	-7	5.94895	0.34375	8.25	1.85536	3
F10	Soil2	Soil2_Acidic12	5.094	Slurry	CHL	-7	5.94895	0.690972	16.5833	1.76462	3
F10	Soil2	Soil2_Acidic12	5.094	Slurry	CHL	-7	5.94895	0.9375	22.5	1.60665	3
F10	Soil2	Soil2_Acidic12	5.094	Slurry	CHL	-7	5.94895	1.19444	28.6667	1.50956	3
F10	Soil2	Soil2_Acidic12	5.094	Slurry	CHL	-7	5.94895	1.70833	41	1.29541	3
F10	Soil2	Soil2_Acidic12	5.094	Slurry	CHL	-7	5.94895	2.20833	53	1.06591	3
F10	Soil2	Soil2_Acidic12	5.094	Slurry	CHL	-7	5.94895	2.70486	64.9167	0.965418	3
F10	Soil2	Soil2_Acidic12	5.094	Slurry	CHL	-7	5.94895	3.72222	89.3333	0.726844	3
A11	Soil2	Soil2_Acidic12	5.094	Slurry	CHL	-4	5.10811	0	0	2.06572	1
A11	Soil2	Soil2_Acidic12	5.094	Slurry	CHL	-4	5.10811	0.177083	4.25	2.00087	1
A11	Soil2	Soil2_Acidic12	5.094	Slurry	CHL	-4	5.10811	0.34375	8.25	1.91751	1
A11	Soil2	Soil2_Acidic12	5.094	Slurry	CHL	-4	5.10811	0.690972	16.5833	1.76697	1
A11	Soil2	Soil2_Acidic12	5.094	Slurry	CHL	-4	5.10811	0.9375	22.5	1.63334	1
A11	Soil2	Soil2_Acidic12	5.094	Slurry	CHL	-4	5.10811	1.19444	28.6667	1.58325	1
A11	Soil2	Soil2_Acidic12	5.094	Slurry	CHL	-4	5.10811	1.70833	41	1.29588	1
A11	Soil2	Soil2_Acidic12	5.094	Slurry	CHL	-4	5.10811	2.20833	53	1.16309	1
A11	Soil2	Soil2_Acidic12	5.094	Slurry	CHL	-4	5.10811	2.70486	64.9167	1.02065	1
A11	Soil2	Soil2_Acidic12	5.094	Slurry	CHL	-4	5.10811	3.72222	89.3333	0.810187	1
C11	Soil2	Soil2_Acidic12	5.094	Slurry	CHL	-4	5.10811	0	0	2.04367	2
C11	Soil2	Soil2_Acidic12	5.094	Slurry	CHL	-4	5.10811	0.177083	4.25	1.97821	2
C11	Soil2	Soil2_Acidic12	5.094	Slurry	CHL	-4	5.10811	0.34375	8.25	1.91658	2
C11	Soil2	Soil2_Acidic12	5.094	Slurry	CHL	-4	5.10811	0.690972	16.5833	1.73752	2
C11	Soil2	Soil2_Acidic12	5.094	Slurry	CHL	-4	5.10811	0.9375	22.5	1.61863	2
C11	Soil2	Soil2_Acidic12	5.094	Slurry	CHL	-4	5.10811	1.19444	28.6667	1.57602	2
C11	Soil2	Soil2_Acidic12	5.094	Slurry	CHL	-4	5.10811	1.70833	41	1.30878	2
C11	Soil2	Soil2_Acidic12	5.094	Slurry	CHL	-4	5.10811	2.20833	53	1.17449	2
C11	Soil2	Soil2_Acidic12	5.094	Slurry	CHL	-4	5.10811	2.70486	64.9167	1.01784	2
C11	Soil2	Soil2_Acidic12	5.094	Slurry	CHL	-4	5.10811	3.72222	89.3333	0.803957	2
E11	Soil2	Soil2_Acidic12	5.094	Slurry	CHL	-4	5.10811	0	0	2.09024	3
E11	Soil2	Soil2_Acidic12	5.094	Slurry	CHL	-4	5.10811	0.177083	4.25	2.01755	3
E11	Soil2	Soil2_Acidic12	5.094	Slurry	CHL	-4	5.10811	0.34375	8.25	1.93515	3
E11	Soil2	Soil2_Acidic12	5.094	Slurry	CHL	-4	5.10811	0.690972	16.5833	1.76655	3
E11	Soil2	Soil2_Acidic12	5.094	Slurry	CHL	-4	5.10811	0.9375	22.5	1.67784	3
E11	Soil2	Soil2_Acidic12	5.094	Slurry	CHL	-4	5.10811	1.19444	28.6667	1.5774	3
E11	Soil2	Soil2_Acidic12	5.094	Slurry	CHL	-4	5.10811	1.70833	41	1.34856	3
E11	Soil2	Soil2_Acidic12	5.094	Slurry	CHL	-4	5.10811	2.20833	53	1.21003	3
E11	Soil2	Soil2_Acidic12	5.094	Slurry	CHL	-4	5.10811	2.70486	64.9167	1.04221	3
E11	Soil2	Soil2_Acidic12	5.094	Slurry	CHL	-4	5.10811	3.72222	89.3333	0.842111	3
G10	Soil2	Soil2_Acidic12	5.094	Slurry	CHL	0	4.38	0	0	2.07099	1
G10	Soil2	Soil2_Acidic12	5.094	Slurry	CHL	0	4.38	0.177083	4.25	1.89448	1
G10	Soil2	Soil2_Acidic12	5.094	Slurry	CHL	0	4.38	0.34375	8.25	1.91438	1
G10	Soil2	Soil2_Acidic12	5.094	Slurry	CHL	0	4.38	0.690972	16.5833	1.70704	1
G10	Soil2	Soil2_Acidic12	5.094	Slurry	CHL	0	4.38	0.9375	22.5	1.63453	1
G10	Soil2	Soil2_Acidic12	5.094	Slurry	CHL	0	4.38	1.19444	28.6667	1.54767	1
G10	Soil2	Soil2_Acidic12	5.094	Slurry	CHL	0	4.38	1.70833	41	1.38398	1
G10	Soil2	Soil2_Acidic12	5.094	Slurry	CHL	0	4.38	2.20833	53	1.27176	1
G10	Soil2	Soil2_Acidic12	5.094	Slurry	CHL	0	4.38	2.70486	64.9167	1.13873	1
G10	Soil2	Soil2_Acidic12	5.094	Slurry	CHL	0	4.38	3.72222	89.3333	0.918114	1
H10	Soil2	Soil2_Acidic12	5.094	Slurry	CHL	0	4.38	0	0	2.05436	2
H10	Soil2	Soil2_Acidic12	5.094	Slurry	CHL	0	4.38	0.177083	4.25	1.96152	2
H10	Soil2	Soil2_Acidic12	5.094	Slurry	CHL	0	4.38	0.34375	8.25	1.92579	2
H10	Soil2	Soil2_Acidic12	5.094	Slurry	CHL	0	4.38	0.690972	16.5833	1.7267	2
H10	Soil2	Soil2_Acidic12	5.094	Slurry	CHL	0	4.38	0.9375	22.5	1.66738	2
H10	Soil2	Soil2_Acidic12	5.094	Slurry	CHL	0	4.38	1.19444	28.6667	1.62311	2
H10	Soil2	Soil2_Acidic12	5.094	Slurry	CHL	0	4.38	1.70833	41	1.41708	2
H10	Soil2	Soil2_Acidic12	5.094	Slurry	CHL	0	4.38	2.20833	53	1.2237	2
H10	Soil2	Soil2_Acidic12	5.094	Slurry	CHL	0	4.38	2.70486	64.9167	1.11949	2
H10	Soil2	Soil2_Acidic12	5.094	Slurry	CHL	0	4.38	3.72222	89.3333	0.940622	2
G11	Soil2	Soil2_Acidic12	5.094	Slurry	CHL	0	4.38	0	0	2.02627	3
G11	Soil2	Soil2_Acidic12	5.094	Slurry	CHL	0	4.38	0.177083	4.25	1.99319	3
G11	Soil2	Soil2_Acidic12	5.094	Slurry	CHL	0	4.38	0.34375	8.25	1.89713	3
G11	Soil2	Soil2_Acidic12	5.094	Slurry	CHL	0	4.38	0.690972	16.5833	1.79366	3
G11	Soil2	Soil2_Acidic12	5.094	Slurry	CHL	0	4.38	0.9375	22.5	1.67114	3
G11	Soil2	Soil2_Acidic12	5.094	Slurry	CHL	0	4.38	1.19444	28.6667	1.59254	3
G11	Soil2	Soil2_Acidic12	5.094	Slurry	CHL	0	4.38	1.70833	41	1.40701	3
G11	Soil2	Soil2_Acidic12	5.094	Slurry	CHL	0	4.38	2.20833	53	1.25493	3
G11	Soil2	Soil2_Acidic12	5.094	Slurry	CHL	0	4.38	2.70486	64.9167	1.1373	3
G11	Soil2	Soil2_Acidic12	5.094	Slurry	CHL	0	4.38	3.72222	89.3333	0.895442	3
B11	Soil2	Soil2_Acidic12	5.094	Slurry	CHL	6	4.07508	0	0	2.03082	1
B11	Soil2	Soil2_Acidic12	5.094	Slurry	CHL	6	4.07508	0.177083	4.25	1.97868	1
B11	Soil2	Soil2_Acidic12	5.094	Slurry	CHL	6	4.07508	0.34375	8.25	1.95299	1
B11	Soil2	Soil2_Acidic12	5.094	Slurry	CHL	6	4.07508	0.690972	16.5833	1.76323	1
B11	Soil2	Soil2_Acidic12	5.094	Slurry	CHL	6	4.07508	0.9375	22.5	1.7052	1
B11	Soil2	Soil2_Acidic12	5.094	Slurry	CHL	6	4.07508	1.19444	28.6667	1.7165	1
B11	Soil2	Soil2_Acidic12	5.094	Slurry	CHL	6	4.07508	1.70833	41	1.59773	1
B11	Soil2	Soil2_Acidic12	5.094	Slurry	CHL	6	4.07508	2.20833	53	1.45691	1
B11	Soil2	Soil2_Acidic12	5.094	Slurry	CHL	6	4.07508	2.70486	64.9167	1.34159	1
B11	Soil2	Soil2_Acidic12	5.094	Slurry	CHL	6	4.07508	3.72222	89.3333	1.12867	1
D11	Soil2	Soil2_Acidic12	5.094	Slurry	CHL	6	4.07508	0	0	2.0208	2
D11	Soil2	Soil2_Acidic12	5.094	Slurry	CHL	6	4.07508	0.177083	4.25	1.90828	2
D11	Soil2	Soil2_Acidic12	5.094	Slurry	CHL	6	4.07508	0.34375	8.25	1.8949	2
D11	Soil2	Soil2_Acidic12	5.094	Slurry	CHL	6	4.07508	0.690972	16.5833	1.74429	2
D11	Soil2	Soil2_Acidic12	5.094	Slurry	CHL	6	4.07508	0.9375	22.5	1.69115	2
D11	Soil2	Soil2_Acidic12	5.094	Slurry	CHL	6	4.07508	1.19444	28.6667	1.64428	2
D11	Soil2	Soil2_Acidic12	5.094	Slurry	CHL	6	4.07508	1.70833	41	1.53735	2
D11	Soil2	Soil2_Acidic12	5.094	Slurry	CHL	6	4.07508	2.20833	53	1.39591	2
D11	Soil2	Soil2_Acidic12	5.094	Slurry	CHL	6	4.07508	2.70486	64.9167	1.31049	2
D11	Soil2	Soil2_Acidic12	5.094	Slurry	CHL	6	4.07508	3.72222	89.3333	1.01654	2
F11	Soil2	Soil2_Acidic12	5.094	Slurry	CHL	6	4.07508	0	0	1.96317	3
F11	Soil2	Soil2_Acidic12	5.094	Slurry	CHL	6	4.07508	0.177083	4.25	1.9675	3
F11	Soil2	Soil2_Acidic12	5.094	Slurry	CHL	6	4.07508	0.34375	8.25	1.90429	3
F11	Soil2	Soil2_Acidic12	5.094	Slurry	CHL	6	4.07508	0.690972	16.5833	1.82158	3
F11	Soil2	Soil2_Acidic12	5.094	Slurry	CHL	6	4.07508	0.9375	22.5	1.67553	3
F11	Soil2	Soil2_Acidic12	5.094	Slurry	CHL	6	4.07508	1.19444	28.6667	1.63336	3
F11	Soil2	Soil2_Acidic12	5.094	Slurry	CHL	6	4.07508	1.70833	41	1.52113	3
F11	Soil2	Soil2_Acidic12	5.094	Slurry	CHL	6	4.07508	2.20833	53	1.41669	3
F11	Soil2	Soil2_Acidic12	5.094	Slurry	CHL	6	4.07508	2.70486	64.9167	1.34581	3
F11	Soil2	Soil2_Acidic12	5.094	Slurry	CHL	6	4.07508	3.72222	89.3333	1.15668	3
A12	Soil2	Soil2_Acidic12	5.094	Slurry	CHL	14	3.66667	0	0	1.83621	1
A12	Soil2	Soil2_Acidic12	5.094	Slurry	CHL	14	3.66667	0.177083	4.25	1.83832	1
A12	Soil2	Soil2_Acidic12	5.094	Slurry	CHL	14	3.66667	0.34375	8.25	1.85631	1
A12	Soil2	Soil2_Acidic12	5.094	Slurry	CHL	14	3.66667	0.690972	16.5833	1.72253	1
A12	Soil2	Soil2_Acidic12	5.094	Slurry	CHL	14	3.66667	0.9375	22.5	1.6338	1
A12	Soil2	Soil2_Acidic12	5.094	Slurry	CHL	14	3.66667	1.19444	28.6667	1.65681	1
A12	Soil2	Soil2_Acidic12	5.094	Slurry	CHL	14	3.66667	1.70833	41	1.49684	1
A12	Soil2	Soil2_Acidic12	5.094	Slurry	CHL	14	3.66667	2.20833	53	1.42881	1
A12	Soil2	Soil2_Acidic12	5.094	Slurry	CHL	14	3.66667	2.70486	64.9167	1.30953	1
A12	Soil2	Soil2_Acidic12	5.094	Slurry	CHL	14	3.66667	3.72222	89.3333	1.12021	1
C12	Soil2	Soil2_Acidic12	5.094	Slurry	CHL	14	3.66667	0	0	1.81854	2
C12	Soil2	Soil2_Acidic12	5.094	Slurry	CHL	14	3.66667	0.177083	4.25	1.85721	2
C12	Soil2	Soil2_Acidic12	5.094	Slurry	CHL	14	3.66667	0.34375	8.25	1.80209	2
C12	Soil2	Soil2_Acidic12	5.094	Slurry	CHL	14	3.66667	0.690972	16.5833	1.76358	2
C12	Soil2	Soil2_Acidic12	5.094	Slurry	CHL	14	3.66667	0.9375	22.5	1.66132	2
C12	Soil2	Soil2_Acidic12	5.094	Slurry	CHL	14	3.66667	1.19444	28.6667	1.68166	2
C12	Soil2	Soil2_Acidic12	5.094	Slurry	CHL	14	3.66667	1.70833	41	1.45298	2
C12	Soil2	Soil2_Acidic12	5.094	Slurry	CHL	14	3.66667	2.20833	53	1.46605	2
C12	Soil2	Soil2_Acidic12	5.094	Slurry	CHL	14	3.66667	2.70486	64.9167	1.29361	2
C12	Soil2	Soil2_Acidic12	5.094	Slurry	CHL	14	3.66667	3.72222	89.3333	1.13535	2
E12	Soil2	Soil2_Acidic12	5.094	Slurry	CHL	14	3.66667	0	0	1.85032	3
E12	Soil2	Soil2_Acidic12	5.094	Slurry	CHL	14	3.66667	0.177083	4.25	1.90021	3
E12	Soil2	Soil2_Acidic12	5.094	Slurry	CHL	14	3.66667	0.34375	8.25	1.80967	3
E12	Soil2	Soil2_Acidic12	5.094	Slurry	CHL	14	3.66667	0.690972	16.5833	1.77242	3
E12	Soil2	Soil2_Acidic12	5.094	Slurry	CHL	14	3.66667	0.9375	22.5	1.66427	3
E12	Soil2	Soil2_Acidic12	5.094	Slurry	CHL	14	3.66667	1.19444	28.6667	1.67827	3
E12	Soil2	Soil2_Acidic12	5.094	Slurry	CHL	14	3.66667	1.70833	41	1.44933	3
E12	Soil2	Soil2_Acidic12	5.094	Slurry	CHL	14	3.66667	2.20833	53	1.42162	3
E12	Soil2	Soil2_Acidic12	5.094	Slurry	CHL	14	3.66667	2.70486	64.9167	1.3128	3
E12	Soil2	Soil2_Acidic12	5.094	Slurry	CHL	14	3.66667	3.72222	89.3333	1.14525	3
B12	Soil2	Soil2_Acidic12	5.094	Slurry	CHL	34	3.29	0	0	1.74138	1
B12	Soil2	Soil2_Acidic12	5.094	Slurry	CHL	34	3.29	0.177083	4.25	1.88658	1
B12	Soil2	Soil2_Acidic12	5.094	Slurry	CHL	34	3.29	0.34375	8.25	1.92855	1
B12	Soil2	Soil2_Acidic12	5.094	Slurry	CHL	34	3.29	0.690972	16.5833	1.86292	1
B12	Soil2	Soil2_Acidic12	5.094	Slurry	CHL	34	3.29	0.9375	22.5	1.75499	1
B12	Soil2	Soil2_Acidic12	5.094	Slurry	CHL	34	3.29	1.19444	28.6667	1.88169	1
B12	Soil2	Soil2_Acidic12	5.094	Slurry	CHL	34	3.29	1.70833	41	1.74856	1
B12	Soil2	Soil2_Acidic12	5.094	Slurry	CHL	34	3.29	2.20833	53	1.70589	1
B12	Soil2	Soil2_Acidic12	5.094	Slurry	CHL	34	3.29	2.70486	64.9167	1.74937	1
B12	Soil2	Soil2_Acidic12	5.094	Slurry	CHL	34	3.29	3.72222	89.3333	1.60286	1
D12	Soil2	Soil2_Acidic12	5.094	Slurry	CHL	34	3.29	0	0	1.76218	2
D12	Soil2	Soil2_Acidic12	5.094	Slurry	CHL	34	3.29	0.177083	4.25	1.88885	2
D12	Soil2	Soil2_Acidic12	5.094	Slurry	CHL	34	3.29	0.34375	8.25	1.83805	2
D12	Soil2	Soil2_Acidic12	5.094	Slurry	CHL	34	3.29	0.690972	16.5833	1.86432	2
D12	Soil2	Soil2_Acidic12	5.094	Slurry	CHL	34	3.29	0.9375	22.5	1.76277	2
D12	Soil2	Soil2_Acidic12	5.094	Slurry	CHL	34	3.29	1.19444	28.6667	1.87346	2
D12	Soil2	Soil2_Acidic12	5.094	Slurry	CHL	34	3.29	1.70833	41	1.74729	2
D12	Soil2	Soil2_Acidic12	5.094	Slurry	CHL	34	3.29	2.20833	53	1.60391	2
D12	Soil2	Soil2_Acidic12	5.094	Slurry	CHL	34	3.29	2.70486	64.9167	1.63327	2
D12	Soil2	Soil2_Acidic12	5.094	Slurry	CHL	34	3.29	3.72222	89.3333	1.55362	2
F12	Soil2	Soil2_Acidic12	5.094	Slurry	CHL	34	3.29	0	0	1.90276	3
F12	Soil2	Soil2_Acidic12	5.094	Slurry	CHL	34	3.29	0.177083	4.25	1.94144	3
F12	Soil2	Soil2_Acidic12	5.094	Slurry	CHL	34	3.29	0.34375	8.25	1.92931	3
F12	Soil2	Soil2_Acidic12	5.094	Slurry	CHL	34	3.29	0.690972	16.5833	1.95695	3
F12	Soil2	Soil2_Acidic12	5.094	Slurry	CHL	34	3.29	0.9375	22.5	1.81808	3
F12	Soil2	Soil2_Acidic12	5.094	Slurry	CHL	34	3.29	1.19444	28.6667	1.89169	3
F12	Soil2	Soil2_Acidic12	5.094	Slurry	CHL	34	3.29	1.70833	41	1.82147	3
F12	Soil2	Soil2_Acidic12	5.094	Slurry	CHL	34	3.29	2.20833	53	1.80348	3
F12	Soil2	Soil2_Acidic12	5.094	Slurry	CHL	34	3.29	2.70486	64.9167	1.77281	3
F12	Soil2	Soil2_Acidic12	5.094	Slurry	CHL	34	3.29	3.72222	89.3333	1.73822	3
A01	Soil2	Soil2_Acidic12	5.094	Slurry	None	-100	8.6	0	0	1.42282	1
A01	Soil2	Soil2_Acidic12	5.094	Slurry	None	-100	8.6	0.177083	4.25	1.43929	1
A01	Soil2	Soil2_Acidic12	5.094	Slurry	None	-100	8.6	0.34375	8.25	1.56396	1
A01	Soil2	Soil2_Acidic12	5.094	Slurry	None	-100	8.6	0.690972	16.5833	1.44797	1
A01	Soil2	Soil2_Acidic12	5.094	Slurry	None	-100	8.6	0.9375	22.5	1.49127	1
A01	Soil2	Soil2_Acidic12	5.094	Slurry	None	-100	8.6	1.19444	28.6667	0.406345	1
A01	Soil2	Soil2_Acidic12	5.094	Slurry	None	-100	8.6	1.70833	41	0	1
A01	Soil2	Soil2_Acidic12	5.094	Slurry	None	-100	8.6	2.20833	53	0	1
A01	Soil2	Soil2_Acidic12	5.094	Slurry	None	-100	8.6	2.70486	64.9167	0	1
A01	Soil2	Soil2_Acidic12	5.094	Slurry	None	-100	8.6	3.72222	89.3333	0	1
C01	Soil2	Soil2_Acidic12	5.094	Slurry	None	-100	8.6	0	0	1.46383	2
C01	Soil2	Soil2_Acidic12	5.094	Slurry	None	-100	8.6	0.177083	4.25	1.44543	2
C01	Soil2	Soil2_Acidic12	5.094	Slurry	None	-100	8.6	0.34375	8.25	1.6358	2
C01	Soil2	Soil2_Acidic12	5.094	Slurry	None	-100	8.6	0.690972	16.5833	1.47625	2
C01	Soil2	Soil2_Acidic12	5.094	Slurry	None	-100	8.6	0.9375	22.5	1.3269	2
C01	Soil2	Soil2_Acidic12	5.094	Slurry	None	-100	8.6	1.19444	28.6667	0	2
C01	Soil2	Soil2_Acidic12	5.094	Slurry	None	-100	8.6	1.70833	41	0	2
C01	Soil2	Soil2_Acidic12	5.094	Slurry	None	-100	8.6	2.20833	53	0	2
C01	Soil2	Soil2_Acidic12	5.094	Slurry	None	-100	8.6	2.70486	64.9167	0	2
C01	Soil2	Soil2_Acidic12	5.094	Slurry	None	-100	8.6	3.72222	89.3333	0	2
E01	Soil2	Soil2_Acidic12	5.094	Slurry	None	-100	8.6	0	0	1.46933	3
E01	Soil2	Soil2_Acidic12	5.094	Slurry	None	-100	8.6	0.177083	4.25	1.47291	3
E01	Soil2	Soil2_Acidic12	5.094	Slurry	None	-100	8.6	0.34375	8.25	1.60547	3
E01	Soil2	Soil2_Acidic12	5.094	Slurry	None	-100	8.6	0.690972	16.5833	1.50148	3
E01	Soil2	Soil2_Acidic12	5.094	Slurry	None	-100	8.6	0.9375	22.5	1.13001	3
E01	Soil2	Soil2_Acidic12	5.094	Slurry	None	-100	8.6	1.19444	28.6667	0	3
E01	Soil2	Soil2_Acidic12	5.094	Slurry	None	-100	8.6	1.70833	41	0	3
E01	Soil2	Soil2_Acidic12	5.094	Slurry	None	-100	8.6	2.20833	53	0	3
E01	Soil2	Soil2_Acidic12	5.094	Slurry	None	-100	8.6	2.70486	64.9167	0	3
E01	Soil2	Soil2_Acidic12	5.094	Slurry	None	-100	8.6	3.72222	89.3333	0	3
B01	Soil2	Soil2_Acidic12	5.094	Slurry	None	-45	8.21	0	0	1.9137	1
B01	Soil2	Soil2_Acidic12	5.094	Slurry	None	-45	8.21	0.177083	4.25	1.73477	1
B01	Soil2	Soil2_Acidic12	5.094	Slurry	None	-45	8.21	0.34375	8.25	1.82006	1
B01	Soil2	Soil2_Acidic12	5.094	Slurry	None	-45	8.21	0.690972	16.5833	1.52493	1
B01	Soil2	Soil2_Acidic12	5.094	Slurry	None	-45	8.21	0.9375	22.5	0.861218	1
B01	Soil2	Soil2_Acidic12	5.094	Slurry	None	-45	8.21	1.19444	28.6667	0	1
B01	Soil2	Soil2_Acidic12	5.094	Slurry	None	-45	8.21	1.70833	41	0	1
B01	Soil2	Soil2_Acidic12	5.094	Slurry	None	-45	8.21	2.20833	53	0	1
B01	Soil2	Soil2_Acidic12	5.094	Slurry	None	-45	8.21	2.70486	64.9167	0	1
B01	Soil2	Soil2_Acidic12	5.094	Slurry	None	-45	8.21	3.72222	89.3333	0	1
D01	Soil2	Soil2_Acidic12	5.094	Slurry	None	-45	8.21	0	0	2.01144	2
D01	Soil2	Soil2_Acidic12	5.094	Slurry	None	-45	8.21	0.177083	4.25	1.73832	2
D01	Soil2	Soil2_Acidic12	5.094	Slurry	None	-45	8.21	0.34375	8.25	1.81678	2
D01	Soil2	Soil2_Acidic12	5.094	Slurry	None	-45	8.21	0.690972	16.5833	1.52567	2
D01	Soil2	Soil2_Acidic12	5.094	Slurry	None	-45	8.21	0.9375	22.5	0.909929	2
D01	Soil2	Soil2_Acidic12	5.094	Slurry	None	-45	8.21	1.19444	28.6667	0	2
D01	Soil2	Soil2_Acidic12	5.094	Slurry	None	-45	8.21	1.70833	41	0	2
D01	Soil2	Soil2_Acidic12	5.094	Slurry	None	-45	8.21	2.20833	53	0	2
D01	Soil2	Soil2_Acidic12	5.094	Slurry	None	-45	8.21	2.70486	64.9167	0	2
D01	Soil2	Soil2_Acidic12	5.094	Slurry	None	-45	8.21	3.72222	89.3333	0	2
F01	Soil2	Soil2_Acidic12	5.094	Slurry	None	-45	8.21	0	0	1.95844	3
F01	Soil2	Soil2_Acidic12	5.094	Slurry	None	-45	8.21	0.177083	4.25	1.72443	3
F01	Soil2	Soil2_Acidic12	5.094	Slurry	None	-45	8.21	0.34375	8.25	1.76576	3
F01	Soil2	Soil2_Acidic12	5.094	Slurry	None	-45	8.21	0.690972	16.5833	1.5	3
F01	Soil2	Soil2_Acidic12	5.094	Slurry	None	-45	8.21	0.9375	22.5	0.831571	3
F01	Soil2	Soil2_Acidic12	5.094	Slurry	None	-45	8.21	1.19444	28.6667	0	3
F01	Soil2	Soil2_Acidic12	5.094	Slurry	None	-45	8.21	1.70833	41	0	3
F01	Soil2	Soil2_Acidic12	5.094	Slurry	None	-45	8.21	2.20833	53	0	3
F01	Soil2	Soil2_Acidic12	5.094	Slurry	None	-45	8.21	2.70486	64.9167	0	3
F01	Soil2	Soil2_Acidic12	5.094	Slurry	None	-45	8.21	3.72222	89.3333	0	3
A02	Soil2	Soil2_Acidic12	5.094	Slurry	None	-32	7.77477	0	0	2.02495	1
[truncated: 12,612 more rows]
