# Supplementary material for: Functional regimes define soil microbiome response to environmental change
Source: Nature. 2025 Jul 16;644(8078):1028–38. doi: 10.1038/s41586-025-09264-9 (PMC12390847; doi:10.1038/s41586-025-09264-9)
Supplement: Supplementary file 8 — Source Data Fig. 3 [file 41586_2025_9264_MOESM8_ESM.xlsx]

## Sheet: Figure3acdef
Soil
