# Supplementary material for: Functional regimes define soil microbiome response to environmental change
Source: Nature. 2025 Jul 16;644(8078):1028–38. doi: 10.1038/s41586-025-09264-9 (PMC12390847; doi:10.1038/s41586-025-09264-9)
Supplement: Supplementary file 9 — Source Data Fig. 4 [file 41586_2025_9264_MOESM9_ESM.xlsx]

## Sheet: Figure4
Soil_ID	Native_pH	Perturbed_pH	Regime	Pseudomonadota_and_Bacteroidota_growth_folds	Bacillota_growth_folds	Early_warning_of_Regime3	Indigenous_biomass_activity	Available_limiting_nutrient
3	4.987	3.07	1	0.768421	0.987359	0	0.0222438	0.00199246
3	4.987	3.48649	2	1.53171	0.96681	0	0.0869691	0.00198111
3	4.987	3.93333	2	1.89936	1.05324	0	0.127085	0.0238256
3	4.987	4.31532	2	2.7123	1.12705	0	0.199055	0.0276909
3	4.987	4.71171	2	2.9237	1.19072	0	0.199678	0.0358646
3	4.987	4.97598	2	3.19562	1.19956	0	0.197985	0.0481106
3	4.987	5.44444	2	3.18765	1.23587	0	0.212816	0.0510871
3	4.987	6.38138	2	3.48238	1.04775	0	0.195533	0.107525
3	4.987	6.77778	2	3.61616	1.13005	0	0.174207	0.138496
3	4.987	7.17417	2	5.10073	1.33152	0	0.175951	0.223822
3	4.987	7.64264	2	1.90303	11.5675	1	0.146997	0.224884
3	4.987	8.22	3	0.685904	13.4461	0	0.0112998	0.739052
3	4.987	8.48	3	0.280222	10.4037	0	0.00780483	1.72117
5	5.324	2.96997	2	1.64906	0.972221	0	0.0785826	8.52112e-05
5	5.324	3.77477	2	2.65225	2.15848	0	0.1074	0.0535789
5	5.324	4.16333	2	1.44604	1.11539	0	0.169824	0.0363379
5	5.324	4.55556	2	1.9832	1.13212	0	0.239648	0.0203181
5	5.324	5.15616	2	2.63135	1.18226	0	0.238571	0.0261877
5	5.324	5.73273	2	3.24884	1.12995	0	0.232454	0.062906
5	5.324	6.33333	2	2.97089	1.08373	0	0.242616	0.0948021
5	5.324	6.92192	2	3.68801	1.03602	0	0.219598	0.0775343
5	5.324	7.21021	2	3.37727	1.75281	0	0.218788	0.0864495
5	5.324	7.53453	2	2.56303	5.08109	1	0.217275	0.13372
5	5.324	7.81081	2	0.864934	12.9314	1	0.185347	0.172046
5	5.324	8.0991	3	0.480663	13.3462	0	0.0166559	1.0486
5	5.324	8.5	3	0.290205	15.3715	0	0.00320849	1.76306
6	5.405	2.82	1	1.13495	1.07876	0	0.00154774	1.46259e-05
6	5.405	3.37838	1	2.49886	0.961426	0	0.0303931	0.000145377
6	5.405	3.84685	2	2.72058	1.09225	0	0.0550255	0.0228111
6	5.405	4.25	2	1.60106	0.986782	0	0.139128	0.03078
6	5.405	4.62763	2	1.74569	1.05953	0	0.194525	0.0154843
6	5.405	4.9039	2	2.01231	1.09977	0	0.199705	0.0234237
6	5.405	5.49249	2	2.20297	1.12944	0	0.199433	0.0330701
6	5.405	6.09309	2	2.91478	1.05453	0	0.200789	0.0343414
6	5.405	6.5015	2	2.93544	1.04369	0	0.205026	0.0458431
6	5.405	6.93393	2	3.03123	1.00017	0	0.175014	0.0716845
6	5.405	7.31832	2	2.9069	1.02269	0	0.194067	0.103385
6	5.405	7.93093	3	0.628597	10.5814	0	0.0111919	0.433116
6	5.405	8.48	3	0.28994	14.0142	0	0.0271415	1.92136
9	5.822	3.06	1	1.13786	0.94996	0	3.22577e-07	4.14024e-08
9	5.822	3.60661	1	2.22971	0.999738	0	0.0281647	0.0131352
9	5.822	4.05105	2	1.65706	0.921569	0	0.0767053	0.0238894
9	5.822	4.37333	2	1.76498	0.925108	0	0.178717	0.0116263
9	5.822	4.68769	2	2.14463	0.951991	0	0.172711	0.010345
9	5.822	5.14414	2	2.45472	0.960641	0	0.173604	0.0175718
9	5.822	5.66066	2	2.11856	0.882683	0	0.17362	0.0210886
9	5.822	6.39339	2	2.40639	0.970221	0	0.169081	0.0360056
9	5.822	6.86186	2	2.65884	1.0338	0	0.165505	0.042674
9	5.822	7.06607	2	4.61481	1.19188	0	0.167185	0.0479055
9	5.822	7.4985	2	4.44978	1.07478	0	0.158179	0.0645491
9	5.822	7.87087	2	3.29319	16.0029	1	0.124788	0.165865
9	5.822	8.53	3	0.372764	21.2522	0	0.0110583	1.83294
11	6.186	3.23	1	1.18753	1.11628	0	0.0139456	0.000745091
11	6.186	3.88288	2	1.56271	1.08807	0	0.108999	0.00563073
11	6.186	4.25526	2	1.70401	1.09873	0	0.116753	0.0202281
11	6.186	4.48333	2	1.81207	1.0776	0	0.19491	0.0177128
11	6.186	4.78378	2	1.91733	1.16767	0	0.230197	0.0128833
11	6.186	5.12012	2	2.44136	0.988383	0	0.224594	0.0172533
11	6.186	5.21	2	2.61728	1.06679	0	0.222891	0.0258577
11	6.186	5.88889	2	2.78263	1.18848	0	0.236289	0.0286865
11	6.186	6.53754	2	3.48431	1.19902	0	0.246106	0.0440401
11	6.186	6.84	2	3.30897	1.3642	0	0.225644	0.0519047
11	6.186	7.4985	2	4.34642	3.99079	1	0.22789	0.119955
11	6.186	8.14715	3	0.481403	14.3873	0	0.0299408	0.662928
11	6.186	8.58	3	0.213822	18.2522	0	0.0138001	1.84796
12	6.255	3.18619	1			0	0.0200318	1.3617e-05
12	6.255	3.60661	1			0	0.0224512	0.00199031
12	6.255	4.05105	1	2.979	1.01246	0	0.0309014	0.0139825
12	6.255	4.36336	2	4.0647	1.15928	0	0.0581547	0.0291627
12	6.255	4.72372	2	1.76686	1.00964	0	0.087608	0.0253436
12	6.255	4.83667	2	1.76437	1.02881	0	0.14106	0.0186657
12	6.255	5.52853	2	1.7887	0.981838	0	0.153473	0.0248364
12	6.255	6.00901	2	2.45159	1.15942	0	0.152638	0.0280282
12	6.255	6.44144	2	2.78078	1.08353	0	0.163986	0.0393322
12	6.255	6.90991	2	3.23998	1.16351	0	0.16444	0.0369531
12	6.255	7.42643	2	3.32197	1.27422	0	0.177756	0.0496964
12	6.255	8.07508	2	4.79245	7.71528	1	0.115261	0.148933
12	6.255	8.24324	3	0.572704	14.8943	0	0.0179774	1.80553
14	6.545	2.95	1	1.0219	1.15579	0	0.0018342	0.00268597
14	6.545	3.53453	1	1.13863	1.15844	0	0.0256077	0.00300387
14	6.545	3.88288	1	1.90866	0.919082	0	0.0243496	0.00609847
14	6.545	4.48348	1	2.8452	3.11663	0	0.000240321	0.0717341
14	6.545	4.74775	2	2.8577	1.48481	0	0.0627817	0.0233897
14	6.545	5.44444	2	1.76974	0.996037	0	0.11821	0.0344691
14	6.545	6.17718	2	2.74629	1.29095	0	0.175525	0.0725298
14	6.545	6.72	2	3.01914	1.08532	0	0.220983	0.0661353
14	6.545	7.22222	2	3.07797	1.2316	0	0.254916	0.103357
14	6.545	7.66667	2	3.31381	0.974626	0	0.263714	0.0922727
14	6.545	7.89489	2	3.28004	1.09173	0	0.264675	0.0976494
14	6.545	8.27928	2	4.69238	4.55945	1	0.222367	0.104591
14	6.545	8.63	3	1.33483	15.6169	0	0.00180404	1.86061
15	6.789	3.28	1	0.948271	1.00188	0	0.0244764	7.61321e-06
15	6.789	3.93093	1	0.569257	0.788278	0	0.0214827	0.000175331
15	6.789	4.27928	1	3.47303	1.35391	0	0.00212738	0.0249564
15	6.789	4.55556	1	3.47946	1.10185	0	0.0457479	0.012959
15	6.789	4.77177	2	2.42852	0.845294	0	0.0534137	0.0181839
15	6.789	5.18018	2	2.37345	0.775755	0	0.0632475	0.02338
15	6.789	5.56456	2	1.71776	1.17231	0	0.091571	0.028911
15	6.789	6.12913	2	1.67399	1.17908	0	0.141222	0.0371694
15	6.789	6.68168	2	1.95196	0.846863	0	0.24181	0.0180439
15	6.789	7.53453	2	2.03989	0.775347	0	0.276014	0.0403333
15	6.789	8.03333	2	3.02989	1.03906	0	0.31879	0.0432075
15	6.789	8.50751	3	0.866818	4.94551	0	0.0407508	2.04872
15	6.789	8.59	3	0.533755	5.87716	0	0.00155279	1.90722
16	6.86	2.93	1	0.934192	1.20993	0	0.0306432	0.0021943
16	6.86	3.58258	1	0.882392	1.49401	0	0.0387462	0.0127018
16	6.86	3.90691	1	1.01544	1.727	0	0.0363399	0.00988429
16	6.86	4.1952	2	0.930703	2.0898	0	0.0625119	0.0136595
16	6.86	4.66366	2	3.18493	0.870168	0	0.0747491	0.0107105
16	6.86	4.89189	2	3.12944	0.832984	0	0.075339	0.0295926
16	6.86	5.5045	2	1.89151	1.06917	0	0.0915472	0.0275228
16	6.86	5.88889	2	1.77014	0.965709	0	0.131362	0.0277728
16	6.86	6.08108	2	1.5881	1.24568	0	0.168502	0.0220482
16	6.86	6.77778	2	1.88493	1.2615	0	0.222632	0.0260196
16	6.86	7.49667	2	2.96481	0.953476	0	0.250381	0.0490101
16	6.86	8.07508	2	2.95556	0.786001	0	0.24215	0.0607702
16	6.86	8.43	3	0.85942	6.81694	0	0.0296696	0.6263
17	7.052	3.07	1	4.13483	1.57482	0	0.00859955	0.00497523
17	7.052	3.72673	1	1.49823	1.29083	0	4.38676e-07	5.33673e-05
17	7.052	4.13514	1	2.72363	1.34666	0	0.012798	0.00257213
17	7.052	4.4955	1	2.03476	2.45432	0	0.0242798	0.0108695
17	7.052	4.89189	1	1.97917	1.39183	0	0.0417944	0.00801789
17	7.052	5.55255	1	1.67237	1.64002	0	0.0498808	0.0157943
17	7.052	5.85285	2	1.63548	1.58291	0	0.0687358	0.015453
17	7.052	6.2012	2	1.26967	1.21646	0	0.0976114	0.0306978
17	7.052	6.62162	2	1.39324	1.00365	0	0.141366	0.0282353
17	7.052	7.60333	2	1.96398	0.883916	0	0.226288	0.0642841
17	7.052	7.94294	2	2.07692	0.868035	0	0.213578	0.0721856
17	7.052	8.33934	2	0.980995	8.29198	1	0.0763431	0.183022
17	7.052	8.45	3	0.636056	16.0455	0	0.00388471	2.07732

## Sheet: Figure4a
Soil_ID	Native_pH	Perturbed_pH	Regime	Early_warning_of_Regime3	Pseudomonadota_and_Bacteroidota_growth_folds
3	4.987	3.07	1	0	0.768421
3	4.987	3.48649	2	0	1.53171
3	4.987	3.93333	2	0	1.89936
3	4.987	4.31532	2	0	2.7123
3	4.987	4.71171	2	0	2.9237
3	4.987	4.97598	2	0	3.19562
3	4.987	5.44444	2	0	3.18765
3	4.987	6.38138	2	0	3.48238
3	4.987	6.77778	2	0	3.61616
3	4.987	7.17417	2	0	5.10073
3	4.987	7.64264	2	1	1.90303
3	4.987	8.22	3	0	0.685904
3	4.987	8.48	3	0	0.280222
5	5.324	2.96997	2	0	1.64906
5	5.324	3.77477	2	0	2.65225
5	5.324	4.16333	2	0	1.44604
5	5.324	4.55556	2	0	1.9832
5	5.324	5.15616	2	0	2.63135
5	5.324	5.73273	2	0	3.24884
5	5.324	6.33333	2	0	2.97089
5	5.324	6.92192	2	0	3.68801
5	5.324	7.21021	2	0	3.37727
5	5.324	7.53453	2	1	2.56303
5	5.324	7.81081	2	1	0.864934
5	5.324	8.0991	3	0	0.480663
5	5.324	8.5	3	0	0.290205
6	5.405	2.82	1	0	1.13495
6	5.405	3.37838	1	0	2.49886
6	5.405	3.84685	2	0	2.72058
6	5.405	4.25	2	0	1.60106
6	5.405	4.62763	2	0	1.74569
6	5.405	4.9039	2	0	2.01231
6	5.405	5.49249	2	0	2.20297
6	5.405	6.09309	2	0	2.91478
6	5.405	6.5015	2	0	2.93544
6	5.405	6.93393	2	0	3.03123
6	5.405	7.31832	2	0	2.9069
6	5.405	7.93093	3	0	0.628597
6	5.405	8.48	3	0	0.28994
9	5.822	3.06	1	0	1.13786
9	5.822	3.60661	1	0	2.22971
9	5.822	4.05105	2	0	1.65706
9	5.822	4.37333	2	0	1.76498
9	5.822	4.68769	2	0	2.14463
9	5.822	5.14414	2	0	2.45472
9	5.822	5.66066	2	0	2.11856
9	5.822	6.39339	2	0	2.40639
9	5.822	6.86186	2	0	2.65884
9	5.822	7.06607	2	0	4.61481
9	5.822	7.4985	2	0	4.44978
9	5.822	7.87087	2	1	3.29319
9	5.822	8.53	3	0	0.372764
11	6.186	3.23	1	0	1.18753
11	6.186	3.88288	2	0	1.56271
11	6.186	4.25526	2	0	1.70401
11	6.186	4.48333	2	0	1.81207
11	6.186	4.78378	2	0	1.91733
11	6.186	5.12012	2	0	2.44136
11	6.186	5.21	2	0	2.61728
11	6.186	5.88889	2	0	2.78263
11	6.186	6.53754	2	0	3.48431
11	6.186	6.84	2	0	3.30897
11	6.186	7.4985	2	1	4.34642
11	6.186	8.14715	3	0	0.481403
11	6.186	8.58	3	0	0.213822
12	6.255	3.18619	1	0
12	6.255	3.60661	1	0
12	6.255	4.05105	1	0	2.979
12	6.255	4.36336	2	0	4.0647
12	6.255	4.72372	2	0	1.76686
12	6.255	4.83667	2	0	1.76437
12	6.255	5.52853	2	0	1.7887
12	6.255	6.00901	2	0	2.45159
12	6.255	6.44144	2	0	2.78078
12	6.255	6.90991	2	0	3.23998
12	6.255	7.42643	2	0	3.32197
12	6.255	8.07508	2	1	4.79245
12	6.255	8.24324	3	0	0.572704
14	6.545	2.95	1	0	1.0219
14	6.545	3.53453	1	0	1.13863
14	6.545	3.88288	1	0	1.90866
14	6.545	4.48348	1	0	2.8452
14	6.545	4.74775	2	0	2.8577
14	6.545	5.44444	2	0	1.76974
14	6.545	6.17718	2	0	2.74629
14	6.545	6.72	2	0	3.01914
14	6.545	7.22222	2	0	3.07797
14	6.545	7.66667	2	0	3.31381
14	6.545	7.89489	2	0	3.28004
14	6.545	8.27928	2	1	4.69238
14	6.545	8.63	3	0	1.33483
15	6.789	3.28	1	0	0.948271
15	6.789	3.93093	1	0	0.569257
15	6.789	4.27928	1	0	3.47303
15	6.789	4.55556	1	0	3.47946
15	6.789	4.77177	2	0	2.42852
15	6.789	5.18018	2	0	2.37345
15	6.789	5.56456	2	0	1.71776
15	6.789	6.12913	2	0	1.67399
15	6.789	6.68168	2	0	1.95196
15	6.789	7.53453	2	0	2.03989
15	6.789	8.03333	2	0	3.02989
15	6.789	8.50751	3	0	0.866818
15	6.789	8.59	3	0	0.533755
16	6.86	2.93	1	0	0.934192
16	6.86	3.58258	1	0	0.882392
16	6.86	3.90691	1	0	1.01544
16	6.86	4.1952	2	0	0.930703
16	6.86	4.66366	2	0	3.18493
16	6.86	4.89189	2	0	3.12944
16	6.86	5.5045	2	0	1.89151
16	6.86	5.88889	2	0	1.77014
16	6.86	6.08108	2	0	1.5881
16	6.86	6.77778	2	0	1.88493
16	6.86	7.49667	2	0	2.96481
16	6.86	8.07508	2	0	2.95556
16	6.86	8.43	3	0	0.85942
17	7.052	3.07	1	0	4.13483
17	7.052	3.72673	1	0	1.49823
17	7.052	4.13514	1	0	2.72363
17	7.052	4.4955	1	0	2.03476
17	7.052	4.89189	1	0	1.97917
17	7.052	5.55255	1	0	1.67237
17	7.052	5.85285	2	0	1.63548
17	7.052	6.2012	2	0	1.26967
17	7.052	6.62162	2	0	1.39324
17	7.052	7.60333	2	0	1.96398
17	7.052	7.94294	2	0	2.07692
17	7.052	8.33934	2	1	0.980995
17	7.052	8.45	3	0	0.636056

## Sheet: Figure4b
Soil_ID	Native_pH	Perturbed_pH	Regime	Early_warning_of_Regime3	Bacillota_growth_folds
3	4.987	3.07	1	0	0.987359
3	4.987	3.48649	2	0	0.96681
3	4.987	3.93333	2	0	1.05324
3	4.987	4.31532	2	0	1.12705
3	4.987	4.71171	2	0	1.19072
3	4.987	4.97598	2	0	1.19956
3	4.987	5.44444	2	0	1.23587
3	4.987	6.38138	2	0	1.04775
3	4.987	6.77778	2	0	1.13005
3	4.987	7.17417	2	0	1.33152
3	4.987	7.64264	2	1	11.5675
3	4.987	8.22	3	0	13.4461
3	4.987	8.48	3	0	10.4037
5	5.324	2.96997	2	0	0.972221
5	5.324	3.77477	2	0	2.15848
5	5.324	4.16333	2	0	1.11539
5	5.324	4.55556	2	0	1.13212
5	5.324	5.15616	2	0	1.18226
5	5.324	5.73273	2	0	1.12995
5	5.324	6.33333	2	0	1.08373
5	5.324	6.92192	2	0	1.03602
5	5.324	7.21021	2	0	1.75281
5	5.324	7.53453	2	1	5.08109
5	5.324	7.81081	2	1	12.9314
5	5.324	8.0991	3	0	13.3462
5	5.324	8.5	3	0	15.3715
6	5.405	2.82	1	0	1.07876
6	5.405	3.37838	1	0	0.961426
6	5.405	3.84685	2	0	1.09225
6	5.405	4.25	2	0	0.986782
6	5.405	4.62763	2	0	1.05953
6	5.405	4.9039	2	0	1.09977
6	5.405	5.49249	2	0	1.12944
6	5.405	6.09309	2	0	1.05453
6	5.405	6.5015	2	0	1.04369
6	5.405	6.93393	2	0	1.00017
6	5.405	7.31832	2	0	1.02269
6	5.405	7.93093	3	0	10.5814
6	5.405	8.48	3	0	14.0142
9	5.822	3.06	1	0	0.94996
9	5.822	3.60661	1	0	0.999738
9	5.822	4.05105	2	0	0.921569
9	5.822	4.37333	2	0	0.925108
9	5.822	4.68769	2	0	0.951991
9	5.822	5.14414	2	0	0.960641
9	5.822	5.66066	2	0	0.882683
9	5.822	6.39339	2	0	0.970221
9	5.822	6.86186	2	0	1.0338
9	5.822	7.06607	2	0	1.19188
9	5.822	7.4985	2	0	1.07478
9	5.822	7.87087	2	1	16.0029
9	5.822	8.53	3	0	21.2522
11	6.186	3.23	1	0	1.11628
11	6.186	3.88288	2	0	1.08807
11	6.186	4.25526	2	0	1.09873
11	6.186	4.48333	2	0	1.0776
11	6.186	4.78378	2	0	1.16767
11	6.186	5.12012	2	0	0.988383
11	6.186	5.21	2	0	1.06679
11	6.186	5.88889	2	0	1.18848
11	6.186	6.53754	2	0	1.19902
11	6.186	6.84	2	0	1.3642
11	6.186	7.4985	2	1	3.99079
11	6.186	8.14715	3	0	14.3873
11	6.186	8.58	3	0	18.2522
12	6.255	3.18619	1	0
12	6.255	3.60661	1	0
12	6.255	4.05105	1	0	1.01246
12	6.255	4.36336	2	0	1.15928
12	6.255	4.72372	2	0	1.00964
12	6.255	4.83667	2	0	1.02881
12	6.255	5.52853	2	0	0.981838
12	6.255	6.00901	2	0	1.15942
12	6.255	6.44144	2	0	1.08353
12	6.255	6.90991	2	0	1.16351
12	6.255	7.42643	2	0	1.27422
12	6.255	8.07508	2	1	7.71528
12	6.255	8.24324	3	0	14.8943
14	6.545	2.95	1	0	1.15579
14	6.545	3.53453	1	0	1.15844
14	6.545	3.88288	1	0	0.919082
14	6.545	4.48348	1	0	3.11663
14	6.545	4.74775	2	0	1.48481
14	6.545	5.44444	2	0	0.996037
14	6.545	6.17718	2	0	1.29095
14	6.545	6.72	2	0	1.08532
14	6.545	7.22222	2	0	1.2316
14	6.545	7.66667	2	0	0.974626
14	6.545	7.89489	2	0	1.09173
14	6.545	8.27928	2	1	4.55945
14	6.545	8.63	3	0	15.6169
15	6.789	3.28	1	0	1.00188
15	6.789	3.93093	1	0	0.788278
15	6.789	4.27928	1	0	1.35391
15	6.789	4.55556	1	0	1.10185
15	6.789	4.77177	2	0	0.845294
15	6.789	5.18018	2	0	0.775755
15	6.789	5.56456	2	0	1.17231
15	6.789	6.12913	2	0	1.17908
15	6.789	6.68168	2	0	0.846863
15	6.789	7.53453	2	0	0.775347
15	6.789	8.03333	2	0	1.03906
15	6.789	8.50751	3	0	4.94551
15	6.789	8.59	3	0	5.87716
16	6.86	2.93	1	0	1.20993
16	6.86	3.58258	1	0	1.49401
16	6.86	3.90691	1	0	1.727
16	6.86	4.1952	2	0	2.0898
16	6.86	4.66366	2	0	0.870168
16	6.86	4.89189	2	0	0.832984
16	6.86	5.5045	2	0	1.06917
16	6.86	5.88889	2	0	0.965709
16	6.86	6.08108	2	0	1.24568
16	6.86	6.77778	2	0	1.2615
16	6.86	7.49667	2	0	0.953476
16	6.86	8.07508	2	0	0.786001
16	6.86	8.43	3	0	6.81694
17	7.052	3.07	1	0	1.57482
17	7.052	3.72673	1	0	1.29083
17	7.052	4.13514	1	0	1.34666
17	7.052	4.4955	1	0	2.45432
17	7.052	4.89189	1	0	1.39183
17	7.052	5.55255	1	0	1.64002
17	7.052	5.85285	2	0	1.58291
17	7.052	6.2012	2	0	1.21646
17	7.052	6.62162	2	0	1.00365
17	7.052	7.60333	2	0	0.883916
17	7.052	7.94294	2	0	0.868035
17	7.052	8.33934	2	1	8.29198
17	7.052	8.45	3	0	16.0455

## Sheet: Figure4c
Soil_ID	Native_pH	Perturbed_pH	Regime	Early_warning_of_Regime3	Pseudomonadota_and_Bacteroidota_growth_folds	Bacillota_growth_folds
3	4.987	3.07	1	0	0.768421	0.987359
3	4.987	3.48649	2	0	1.53171	0.96681
3	4.987	3.93333	2	0	1.89936	1.05324
3	4.987	4.31532	2	0	2.7123	1.12705
3	4.987	4.71171	2	0	2.9237	1.19072
3	4.987	4.97598	2	0	3.19562	1.19956
3	4.987	5.44444	2	0	3.18765	1.23587
3	4.987	6.38138	2	0	3.48238	1.04775
3	4.987	6.77778	2	0	3.61616	1.13005
3	4.987	7.17417	2	0	5.10073	1.33152
3	4.987	7.64264	2	1	1.90303	11.5675
3	4.987	8.22	3	0	0.685904	13.4461
3	4.987	8.48	3	0	0.280222	10.4037
5	5.324	2.96997	2	0	1.64906	0.972221
5	5.324	3.77477	2	0	2.65225	2.15848
5	5.324	4.16333	2	0	1.44604	1.11539
5	5.324	4.55556	2	0	1.9832	1.13212
5	5.324	5.15616	2	0	2.63135	1.18226
5	5.324	5.73273	2	0	3.24884	1.12995
5	5.324	6.33333	2	0	2.97089	1.08373
5	5.324	6.92192	2	0	3.68801	1.03602
5	5.324	7.21021	2	0	3.37727	1.75281
5	5.324	7.53453	2	1	2.56303	5.08109
5	5.324	7.81081	2	1	0.864934	12.9314
5	5.324	8.0991	3	0	0.480663	13.3462
5	5.324	8.5	3	0	0.290205	15.3715
6	5.405	2.82	1	0	1.13495	1.07876
6	5.405	3.37838	1	0	2.49886	0.961426
6	5.405	3.84685	2	0	2.72058	1.09225
6	5.405	4.25	2	0	1.60106	0.986782
6	5.405	4.62763	2	0	1.74569	1.05953
6	5.405	4.9039	2	0	2.01231	1.09977
6	5.405	5.49249	2	0	2.20297	1.12944
6	5.405	6.09309	2	0	2.91478	1.05453
6	5.405	6.5015	2	0	2.93544	1.04369
6	5.405	6.93393	2	0	3.03123	1.00017
6	5.405	7.31832	2	0	2.9069	1.02269
6	5.405	7.93093	3	0	0.628597	10.5814
6	5.405	8.48	3	0	0.28994	14.0142
9	5.822	3.06	1	0	1.13786	0.94996
9	5.822	3.60661	1	0	2.22971	0.999738
9	5.822	4.05105	2	0	1.65706	0.921569
9	5.822	4.37333	2	0	1.76498	0.925108
9	5.822	4.68769	2	0	2.14463	0.951991
9	5.822	5.14414	2	0	2.45472	0.960641
9	5.822	5.66066	2	0	2.11856	0.882683
9	5.822	6.39339	2	0	2.40639	0.970221
9	5.822	6.86186	2	0	2.65884	1.0338
9	5.822	7.06607	2	0	4.61481	1.19188
9	5.822	7.4985	2	0	4.44978	1.07478
9	5.822	7.87087	2	1	3.29319	16.0029
9	5.822	8.53	3	0	0.372764	21.2522
11	6.186	3.23	1	0	1.18753	1.11628
11	6.186	3.88288	2	0	1.56271	1.08807
11	6.186	4.25526	2	0	1.70401	1.09873
11	6.186	4.48333	2	0	1.81207	1.0776
11	6.186	4.78378	2	0	1.91733	1.16767
11	6.186	5.12012	2	0	2.44136	0.988383
11	6.186	5.21	2	0	2.61728	1.06679
11	6.186	5.88889	2	0	2.78263	1.18848
11	6.186	6.53754	2	0	3.48431	1.19902
11	6.186	6.84	2	0	3.30897	1.3642
11	6.186	7.4985	2	1	4.34642	3.99079
11	6.186	8.14715	3	0	0.481403	14.3873
11	6.186	8.58	3	0	0.213822	18.2522
12	6.255	3.18619	1	0
12	6.255	3.60661	1	0
12	6.255	4.05105	1	0	2.979	1.01246
12	6.255	4.36336	2	0	4.0647	1.15928
12	6.255	4.72372	2	0	1.76686	1.00964
12	6.255	4.83667	2	0	1.76437	1.02881
12	6.255	5.52853	2	0	1.7887	0.981838
12	6.255	6.00901	2	0	2.45159	1.15942
12	6.255	6.44144	2	0	2.78078	1.08353
12	6.255	6.90991	2	0	3.23998	1.16351
12	6.255	7.42643	2	0	3.32197	1.27422
12	6.255	8.07508	2	1	4.79245	7.71528
12	6.255	8.24324	3	0	0.572704	14.8943
14	6.545	2.95	1	0	1.0219	1.15579
14	6.545	3.53453	1	0	1.13863	1.15844
14	6.545	3.88288	1	0	1.90866	0.919082
14	6.545	4.48348	1	0	2.8452	3.11663
14	6.545	4.74775	2	0	2.8577	1.48481
14	6.545	5.44444	2	0	1.76974	0.996037
14	6.545	6.17718	2	0	2.74629	1.29095
14	6.545	6.72	2	0	3.01914	1.08532
14	6.545	7.22222	2	0	3.07797	1.2316
14	6.545	7.66667	2	0	3.31381	0.974626
14	6.545	7.89489	2	0	3.28004	1.09173
14	6.545	8.27928	2	1	4.69238	4.55945
14	6.545	8.63	3	0	1.33483	15.6169
15	6.789	3.28	1	0	0.948271	1.00188
15	6.789	3.93093	1	0	0.569257	0.788278
15	6.789	4.27928	1	0	3.47303	1.35391
15	6.789	4.55556	1	0	3.47946	1.10185
15	6.789	4.77177	2	0	2.42852	0.845294
15	6.789	5.18018	2	0	2.37345	0.775755
15	6.789	5.56456	2	0	1.71776	1.17231
15	6.789	6.12913	2	0	1.67399	1.17908
15	6.789	6.68168	2	0	1.95196	0.846863
15	6.789	7.53453	2	0	2.03989	0.775347
15	6.789	8.03333	2	0	3.02989	1.03906
15	6.789	8.50751	3	0	0.866818	4.94551
15	6.789	8.59	3	0	0.533755	5.87716
16	6.86	2.93	1	0	0.934192	1.20993
16	6.86	3.58258	1	0	0.882392	1.49401
16	6.86	3.90691	1	0	1.01544	1.727
16	6.86	4.1952	2	0	0.930703	2.0898
16	6.86	4.66366	2	0	3.18493	0.870168
16	6.86	4.89189	2	0	3.12944	0.832984
16	6.86	5.5045	2	0	1.89151	1.06917
16	6.86	5.88889	2	0	1.77014	0.965709
16	6.86	6.08108	2	0	1.5881	1.24568
16	6.86	6.77778	2	0	1.88493	1.2615
16	6.86	7.49667	2	0	2.96481	0.953476
16	6.86	8.07508	2	0	2.95556	0.786001
16	6.86	8.43	3	0	0.85942	6.81694
17	7.052	3.07	1	0	4.13483	1.57482
17	7.052	3.72673	1	0	1.49823	1.29083
17	7.052	4.13514	1	0	2.72363	1.34666
17	7.052	4.4955	1	0	2.03476	2.45432
17	7.052	4.89189	1	0	1.97917	1.39183
17	7.052	5.55255	1	0	1.67237	1.64002
17	7.052	5.85285	2	0	1.63548	1.58291
17	7.052	6.2012	2	0	1.26967	1.21646
17	7.052	6.62162	2	0	1.39324	1.00365
17	7.052	7.60333	2	0	1.96398	0.883916
17	7.052	7.94294	2	0	2.07692	0.868035
17	7.052	8.33934	2	1	0.980995	8.29198
17	7.052	8.45	3	0	0.636056	16.0455

## Sheet: Figure4d
Soil_ID	Native_pH	Perturbed_pH	Regime	Early_warning_of_Regime3	Indigenous_biomass_activity	Available_limiting_nutrient
3	4.987	3.07	1	0	0.0222438	0.00199246
3	4.987	3.48649	2	0	0.0869691	0.00198111
3	4.987	3.93333	2	0	0.127085	0.0238256
3	4.987	4.31532	2	0	0.199055	0.0276909
3	4.987	4.71171	2	0	0.199678	0.0358646
3	4.987	4.97598	2	0	0.197985	0.0481106
3	4.987	5.44444	2	0	0.212816	0.0510871
3	4.987	6.38138	2	0	0.195533	0.107525
3	4.987	6.77778	2	0	0.174207	0.138496
3	4.987	7.17417	2	0	0.175951	0.223822
3	4.987	7.64264	2	1	0.146997	0.224884
3	4.987	8.22	3	0	0.0112998	0.739052
3	4.987	8.48	3	0	0.00780483	1.72117
5	5.324	2.96997	2	0	0.0785826	8.52112e-05
5	5.324	3.77477	2	0	0.1074	0.0535789
5	5.324	4.16333	2	0	0.169824	0.0363379
5	5.324	4.55556	2	0	0.239648	0.0203181
5	5.324	5.15616	2	0	0.238571	0.0261877
5	5.324	5.73273	2	0	0.232454	0.062906
5	5.324	6.33333	2	0	0.242616	0.0948021
5	5.324	6.92192	2	0	0.219598	0.0775343
5	5.324	7.21021	2	0	0.218788	0.0864495
5	5.324	7.53453	2	1	0.217275	0.13372
5	5.324	7.81081	2	1	0.185347	0.172046
5	5.324	8.0991	3	0	0.0166559	1.0486
5	5.324	8.5	3	0	0.00320849	1.76306
6	5.405	2.82	1	0	0.00154774	1.46259e-05
6	5.405	3.37838	1	0	0.0303931	0.000145377
6	5.405	3.84685	2	0	0.0550255	0.0228111
6	5.405	4.25	2	0	0.139128	0.03078
6	5.405	4.62763	2	0	0.194525	0.0154843
6	5.405	4.9039	2	0	0.199705	0.0234237
6	5.405	5.49249	2	0	0.199433	0.0330701
6	5.405	6.09309	2	0	0.200789	0.0343414
6	5.405	6.5015	2	0	0.205026	0.0458431
6	5.405	6.93393	2	0	0.175014	0.0716845
6	5.405	7.31832	2	0	0.194067	0.103385
6	5.405	7.93093	3	0	0.0111919	0.433116
6	5.405	8.48	3	0	0.0271415	1.92136
9	5.822	3.06	1	0	3.22577e-07	4.14024e-08
9	5.822	3.60661	1	0	0.0281647	0.0131352
9	5.822	4.05105	2	0	0.0767053	0.0238894
9	5.822	4.37333	2	0	0.178717	0.0116263
9	5.822	4.68769	2	0	0.172711	0.010345
9	5.822	5.14414	2	0	0.173604	0.0175718
9	5.822	5.66066	2	0	0.17362	0.0210886
9	5.822	6.39339	2	0	0.169081	0.0360056
9	5.822	6.86186	2	0	0.165505	0.042674
9	5.822	7.06607	2	0	0.167185	0.0479055
9	5.822	7.4985	2	0	0.158179	0.0645491
9	5.822	7.87087	2	1	0.124788	0.165865
9	5.822	8.53	3	0	0.0110583	1.83294
11	6.186	3.23	1	0	0.0139456	0.000745091
11	6.186	3.88288	2	0	0.108999	0.00563073
11	6.186	4.25526	2	0	0.116753	0.0202281
11	6.186	4.48333	2	0	0.19491	0.0177128
11	6.186	4.78378	2	0	0.230197	0.0128833
11	6.186	5.12012	2	0	0.224594	0.0172533
11	6.186	5.21	2	0	0.222891	0.0258577
11	6.186	5.88889	2	0	0.236289	0.0286865
11	6.186	6.53754	2	0	0.246106	0.0440401
11	6.186	6.84	2	0	0.225644	0.0519047
11	6.186	7.4985	2	1	0.22789	0.119955
11	6.186	8.14715	3	0	0.0299408	0.662928
11	6.186	8.58	3	0	0.0138001	1.84796
12	6.255	3.18619	1	0	0.0200318	1.3617e-05
12	6.255	3.60661	1	0	0.0224512	0.00199031
12	6.255	4.05105	1	0	0.0309014	0.0139825
12	6.255	4.36336	2	0	0.0581547	0.0291627
12	6.255	4.72372	2	0	0.087608	0.0253436
12	6.255	4.83667	2	0	0.14106	0.0186657
12	6.255	5.52853	2	0	0.153473	0.0248364
12	6.255	6.00901	2	0	0.152638	0.0280282
12	6.255	6.44144	2	0	0.163986	0.0393322
12	6.255	6.90991	2	0	0.16444	0.0369531
12	6.255	7.42643	2	0	0.177756	0.0496964
12	6.255	8.07508	2	1	0.115261	0.148933
12	6.255	8.24324	3	0	0.0179774	1.80553
14	6.545	2.95	1	0	0.0018342	0.00268597
14	6.545	3.53453	1	0	0.0256077	0.00300387
14	6.545	3.88288	1	0	0.0243496	0.00609847
14	6.545	4.48348	1	0	0.000240321	0.0717341
14	6.545	4.74775	2	0	0.0627817	0.0233897
14	6.545	5.44444	2	0	0.11821	0.0344691
14	6.545	6.17718	2	0	0.175525	0.0725298
14	6.545	6.72	2	0	0.220983	0.0661353
14	6.545	7.22222	2	0	0.254916	0.103357
14	6.545	7.66667	2	0	0.263714	0.0922727
14	6.545	7.89489	2	0	0.264675	0.0976494
14	6.545	8.27928	2	1	0.222367	0.104591
14	6.545	8.63	3	0	0.00180404	1.86061
15	6.789	3.28	1	0	0.0244764	7.61321e-06
15	6.789	3.93093	1	0	0.0214827	0.000175331
15	6.789	4.27928	1	0	0.00212738	0.0249564
15	6.789	4.55556	1	0	0.0457479	0.012959
15	6.789	4.77177	2	0	0.0534137	0.0181839
15	6.789	5.18018	2	0	0.0632475	0.02338
15	6.789	5.56456	2	0	0.091571	0.028911
15	6.789	6.12913	2	0	0.141222	0.0371694
15	6.789	6.68168	2	0	0.24181	0.0180439
15	6.789	7.53453	2	0	0.276014	0.0403333
15	6.789	8.03333	2	0	0.31879	0.0432075
15	6.789	8.50751	3	0	0.0407508	2.04872
15	6.789	8.59	3	0	0.00155279	1.90722
16	6.86	2.93	1	0	0.0306432	0.0021943
16	6.86	3.58258	1	0	0.0387462	0.0127018
16	6.86	3.90691	1	0	0.0363399	0.00988429
16	6.86	4.1952	2	0	0.0625119	0.0136595
16	6.86	4.66366	2	0	0.0747491	0.0107105
16	6.86	4.89189	2	0	0.075339	0.0295926
16	6.86	5.5045	2	0	0.0915472	0.0275228
16	6.86	5.88889	2	0	0.131362	0.0277728
16	6.86	6.08108	2	0	0.168502	0.0220482
16	6.86	6.77778	2	0	0.222632	0.0260196
16	6.86	7.49667	2	0	0.250381	0.0490101
16	6.86	8.07508	2	0	0.24215	0.0607702
16	6.86	8.43	3	0	0.0296696	0.6263
17	7.052	3.07	1	0	0.00859955	0.00497523
17	7.052	3.72673	1	0	4.38676e-07	5.33673e-05
17	7.052	4.13514	1	0	0.012798	0.00257213
17	7.052	4.4955	1	0	0.0242798	0.0108695
17	7.052	4.89189	1	0	0.0417944	0.00801789
17	7.052	5.55255	1	0	0.0498808	0.0157943
17	7.052	5.85285	2	0	0.0687358	0.015453
17	7.052	6.2012	2	0	0.0976114	0.0306978
17	7.052	6.62162	2	0	0.141366	0.0282353
17	7.052	7.60333	2	0	0.226288	0.0642841
17	7.052	7.94294	2	0	0.213578	0.0721856
17	7.052	8.33934	2	1	0.0763431	0.183022
17	7.052	8.45	3	0	0.00388471	2.07732
