# Supplementary material for: Functional regimes define soil microbiome response to environmental change
Source: Nature. 2025 Jul 16;644(8078):1028–38. doi: 10.1038/s41586-025-09264-9 (PMC12390847; doi:10.1038/s41586-025-09264-9)
Supplement: Supplementary file 10 — Source Data Fig. 5 and Source Data Extended Data Fig. 4 [file 41586_2025_9264_MOESM10_ESM.xlsx]

## Sheet: Figure5a
Soil	Soil_pH	Unit	H_mM	OH_mM	pH	Replicate	gamma	inferred_c0	inferred_x0	Reduction_rate
Soil1	4.703	-26	-27.1499	27.1499	7.66667	1	4.8	0.207109	0.28233	4.52115
Soil1	4.703	-26	-27.1499	27.1499	7.66667	2	4.8	0.183482	0.263949	4.33669
Soil1	4.703	-26	-27.1499	27.1499	7.66667	3	4.8	0.19782	0.280847	4.38097
Soil1	4.703	-21	-21.9288	21.9288	7.46246	1	4.8	0.123681	0.419313	2.41581
Soil1	4.703	-21	-21.9288	21.9288	7.46246	2	4.8	0.108427	0.407928	2.27584
Soil1	4.703	-21	-21.9288	21.9288	7.46246	3	4.8	0.12271	0.397505	2.48177
Soil1	4.703	-18	-18.7961	18.7961	6.99399	1	4.8	0.0792103	0.439686	1.86473
Soil1	4.703	-18	-18.7961	18.7961	6.99399	2	4.8	0.0905416	0.405664	2.07133
Soil1	4.703	-18	-18.7961	18.7961	6.99399	3	4.8	0.111637	0.405805	2.32048
Soil1	4.703	-14	-14.6192	14.6192	7.16216	1	4.8	0.0848771	0.374698	2.0873
Soil1	4.703	-14	-14.6192	14.6192	7.16216	2	4.8	0.0656082	0.38293	1.82239
Soil1	4.703	-14	-14.6192	14.6192	7.16216	3	4.8	0.0788631	0.377377	2.00309
Soil1	4.703	-11	-11.4865	11.4865	6.68168	1	4.8	0.0754817	0.359169	2.00875
Soil1	4.703	-11	-11.4865	11.4865	6.68168	2	4.8	0.0775488	0.369987	2.00608
Soil1	4.703	-11	-11.4865	11.4865	6.68168	3	4.8	0.0817026	0.381136	2.02896
Soil1	4.703	-8	-8.35381	8.35381	6.2012	1	4.8	0.0744758	0.36993	1.96636
Soil1	4.703	-8	-8.35381	8.35381	6.2012	2	4.8	0.0690443	0.350252	1.94621
Soil1	4.703	-8	-8.35381	8.35381	6.2012	3	4.8	0.070941	0.374955	1.90815
Soil1	4.703	-5	-5.22113	5.22113	5.63664	1	4.8	0.0512276	0.366733	1.67049
Soil1	4.703	-5	-5.22113	5.22113	5.63664	2	4.8	0.0582671	0.33857	1.82607
Soil1	4.703	-5	-5.22113	5.22113	5.63664	3	4.8	0.0694578	0.342968	1.9721
Soil1	4.703	0	0	0	4.59	1	4.8	0.0429645	0.308298	1.66893
Soil1	4.703	0	0	0	4.59	2	4.8	0.043949	0.290785	1.72547
Soil1	4.703	0	0	0	4.59	3	4.8	0.0415537	0.31685	1.6295
Soil1	4.703	6	6.26536	-6.26536	3.7988	1	4.8	0.100302	0.23661	3.03478
Soil1	4.703	6	6.26536	-6.26536	3.7988	2	4.8	0.0902874	0.234267	2.84994
Soil1	4.703	6	6.26536	-6.26536	3.7988	3	4.8	0.0929233	0.261596	2.70504
Soil1	4.703	22	22.973	-22.973	3.32	1	4.8	0.0870684	0.0431431	10.687
Soil1	4.703	22	22.973	-22.973	3.32	2	4.8	0.123817	0.00250677	238.087
Soil1	4.703	22	22.973	-22.973	3.32	3	4.8	0.0852248	0.0704944	6.803
Soil2	5.094	-24	-25.0814	25.0814	7.37838	1	4.8	0.29041	0.183025	8.61627
Soil2	5.094	-24	-25.0814	25.0814	7.37838	2	4.8	0.245802	0.175615	7.71838
Soil2	5.094	-24	-25.0814	25.0814	7.37838	3	4.8	0.254139	0.192477	7.33771
Soil2	5.094	-19	-19.8561	19.8561	7.06607	1	4.8	0.172345	0.358808	3.30558
Soil2	5.094	-19	-19.8561	19.8561	7.06607	2	4.8	0.145907	0.357156	2.96092
Soil2	5.094	-19	-19.8561	19.8561	7.06607	3	4.8	0.156682	0.334424	3.24887
Soil2	5.094	-15	-15.6758	15.6758	6.77778	1	4.8	0.12458	0.361335	2.65493
Soil2	5.094	-15	-15.6758	15.6758	6.77778	2	4.8	0.130724	0.357412	2.75561
Soil2	5.094	-15	-15.6758	15.6758	6.77778	3	4.8	0.131612	0.363377	2.73852
Soil2	5.094	-11	-11.4956	11.4956	6.70571	1	4.8	0.101136	0.369056	2.31539
Soil2	5.094	-11	-11.4956	11.4956	6.70571	2	4.8	0.0832998	0.367052	2.08932
Soil2	5.094	-11	-11.4956	11.4956	6.70571	3	4.8	0.0836057	0.375909	2.06756
Soil2	5.094	-7	-7.31539	7.31539	6.03303	1	4.8	0.0563801	0.370734	1.72997
Soil2	5.094	-7	-7.31539	7.31539	6.03303	2	4.8	0.0588175	0.352396	1.80116
Soil2	5.094	-7	-7.31539	7.31539	6.03303	3	4.8	0.0559736	0.366386	1.73331
Soil2	5.094	-4	-4.18023	4.18023	5.33634	1	4.8	0.0488902	0.355404	1.6603
Soil2	5.094	-4	-4.18023	4.18023	5.33634	2	4.8	0.0520669	0.349063	1.71598
Soil2	5.094	-4	-4.18023	4.18023	5.33634	3	4.8	0.044511	0.349817	1.61076
Soil2	5.094	0	0	0	4.66	1	4.8	0.0545723	0.30337	1.86346
Soil2	5.094	0	0	0	4.66	2	4.8	0.0433338	0.316459	1.65728
Soil2	5.094	0	0	0	4.66	3	4.8	0.111668	0.310186	2.72802
Soil2	5.094	6	6.27034	-6.27034	4.32733	1	4.8	0.0503791	0.239502	2.00968
Soil2	5.094	6	6.27034	-6.27034	4.32733	2	4.8	0.042924	0.253487	1.8128
Soil2	5.094	6	6.27034	-6.27034	4.32733	3	4.8	0.0518908	0.227882	2.093
Soil2	5.094	14	14.6308	-14.6308	3.73874	1	4.8	0.0149408	0.203091	1.35312
Soil2	5.094	14	14.6308	-14.6308	3.73874	2	4.8	0.0064314	0.199854	1.15447
Soil2	5.094	14	14.6308	-14.6308	3.73874	3	4.8	0.00662805	0.207359	1.15343
Soil3	4.987	-26	-27.215	27.215	7.17417	1	4.8	0.223822	0.18107	6.9333
Soil3	4.987	-26	-27.215	27.215	7.17417	2	4.8	0.314981	0.174691	9.65473
Soil3	4.987	-26	-27.215	27.215	7.17417	3	4.8	0.223273	0.175951	7.09098
Soil3	4.987	-22	-23.0281	23.0281	6.77778	1	4.8	0.137497	0.172756	4.82032
Soil3	4.987	-22	-23.0281	23.0281	6.77778	2	4.8	0.141424	0.174207	4.89673
Soil3	4.987	-22	-23.0281	23.0281	6.77778	3	4.8	0.138496	0.180233	4.68846
Soil3	4.987	-19	-19.8879	19.8879	6.38138	1	4.8	0.110131	0.197848	3.67189
Soil3	4.987	-19	-19.8879	19.8879	6.38138	2	4.8	0.100745	0.191037	3.53132
Soil3	4.987	-19	-19.8879	19.8879	6.38138	3	4.8	0.107525	0.195533	3.63956
Soil3	4.987	-16	-16.7477	16.7477	5.44444	1	4.8	0.0510871	0.213255	2.14988
Soil3	4.987	-16	-16.7477	16.7477	5.44444	2	4.8	0.0503059	0.212816	2.13464
Soil3	4.987	-16	-16.7477	16.7477	5.44444	3	4.8	0.0597595	0.197541	2.45208
Soil3	4.987	-14	-14.6542	14.6542	4.97598	1	4.8	0.0433568	0.197985	2.05115
Soil3	4.987	-14	-14.6542	14.6542	4.97598	2	4.8	0.0481106	0.202442	2.14072
Soil3	4.987	-14	-14.6542	14.6542	4.97598	3	4.8	0.0906352	0.195878	3.22101
Soil3	4.987	-11	-11.514	11.514	4.71171	1	4.8	0.0345265	0.199013	1.83275
Soil3	4.987	-11	-11.514	11.514	4.71171	2	4.8	0.0358646	0.199814	1.86155
Soil3	4.987	-11	-11.514	11.514	4.71171	3	4.8	0.0382492	0.199678	1.91946
Soil3	4.987	-7	-7.32712	7.32712	4.31532	1	4.8	0.0239863	0.200318	1.57476
Soil3	4.987	-7	-7.32712	7.32712	4.31532	2	4.8	0.0276909	0.199055	1.66774
Soil3	4.987	-7	-7.32712	7.32712	4.31532	3	4.8	0.04026	0.18323	2.05468
Soil3	4.987	0	0	0	3.93333	1	4.8	0.0238256	0.128324	1.8912
Soil3	4.987	0	0	0	3.93333	2	4.8	0.0242452	0.117929	1.98684
Soil3	4.987	0	0	0	3.93333	3	4.8	0.0211202	0.127085	1.79771
Soil3	4.987	9	9.42058	-9.42058	3.48649	1	4.8	0.00354893	0.0830093	1.20522
Soil3	4.987	9	9.42058	-9.42058	3.48649	2	4.8	0.00198111	0.0985322	1.09651
Soil3	4.987	9	9.42058	-9.42058	3.48649	3	4.8	0.0017929	0.0869691	1.09895
Soil4	5.277	-28	-29.0909	29.0909	7.94294	1	4.8	0.184302	0.105131	9.41473
Soil4	5.277	-28	-29.0909	29.0909	7.94294	2	4.8	0.189535	0.093338	10.747
Soil4	5.277	-28	-29.0909	29.0909	7.94294	3	4.8	0.190227	0.0994943	10.1773
Soil4	5.277	-20	-20.7792	20.7792	7.58258	1	4.8	0.0502386	0.194137	2.24214
Soil4	5.277	-20	-20.7792	20.7792	7.58258	2	4.8	0.0597514	0.145258	2.97446
Soil4	5.277	-20	-20.7792	20.7792	7.58258	3	4.8	0.0604261	0.163885	2.76982
Soil4	5.277	-17	-17.6623	17.6623	7.55856	1	4.8	0.0531505	0.166047	2.53645
Soil4	5.277	-17	-17.6623	17.6623	7.55856	2	4.8	0.0491528	0.16543	2.42618
Soil4	5.277	-17	-17.6623	17.6623	7.55856	3	4.8	0.0534876	0.159448	2.61019
Soil4	5.277	-13	-13.5065	13.5065	6.86186	1	4.8	0.0400639	0.17152	2.12119
Soil4	5.277	-13	-13.5065	13.5065	6.86186	2	4.8	0.039328	0.177032	2.06633
Soil4	5.277	-13	-13.5065	13.5065	6.86186	3	4.8	0.0476923	0.150154	2.52459
Soil4	5.277	-11	-11.4286	11.4286	6.57357	1	4.8	0.0387544	0.174333	2.06704
Soil4	5.277	-11	-11.4286	11.4286	6.57357	2	4.8	0.0386427	0.156574	2.18465
Soil4	5.277	-11	-11.4286	11.4286	6.57357	3	4.8	0.0407421	0.166775	2.17261
Soil4	5.277	-8	-8.31169	8.31169	6.18919	1	4.8	0.0277019	0.174582	1.76164
Soil4	5.277	-8	-8.31169	8.31169	6.18919	2	4.8	0.0326127	0.181131	1.86424
Soil4	5.277	-8	-8.31169	8.31169	6.18919	3	4.8	0.0277308	0.183029	1.72725
Soil4	5.277	-5	-5.19481	5.19481	5.73273	1	4.8	0.0241338	0.19935	1.5811
Soil4	5.277	-5	-5.19481	5.19481	5.73273	2	4.8	0.0282985	0.174969	1.77633
Soil4	5.277	-5	-5.19481	5.19481	5.73273	3	4.8	0.0185119	0.200698	1.44274
Soil4	5.277	-2	-2.07792	2.07792	4.91592	1	4.8	0.0127724	0.1931	1.31749
Soil4	5.277	-2	-2.07792	2.07792	4.91592	2	4.8	0.01926	0.185064	1.49955
Soil4	5.277	-2	-2.07792	2.07792	4.91592	3	4.8	0.0184853	0.172787	1.51352
Soil4	5.277	0	0	0	4.44	1	4.8	0.0243042	0.154485	1.75516
Soil4	5.277	0	0	0	4.44	2	4.8	0.0240957	0.16269	1.71092
Soil4	5.277	0	0	0	4.44	3	4.8	0.0192118	0.166042	1.55538
Soil4	5.277	5	5.19481	-5.19481	3.95495	1	4.8	0.0262352	0.109121	2.15403
Soil4	5.277	5	5.19481	-5.19481	3.95495	2	4.8	0.0275674	0.091529	2.4457
Soil4	5.277	5	5.19481	-5.19481	3.95495	3	4.8	0.0255232	0.11047	2.109
Soil4	5.277	20	20.7792	-20.7792	3.28	1	4.8	2.05991e-05	0.0420018	1.00235
Soil4	5.277	20	20.7792	-20.7792	3.28	2	4.8	0.00297449	0.0394117	1.36227
Soil4	5.277	20	20.7792	-20.7792	3.28	3	4.8	0.00724846	0.0250022	2.39158
Soil5	5.324	-28	-29.2616	29.2616	7.53453	1	4.8	0.142587	0.205142	4.33632
Soil5	5.324	-28	-29.2616	29.2616	7.53453	2	4.8	0.13372	0.217275	3.95412
Soil5	5.324	-28	-29.2616	29.2616	7.53453	3	4.8	0.130094	0.221617	3.81771
Soil5	5.324	-23	-24.0363	24.0363	7.21021	1	4.8	0.115389	0.218788	3.53152
Soil5	5.324	-23	-24.0363	24.0363	7.21021	2	4.8	0.0802256	0.229088	2.68094
Soil5	5.324	-23	-24.0363	24.0363	7.21021	3	4.8	0.0864495	0.20038	3.07085
Soil5	5.324	-19	-19.8561	19.8561	6.92192	1	4.8	0.0881139	0.214152	2.97498
Soil5	5.324	-19	-19.8561	19.8561	6.92192	2	4.8	0.0775343	0.219598	2.69476
Soil5	5.324	-19	-19.8561	19.8561	6.92192	3	4.8	0.071642	0.226102	2.52091
Soil5	5.324	-15	-15.6758	15.6758	6.33333	1	4.8	0.0948021	0.240336	2.89339
Soil5	5.324	-15	-15.6758	15.6758	6.33333	2	4.8	0.0709739	0.256951	2.32584
Soil5	5.324	-15	-15.6758	15.6758	6.33333	3	4.8	0.105758	0.242616	3.09235
Soil5	5.324	-12	-12.5407	12.5407	5.73273	1	4.8	0.0620596	0.232454	2.28148
Soil5	5.324	-12	-12.5407	12.5407	5.73273	2	4.8	0.0698299	0.226641	2.47892
Soil5	5.324	-12	-12.5407	12.5407	5.73273	3	4.8	0.062906	0.238814	2.26437
Soil5	5.324	-9	-9.40551	9.40551	5.15616	1	4.8	0.0344881	0.238571	1.69389
Soil5	5.324	-9	-9.40551	9.40551	5.15616	2	4.8	0.0261877	0.237823	1.52855
Soil5	5.324	-9	-9.40551	9.40551	5.15616	3	4.8	0.0256215	0.242712	1.50671
Soil5	5.324	-5	-5.22528	5.22528	4.55556	1	4.8	0.0267406	0.230759	1.55623
Soil5	5.324	-5	-5.22528	5.22528	4.55556	2	4.8	0.017421	0.243768	1.34303
Soil5	5.324	-5	-5.22528	5.22528	4.55556	3	4.8	0.0203181	0.239648	1.40696
Soil5	5.324	0	0	0	4.16333	1	4.8	0.0472448	0.172278	2.31633
Soil5	5.324	0	0	0	4.16333	2	4.8	0.0357087	0.161573	2.06084
Soil5	5.324	0	0	0	4.16333	3	4.8	0.0363379	0.169824	2.02708
Soil5	5.324	7	7.31539	-7.31539	3.77477	1	4.8	0.0535789	0.1074	3.39459
Soil5	5.324	7	7.31539	-7.31539	3.77477	2	4.8	0.0568304	0.0595438	5.58127
Soil5	5.324	7	7.31539	-7.31539	3.77477	3	4.8	0.0455101	0.126339	2.72907
Soil5	5.324	20	20.9011	-20.9011	2.96997	1	4.8	8.52112e-05	0.0239996	1.01704
Soil5	5.324	20	20.9011	-20.9011	2.96997	2	4.8	0.000197136	0.0785826	1.01204
Soil5	5.324	20	20.9011	-20.9011	2.96997	3	4.8	2.44146e-07	0.0915626	1.00001
Soil6	5.405	-26	-26.9618	26.9618	7.31832	1	4.8	0.106349	0.194067	3.6304
Soil6	5.405	-26	-26.9618	26.9618	7.31832	2	4.8	0.0852002	0.222238	2.8402
Soil6	5.405	-26	-26.9618	26.9618	7.31832	3	4.8	0.103385	0.181153	3.73938
Soil6	5.405	-21	-21.7768	21.7768	6.93393	1	4.8	0.0689207	0.197831	2.67223
Soil6	5.405	-21	-21.7768	21.7768	6.93393	2	4.8	0.0770862	0.175014	3.1142
Soil6	5.405	-21	-21.7768	21.7768	6.93393	3	4.8	0.0716845	0.161124	3.13554
Soil6	5.405	-17	-17.6289	17.6289	6.5015	1	4.8	0.0434659	0.20811	2.00253
Soil6	5.405	-17	-17.6289	17.6289	6.5015	2	4.8	0.0458431	0.205026	2.07326
Soil6	5.405	-17	-17.6289	17.6289	6.5015	3	4.8	0.0542079	0.180575	2.44094
Soil6	5.405	-14	-14.5179	14.5179	6.09309	1	4.8	0.0343414	0.206377	1.79873
Soil6	5.405	-14	-14.5179	14.5179	6.09309	2	4.8	0.0327823	0.200789	1.78368
Soil6	5.405	-14	-14.5179	14.5179	6.09309	3	4.8	0.0367823	0.183632	1.96146
Soil6	5.405	-11	-11.4069	11.4069	5.49249	1	4.8	0.0330701	0.199433	1.79594
Soil6	5.405	-11	-11.4069	11.4069	5.49249	2	4.8	0.0282607	0.208203	1.65154
Soil6	5.405	-11	-11.4069	11.4069	5.49249	3	4.8	0.034272	0.184941	1.88951
Soil6	5.405	-7	-7.25894	7.25894	4.9039	1	4.8	0.0174964	0.206735	1.40623
Soil6	5.405	-7	-7.25894	7.25894	4.9039	2	4.8	0.0234237	0.193509	1.58103
Soil6	5.405	-7	-7.25894	7.25894	4.9039	3	4.8	0.0240863	0.199705	1.57893
Soil6	5.405	-4	-4.14797	4.14797	4.62763	1	4.8	0.0154843	0.194525	1.38208
Soil6	5.405	-4	-4.14797	4.14797	4.62763	2	4.8	0.0129718	0.210055	1.29642
Soil6	5.405	-4	-4.14797	4.14797	4.62763	3	4.8	0.0168193	0.18407	1.4386
Soil6	5.405	0	0	0	4.25	1	4.8	0.03078	0.139128	2.06193
Soil6	5.405	0	0	0	4.25	2	4.8	0.0329221	0.139414	2.1335
Soil6	5.405	0	0	0	4.25	3	4.8	0.0285327	0.133105	2.02894
Soil6	5.405	7	7.25894	-7.25894	3.84685	1	4.8	0.0230079	0.0399949	3.76129
Soil6	5.405	7	7.25894	-7.25894	3.84685	2	4.8	0.0228111	0.0550255	2.98987
Soil6	5.405	7	7.25894	-7.25894	3.84685	3	4.8	0.0218622	0.0688892	2.5233
Soil6	5.405	22	22.8138	-22.8138	3.37838	1	4.8	5.48451e-06	0.0384594	1.00068
Soil6	5.405	22	22.8138	-22.8138	3.37838	2	4.8	0.000145377	0.0303931	1.02296
Soil6	5.405	22	22.8138	-22.8138	3.37838	3	4.8	0.0210638	0.000202614	500.011
Soil7	5.514	-26	-27.1392	27.1392	7.71471	1	4.8	0.137739	0.175277	4.77202
Soil7	5.514	-26	-27.1392	27.1392	7.71471	2	4.8	0.109195	0.183036	3.86358
Soil7	5.514	-26	-27.1392	27.1392	7.71471	3	4.8	0.137651	0.155167	5.25817
Soil7	5.514	-20	-20.8763	20.8763	7.28228	1	4.8	0.0667711	0.165116	2.94107
Soil7	5.514	-20	-20.8763	20.8763	7.28228	2	4.8	0.0663739	0.167734	2.8994
Soil7	5.514	-20	-20.8763	20.8763	7.28228	3	4.8	0.0660733	0.173245	2.83065
Soil7	5.514	-16	-16.701	16.701	6.77778	1	4.8	0.0521206	0.160696	2.55684
Soil7	5.514	-16	-16.701	16.701	6.77778	2	4.8	0.0462284	0.170451	2.30182
Soil7	5.514	-16	-16.701	16.701	6.77778	3	4.8	0.052258	0.169413	2.48063
Soil7	5.514	-13	-13.5696	13.5696	6.60961	1	4.8	0.042295	0.159973	2.26906
Soil7	5.514	-13	-13.5696	13.5696	6.60961	2	4.8	0.0443575	0.14976	2.42171
Soil7	5.514	-13	-13.5696	13.5696	6.60961	3	4.8	0.0489012	0.147403	2.5924
Soil7	5.514	-9	-9.39433	9.39433	6.28529	1	4.8	0.0320829	0.182348	1.84453
Soil7	5.514	-9	-9.39433	9.39433	6.28529	2	4.8	0.0301519	0.164133	1.88178
Soil7	5.514	-9	-9.39433	9.39433	6.28529	3	4.8	0.0310705	0.165344	1.90199
Soil7	5.514	-6	-6.26288	6.26288	5.85285	1	4.8	0.0273611	0.159638	1.82269
Soil7	5.514	-6	-6.26288	6.26288	5.85285	2	4.8	0.0235954	0.169569	1.66792
Soil7	5.514	-6	-6.26288	6.26288	5.85285	3	4.8	0.0231004	0.169338	1.65479
Soil7	5.514	-3	-3.13144	3.13144	5.42042	1	4.8	0.0120528	0.184261	1.31397
Soil7	5.514	-3	-3.13144	3.13144	5.42042	2	4.8	0.0120674	0.168944	1.34286
Soil7	5.514	-3	-3.13144	3.13144	5.42042	3	4.8	0.0112516	0.17295	1.31227
Soil7	5.514	0	0	0	4.8	1	4.8	0.0225171	0.149781	1.7216
Soil7	5.514	0	0	0	4.8	2	4.8	0.0167031	0.157726	1.50832
Soil7	5.514	0	0	0	4.8	3	4.8	0.0207504	0.170645	1.58368
Soil7	5.514	5	5.21907	-5.21907	4.25526	1	4.8	0.0182602	0.118358	1.74054
Soil7	5.514	5	5.21907	-5.21907	4.25526	2	4.8	0.0201086	0.117436	1.8219
Soil7	5.514	5	5.21907	-5.21907	4.25526	3	4.8	0.0173259	0.118073	1.70435
Soil7	5.514	14	14.6134	-14.6134	3.61862	1	4.8	0.0181531	0.0190149	5.58245
Soil7	5.514	14	14.6134	-14.6134	3.61862	2	4.8	0.0148439	0.0611575	2.16503
Soil7	5.514	14	14.6134	-14.6134	3.61862	3	4.8	0.00415077	0.0745485	1.26726
Soil8	5.552	-22	-23.0654	23.0654	7.60661	1	4.8	0.0740186	0.151558	3.34424
Soil8	5.552	-22	-23.0654	23.0654	7.60661	2	4.8	0.0678478	0.167075	2.94924
Soil8	5.552	-22	-23.0654	23.0654	7.60661	3	4.8	0.0861153	0.141335	3.92463
Soil8	5.552	-17	-17.8233	17.8233	7.1982	1	4.8	0.0544526	0.163732	2.59634
Soil8	5.552	-17	-17.8233	17.8233	7.1982	2	4.8	0.0603918	0.153395	2.88976
Soil8	5.552	-17	-17.8233	17.8233	7.1982	3	4.8	0.0496986	0.171155	2.39379
Soil8	5.552	-13	-13.6296	13.6296	6.8018	1	4.8	0.0363757	0.155577	2.12229
Soil8	5.552	-13	-13.6296	13.6296	6.8018	2	4.8	0.0370225	0.164763	2.07857
Soil8	5.552	-13	-13.6296	13.6296	6.8018	3	4.8	0.0437727	0.163272	2.28686
Soil8	5.552	-10	-10.4843	10.4843	6.26126	1	4.8	0.0319292	0.15791	1.97055
Soil8	5.552	-10	-10.4843	10.4843	6.26126	2	4.8	0.0323477	0.162154	1.95754
Soil8	5.552	-10	-10.4843	10.4843	6.26126	3	4.8	0.0357685	0.157923	2.08717
Soil8	5.552	-8	-8.38742	8.38742	5.94895	1	4.8	0.0333417	0.147284	2.08661
Soil8	5.552	-8	-8.38742	8.38742	5.94895	2	4.8	0.0280331	0.150597	1.8935
Soil8	5.552	-8	-8.38742	8.38742	5.94895	3	4.8	0.0305205	0.153313	1.95555
Soil8	5.552	-5	-5.24214	5.24214	5.25225	1	4.8	0.0241921	0.151449	1.76674
Soil8	5.552	-5	-5.24214	5.24214	5.25225	2	4.8	0.0223064	0.150162	1.71304
Soil8	5.552	-5	-5.24214	5.24214	5.25225	3	4.8	0.0215901	0.168509	1.615
Soil8	5.552	-2	-2.09686	2.09686	4.6997	1	4.8	0.0091318	0.178256	1.2459
Soil8	5.552	-2	-2.09686	2.09686	4.6997	2	4.8	0.0153801	0.152371	1.48451
Soil8	5.552	-2	-2.09686	2.09686	4.6997	3	4.8	0.0177144	0.159062	1.53457
Soil8	5.552	0	0	0	4.42667	1	4.8	0.0238626	0.154967	1.73913
Soil8	5.552	0	0	0	4.42667	2	4.8	0.012861	0.16033	1.38504
Soil8	5.552	0	0	0	4.42667	3	4.8	0.0178788	0.155627	1.55144
Soil8	5.552	4	4.19371	-4.19371	4.13514	1	4.8	0.0173614	0.0901542	1.92436
Soil8	5.552	4	4.19371	-4.19371	4.13514	2	4.8	0.0157231	0.0938848	1.80387
Soil8	5.552	4	4.19371	-4.19371	4.13514	3	4.8	0.026372	0.060839	3.08067
Soil8	5.552	10	10.4843	-10.4843	3.7027	1	4.8	0.0147007	0.0297644	3.37072
Soil8	5.552	10	10.4843	-10.4843	3.7027	2	4.8	0.0145737	0.023075	4.03158
Soil8	5.552	10	10.4843	-10.4843	3.7027	3	4.8	0.015418	0.0251156	3.94664
Soil9	5.822	-28	-29.392	29.392	7.87087	1	4.8	0.165865	0.110146	8.22812
Soil9	5.822	-28	-29.392	29.392	7.87087	2	4.8	0.151535	0.131054	6.55014
Soil9	5.822	-28	-29.392	29.392	7.87087	3	4.8	0.183196	0.124788	8.04663
Soil9	5.822	-20	-20.9943	20.9943	7.4985	1	4.8	0.0694311	0.148051	3.25104
Soil9	5.822	-20	-20.9943	20.9943	7.4985	2	4.8	0.0505216	0.187144	2.29581
Soil9	5.822	-20	-20.9943	20.9943	7.4985	3	4.8	0.0645491	0.158179	2.95877
Soil9	5.822	-16	-16.7954	16.7954	7.06607	1	4.8	0.0517318	0.155114	2.60084
Soil9	5.822	-16	-16.7954	16.7954	7.06607	2	4.8	0.0479055	0.167185	2.3754
Soil9	5.822	-16	-16.7954	16.7954	7.06607	3	4.8	0.0449784	0.182934	2.18019
Soil9	5.822	-13	-13.6463	13.6463	6.86186	1	4.8	0.042674	0.165505	2.23764
Soil9	5.822	-13	-13.6463	13.6463	6.86186	2	4.8	0.0387825	0.169885	2.09578
Soil9	5.822	-13	-13.6463	13.6463	6.86186	3	4.8	0.0456701	0.164772	2.33042
Soil9	5.822	-10	-10.4971	10.4971	6.39339	1	4.8	0.0353908	0.169081	2.0047
Soil9	5.822	-10	-10.4971	10.4971	6.39339	2	4.8	0.0360056	0.171617	2.00705
Soil9	5.822	-10	-10.4971	10.4971	6.39339	3	4.8	0.0408425	0.160036	2.225
Soil9	5.822	-7	-7.348	7.348	5.66066	1	4.8	0.022973	0.170313	1.64746
Soil9	5.822	-7	-7.348	7.348	5.66066	2	4.8	0.0185022	0.180802	1.4912
Soil9	5.822	-7	-7.348	7.348	5.66066	3	4.8	0.0210886	0.17362	1.58303
Soil9	5.822	-5	-5.24857	5.24857	5.14414	1	4.8	0.016995	0.171108	1.47675
Soil9	5.822	-5	-5.24857	5.24857	5.14414	2	4.8	0.0175718	0.174645	1.48295
Soil9	5.822	-5	-5.24857	5.24857	5.14414	3	4.8	0.0181006	0.173604	1.50047
Soil9	5.822	-2	-2.09943	2.09943	4.68769	1	4.8	0.010345	0.172711	1.28751
Soil9	5.822	-2	-2.09943	2.09943	4.68769	2	4.8	0.0104359	0.177913	1.28155
Soil9	5.822	-2	-2.09943	2.09943	4.68769	3	4.8	0.00922313	0.165665	1.26723
Soil9	5.822	0	0	0	4.37333	1	4.8	0.0116263	0.178717	1.31226
Soil9	5.822	0	0	0	4.37333	2	4.8	0.00861895	0.194919	1.21225
Soil9	5.822	0	0	0	4.37333	3	4.8	0.0152689	0.155167	1.47233
Soil9	5.822	4	4.19886	-4.19886	4.05105	1	4.8	0.0249979	0.0724933	2.65519
Soil9	5.822	4	4.19886	-4.19886	4.05105	2	4.8	0.0238894	0.0767053	2.49493
Soil9	5.822	4	4.19886	-4.19886	4.05105	3	4.8	0.0228841	0.108522	2.01218
Soil9	5.822	13	13.6463	-13.6463	3.60661	1	4.8	0.0131352	0.0281647	3.23858
Soil9	5.822	13	13.6463	-13.6463	3.60661	2	4.8	0.0126144	0.0310011	2.95313
Soil9	5.822	13	13.6463	-13.6463	3.60661	3	4.8	0.0206603	0.0176796	6.60927
Soil10	5.975	-26	-27.215	27.215	7.89489	1	4.8	0.187205	0.0144973	62.983
Soil10	5.975	-26	-27.215	27.215	7.89489	2	4.8	0.110486	0.12913	5.10697
Soil10	5.975	-26	-27.215	27.215	7.89489	3	4.8	0.107581	0.131431	4.92896
Soil10	5.975	-21	-21.9814	21.9814	7.67868	1	4.8	0.0643352	0.131105	3.35544
Soil10	5.975	-21	-21.9814	21.9814	7.67868	2	4.8	0.0636314	0.120488	3.53496
Soil10	5.975	-21	-21.9814	21.9814	7.67868	3	4.8	0.0509338	0.145094	2.68499
Soil10	5.975	-17	-17.7944	17.7944	7.39039	1	4.8	0.0422848	0.154636	2.31255
Soil10	5.975	-17	-17.7944	17.7944	7.39039	2	4.8	0.0461698	0.149496	2.48241
Soil10	5.975	-17	-17.7944	17.7944	7.39039	3	4.8	0.0451668	0.134387	2.61325
Soil10	5.975	-14	-14.6542	14.6542	7.04204	1	4.8	0.0317038	0.160089	1.95058
Soil10	5.975	-14	-14.6542	14.6542	7.04204	2	4.8	0.0345377	0.141935	2.168
Soil10	5.975	-14	-14.6542	14.6542	7.04204	3	4.8	0.030733	0.136815	2.07823
Soil10	5.975	-12	-12.5608	12.5608	6.81381	1	4.8	0.0342503	0.142043	2.15741
Soil10	5.975	-12	-12.5608	12.5608	6.81381	2	4.8	0.0315387	0.147168	2.02866
Soil10	5.975	-12	-12.5608	12.5608	6.81381	3	4.8	0.0274657	0.135628	1.97204
Soil10	5.975	-9	-9.42058	9.42058	6.21321	1	4.8	0.0214096	0.155335	1.66158
Soil10	5.975	-9	-9.42058	9.42058	6.21321	2	4.8	0.022845	0.14421	1.76039
Soil10	5.975	-9	-9.42058	9.42058	6.21321	3	4.8	0.0195671	0.153911	1.61024
Soil10	5.975	-6	-6.28039	6.28039	5.40841	1	4.8	0.0167084	0.161096	1.49784
Soil10	5.975	-6	-6.28039	6.28039	5.40841	2	4.8	0.0184798	0.155558	1.57022
Soil10	5.975	-6	-6.28039	6.28039	5.40841	3	4.8	0.0179887	0.146112	1.59095
Soil10	5.975	-3	-3.14019	3.14019	4.68769	1	4.8	0.0136409	0.157086	1.41682
Soil10	5.975	-3	-3.14019	3.14019	4.68769	2	4.8	0.0129433	0.152236	1.4081
Soil10	5.975	-3	-3.14019	3.14019	4.68769	3	4.8	0.0155215	0.136639	1.54526
Soil10	5.975	0	0	0	4.27	1	4.8	0.0190298	0.147913	1.61754
Soil10	5.975	0	0	0	4.27	2	4.8	0.0112427	0.14661	1.36809
Soil10	5.975	0	0	0	4.27	3	4.8	0.0156848	0.127705	1.58954
Soil10	5.975	5	5.23366	-5.23366	3.81081	1	4.8	0.00574483	0.0980679	1.28118
Soil10	5.975	5	5.23366	-5.23366	3.81081	2	4.8	0.00601334	0.0899614	1.32085
Soil10	5.975	5	5.23366	-5.23366	3.81081	3	4.8	0.0114103	0.0843647	1.6492
Soil10	5.975	14	14.6542	-14.6542	3.48649	1	4.8	0.0124206	0.000528477	113.812
Soil10	5.975	14	14.6542	-14.6542	3.48649	2	4.8	0.00831645	0.000429073	94.0354
Soil10	5.975	14	14.6542	-14.6542	3.48649	3	4.8	0.0104323	0.000747227	68.0144
Soil11	6.186	-25	-26.1264	26.1264	7.4985	1	4.8	0.123884	0.196067	4.03285
Soil11	6.186	-25	-26.1264	26.1264	7.4985	2	4.8	0.0891428	0.228911	2.86922
Soil11	6.186	-25	-26.1264	26.1264	7.4985	3	4.8	0.119955	0.22789	3.52658
Soil11	6.186	-18	-18.811	18.811	6.84	1	4.8	0.0576772	0.207097	2.33681
Soil11	6.186	-18	-18.811	18.811	6.84	2	4.8	0.0508321	0.225644	2.08132
Soil11	6.186	-18	-18.811	18.811	6.84	3	4.8	0.0519047	0.236913	2.05162
Soil11	6.186	-14	-14.6308	14.6308	6.53754	1	4.8	0.0410294	0.246106	1.80023
Soil11	6.186	-14	-14.6308	14.6308	6.53754	2	4.8	0.0440401	0.245834	1.8599
Soil11	6.186	-14	-14.6308	14.6308	6.53754	3	4.8	0.0442346	0.249305	1.85167
Soil11	6.186	-10	-10.4506	10.4506	5.88889	1	4.8	0.0286066	0.236063	1.58167
Soil11	6.186	-10	-10.4506	10.4506	5.88889	2	4.8	0.0286865	0.2363	1.58271
Soil11	6.186	-10	-10.4506	10.4506	5.88889	3	4.8	0.0314494	0.236289	1.63887
Soil11	6.186	-8	-8.36045	8.36045	5.21	1	4.8	0.033163	0.217649	1.73137
Soil11	6.186	-8	-8.36045	8.36045	5.21	2	4.8	0.0258577	0.222891	1.55685
Soil11	6.186	-8	-8.36045	8.36045	5.21	3	4.8	0.0233857	0.230959	1.48602
Soil11	6.186	-5	-5.22528	5.22528	5.12012	1	4.8	0.0188216	0.210009	1.43019
Soil11	6.186	-5	-5.22528	5.22528	5.12012	2	4.8	0.0166851	0.225627	1.35496
Soil11	6.186	-5	-5.22528	5.22528	5.12012	3	4.8	0.0172533	0.224594	1.36874
Soil11	6.186	-3	-3.13517	3.13517	4.78378	1	4.8	0.0102754	0.243527	1.20253
Soil11	6.186	-3	-3.13517	3.13517	4.78378	2	4.8	0.0130392	0.230197	1.27189
Soil11	6.186	-3	-3.13517	3.13517	4.78378	3	4.8	0.0128833	0.224255	1.27576
Soil11	6.186	0	0	0	4.48333	1	4.8	0.0167703	0.192723	1.41768
Soil11	6.186	0	0	0	4.48333	2	4.8	0.020745	0.19491	1.51088
Soil11	6.186	0	0	0	4.48333	3	4.8	0.0177128	0.204536	1.41568
Soil11	6.186	3	3.13517	-3.13517	4.25526	1	4.8	0.0202281	0.109341	1.888
Soil11	6.186	3	3.13517	-3.13517	4.25526	2	4.8	0.0232815	0.116753	1.95716
Soil11	6.186	3	3.13517	-3.13517	4.25526	3	4.8	0.0198719	0.134626	1.70852
Soil11	6.186	9	9.40551	-9.40551	3.88288	1	4.8	0.00563073	0.102274	1.26427
Soil11	6.186	9	9.40551	-9.40551	3.88288	2	4.8	0.00880904	0.108999	1.38793
Soil11	6.186	9	9.40551	-9.40551	3.88288	3	4.8	0.00435111	0.110379	1.18921
Soil12	6.255	-13	-13.6407	13.6407	7.42643	1	4.8	0.05421	0.177756	2.46385
Soil12	6.255	-13	-13.6407	13.6407	7.42643	2	4.8	0.043206	0.172518	2.20213
Soil12	6.255	-13	-13.6407	13.6407	7.42643	3	4.8	0.0496964	0.193535	2.23255
Soil12	6.255	-9	-9.44356	9.44356	6.90991	1	4.8	0.0394541	0.16444	2.15166
Soil12	6.255	-9	-9.44356	9.44356	6.90991	2	4.8	0.0369531	0.159888	2.10937
Soil12	6.255	-9	-9.44356	9.44356	6.90991	3	4.8	0.0328382	0.185584	1.84934
Soil12	6.255	-6	-6.29571	6.29571	6.44144	1	4.8	0.0393322	0.163986	2.15129
Soil12	6.255	-6	-6.29571	6.29571	6.44144	2	4.8	0.0249289	0.165992	1.72087
Soil12	6.255	-6	-6.29571	6.29571	6.44144	3	4.8	0.0448421	0.163836	2.31377
Soil12	6.255	-4	-4.19714	4.19714	6.00901	1	4.8	0.0283468	0.148003	1.91934
Soil12	6.255	-4	-4.19714	4.19714	6.00901	2	4.8	0.0280282	0.152638	1.8814
Soil12	6.255	-4	-4.19714	4.19714	6.00901	3	4.8	0.0237325	0.16228	1.70197
Soil12	6.255	-2	-2.09857	2.09857	5.52853	1	4.8	0.0988099	0.143642	4.30188
Soil12	6.255	-2	-2.09857	2.09857	5.52853	2	4.8	0.0248364	0.153473	1.77678
Soil12	6.255	-2	-2.09857	2.09857	5.52853	3	4.8	0.0203824	0.1535	1.63736
Soil12	6.255	0	0	0	4.83667	1	4.8	0.0152059	0.153587	1.47522
Soil12	6.255	0	0	0	4.83667	2	4.8	0.0186657	0.135101	1.66317
Soil12	6.255	0	0	0	4.83667	3	4.8	0.0201074	0.14106	1.68421
Soil12	6.255	3	3.14785	-3.14785	4.72372	1	4.8	0.0277808	0.087608	2.52209
Soil12	6.255	3	3.14785	-3.14785	4.72372	2	4.8	0.0245165	0.0821599	2.43232
Soil12	6.255	3	3.14785	-3.14785	4.72372	3	4.8	0.0253436	0.111189	2.09408
Soil12	6.255	6	6.29571	-6.29571	4.36336	1	4.8	0.0291627	0.0581547	3.40705
Soil12	6.255	6	6.29571	-6.29571	4.36336	2	4.8	0.030708	0.0492293	3.99413
Soil12	6.255	6	6.29571	-6.29571	4.36336	3	4.8	0.0233227	0.0773664	2.447
Soil12	6.255	10	10.4928	-10.4928	4.05105	1	4.8	0.0220828	0.0251886	5.20816
Soil12	6.255	10	10.4928	-10.4928	4.05105	2	4.8	0.0139825	0.0309014	3.17194
Soil12	6.255	10	10.4928	-10.4928	4.05105	3	4.8	0.0137275	0.0511376	2.28852
Soil12	6.255	20	20.9857	-20.9857	3.60661	1	4.8	0.00199031	0.0237257	1.40266
Soil12	6.255	20	20.9857	-20.9857	3.60661	2	4.8	0.00405795	3.93683e-05	495.768
Soil12	6.255	20	20.9857	-20.9857	3.60661	3	4.8	1.45828e-05	0.0224512	1.00312
Soil13	6.435	-16	-16.7276	16.7276	8.26727	1	4.8	0.0765771	0.235245	2.5625
Soil13	6.435	-16	-16.7276	16.7276	8.26727	2	4.8	0.0812651	0.233022	2.67397
Soil13	6.435	-16	-16.7276	16.7276	8.26727	3	4.8	0.0782953	0.247055	2.52119
Soil13	6.435	-7	-7.31831	7.31831	7.94294	1	4.8	0.0694184	0.248949	2.33846
Soil13	6.435	-7	-7.31831	7.31831	7.94294	2	4.8	0.0596084	0.258538	2.10669
Soil13	6.435	-7	-7.31831	7.31831	7.94294	3	4.8	0.0782803	0.233003	2.61262
Soil13	6.435	-4	-4.18189	4.18189	7.65465	1	4.8	0.0637835	0.246202	2.24353
Soil13	6.435	-4	-4.18189	4.18189	7.65465	2	4.8	0.0681146	0.227413	2.43769
Soil13	6.435	-4	-4.18189	4.18189	7.65465	3	4.8	0.0660255	0.240407	2.31827
Soil13	6.435	-1	-1.04547	1.04547	7.24625	1	4.8	0.100867	0.227717	3.12615
Soil13	6.435	-1	-1.04547	1.04547	7.24625	2	4.8	0.0945751	0.222895	3.03666
Soil13	6.435	-1	-1.04547	1.04547	7.24625	3	4.8	0.0998585	0.225007	3.13025
Soil13	6.435	0	0	0	7.1	1	4.8	0.0968708	0.202363	3.29775
Soil13	6.435	0	0	0	7.1	2	4.8	0.0832017	0.19327	3.06637
Soil13	6.435	0	0	0	7.1	3	4.8	0.105071	0.185072	3.72511
Soil13	6.435	4	4.18189	-4.18189	5.68468	1	4.8	0.0585067	0.122627	3.29014
Soil13	6.435	4	4.18189	-4.18189	5.68468	2	4.8	0.0575342	0.11639	3.37274
Soil13	6.435	4	4.18189	-4.18189	5.68468	3	4.8	0.051285	0.127732	2.92722
Soil13	6.435	6	6.27284	-6.27284	5.32432	1	4.8	0.0283904	0.104197	2.30785
Soil13	6.435	6	6.27284	-6.27284	5.32432	2	4.8	0.0300411	0.0917031	2.57244
Soil13	6.435	6	6.27284	-6.27284	5.32432	3	4.8	0.0286151	0.0945831	2.45219
Soil13	6.435	9	9.40926	-9.40926	4.77177	1	4.8	0.0244289	0.0716352	2.63689
Soil13	6.435	9	9.40926	-9.40926	4.77177	2	4.8	0.0259731	0.061507	3.02694
Soil13	6.435	9	9.40926	-9.40926	4.77177	3	4.8	0.0245434	0.0742363	2.58694
Soil13	6.435	12	12.5457	-12.5457	4.41141	1	4.8	0.0161376	0.0377819	3.0502
Soil13	6.435	12	12.5457	-12.5457	4.41141	2	4.8	0.0230846	0.0417116	3.65648
Soil13	6.435	12	12.5457	-12.5457	4.41141	3	4.8	0.0195505	0.0464875	3.01866
Soil13	6.435	16	16.7276	-16.7276	4.12312	1	4.8	0.00441486	0.0351077	1.60361
Soil13	6.435	16	16.7276	-16.7276	4.12312	2	4.8	0.0125322	0.0193165	4.11415
Soil13	6.435	16	16.7276	-16.7276	4.12312	3	4.8	0.0124386	0.0323243	2.84708
Soil14	6.545	-23	-23.9421	23.9421	8.27928	1	4.8	0.0942295	0.238118	2.89949
Soil14	6.545	-23	-23.9421	23.9421	8.27928	2	4.8	0.114233	0.212187	3.58413
Soil14	6.545	-23	-23.9421	23.9421	8.27928	3	4.8	0.104591	0.222367	3.25769
Soil14	6.545	-8	-8.32769	8.32769	7.89489	1	4.8	0.104158	0.291878	2.71291
Soil14	6.545	-8	-8.32769	8.32769	7.89489	2	4.8	0.0938211	0.264675	2.70149
Soil14	6.545	-8	-8.32769	8.32769	7.89489	3	4.8	0.0976494	0.258675	2.81199
Soil14	6.545	-5	-5.2048	5.2048	7.66667	1	4.8	0.0922727	0.263714	2.6795
Soil14	6.545	-5	-5.2048	5.2048	7.66667	2	4.8	0.0981668	0.23672	2.99054
Soil14	6.545	-5	-5.2048	5.2048	7.66667	3	4.8	0.0840427	0.265199	2.52114
Soil14	6.545	-2	-2.08192	2.08192	7.22222	1	4.8	0.103753	0.262541	2.8969
Soil14	6.545	-2	-2.08192	2.08192	7.22222	2	4.8	0.103357	0.254916	2.94618
Soil14	6.545	-2	-2.08192	2.08192	7.22222	3	4.8	0.100625	0.250304	2.92966
Soil14	6.545	0	0	0	6.72	1	4.8	0.0661353	0.220983	2.43653
Soil14	6.545	0	0	0	6.72	2	4.8	0.0649113	0.234553	2.32838
Soil14	6.545	0	0	0	6.72	3	4.8	0.068435	0.218115	2.50603
Soil14	6.545	2	2.08192	-2.08192	6.17718	1	4.8	0.0722087	0.175654	2.97321
Soil14	6.545	2	2.08192	-2.08192	6.17718	2	4.8	0.0725298	0.175525	2.98344
Soil14	6.545	2	2.08192	-2.08192	6.17718	3	4.8	0.0729276	0.169132	3.06969
Soil14	6.545	5	5.2048	-5.2048	5.44444	1	4.8	0.0369865	0.143093	2.24069
Soil14	6.545	5	5.2048	-5.2048	5.44444	2	4.8	0.0341247	0.110481	2.48259
Soil14	6.545	5	5.2048	-5.2048	5.44444	3	4.8	0.0344691	0.11821	2.39965
Soil14	6.545	9	9.36865	-9.36865	4.74775	1	4.8	0.0192562	0.0755477	2.22346
Soil14	6.545	9	9.36865	-9.36865	4.74775	2	4.8	0.0233897	0.0627817	2.78827
Soil14	6.545	9	9.36865	-9.36865	4.74775	3	4.8	0.0516303	0.0495832	5.99817
Soil14	6.545	14	14.5735	-14.5735	4.48348	1	4.8	0.0452115	0.0271503	8.99311
Soil14	6.545	14	14.5735	-14.5735	4.48348	2	4.8	0.0717341	0.000240321	1433.76
Soil14	6.545	14	14.5735	-14.5735	4.48348	3	4.8	0.0726756	7.82582e-05	4458.59
Soil14	6.545	22	22.9011	-22.9011	3.88288	1	4.8	0.0116161	0.0193548	3.88081
Soil14	6.545	22	22.9011	-22.9011	3.88288	2	4.8	0.00463663	0.0243496	1.91401
Soil14	6.545	22	22.9011	-22.9011	3.88288	3	4.8	0.00609847	0.0282658	2.03562
Soil15	6.789	0	0	0	8.03333	1	4.8	0.0432075	0.31879	1.65057
Soil15	6.789	0	0	0	8.03333	2	4.8	0.0491448	0.311027	1.75844
Soil15	6.789	0	0	0	8.03333	3	4.8	0.0420312	0.323673	1.62331
Soil15	6.789	7	7.34499	-7.34499	7.53453	1	4.8	0.0403333	0.26173	1.73969
Soil15	6.789	7	7.34499	-7.34499	7.53453	2	4.8	0.0359616	0.283543	1.60878
Soil15	6.789	7	7.34499	-7.34499	7.53453	3	4.8	0.0418183	0.276014	1.72724
Soil15	6.789	12	12.5914	-12.5914	6.68168	1	4.8	0.0180439	0.24181	1.35818
Soil15	6.789	12	12.5914	-12.5914	6.68168	2	4.8	0.0379397	0.220147	1.82722
Soil15	6.789	12	12.5914	-12.5914	6.68168	3	4.8	0.0150428	0.258133	1.27972
Soil15	6.789	16	16.7886	-16.7886	6.12913	1	4.8	0.0371694	0.121624	2.46692
Soil15	6.789	16	16.7886	-16.7886	6.12913	2	4.8	0.0298013	0.148125	1.96571
Soil15	6.789	16	16.7886	-16.7886	6.12913	3	4.8	0.0375422	0.141222	2.27603
Soil15	6.789	20	20.9857	-20.9857	5.56456	1	4.8	0.0221271	0.113545	1.9354
Soil15	6.789	20	20.9857	-20.9857	5.56456	2	4.8	0.028911	0.091571	2.51546
Soil15	6.789	20	20.9857	-20.9857	5.56456	3	4.8	0.0345681	0.0889933	2.86449
Soil15	6.789	22	23.0843	-23.0843	5.18018	1	4.8	0.0237617	0.0502827	3.2683
Soil15	6.789	22	23.0843	-23.0843	5.18018	2	4.8	0.0220669	0.0668339	2.58484
Soil15	6.789	22	23.0843	-23.0843	5.18018	3	4.8	0.02338	0.0632475	2.77436
Soil16	6.86	-7	-7.35103	7.35103	8.07508	1	4.8	0.0611365	0.24215	2.21187
Soil16	6.86	-7	-7.35103	7.35103	8.07508	2	4.8	0.0504336	0.255425	1.94776
Soil16	6.86	-7	-7.35103	7.35103	8.07508	3	4.8	0.0607702	0.229276	2.27225
Soil16	6.86	0	0	0	7.49667	1	4.8	0.0490101	0.239236	1.98333
Soil16	6.86	0	0	0	7.49667	2	4.8	0.0540856	0.26312	1.98666
Soil16	6.86	0	0	0	7.49667	3	4.8	0.0397982	0.250381	1.76296
Soil16	6.86	3	3.15044	-3.15044	6.77778	1	4.8	0.0260196	0.218819	1.57076
Soil16	6.86	3	3.15044	-3.15044	6.77778	2	4.8	0.0194196	0.243457	1.38288
Soil16	6.86	3	3.15044	-3.15044	6.77778	3	4.8	0.0274705	0.222632	1.59227
Soil16	6.86	6	6.30088	-6.30088	6.08108	1	4.8	0.0230117	0.168502	1.65552
Soil16	6.86	6	6.30088	-6.30088	6.08108	2	4.8	0.0180785	0.186156	1.46615
Soil16	6.86	6	6.30088	-6.30088	6.08108	3	4.8	0.0220482	0.167878	1.63041
Soil16	6.86	8	8.40117	-8.40117	5.88889	1	4.8	0.0277728	0.131362	2.01483
Soil16	6.86	8	8.40117	-8.40117	5.88889	2	4.8	0.0259254	0.133963	1.92893
Soil16	6.86	8	8.40117	-8.40117	5.88889	3	4.8	0.0312782	0.120617	2.24473
Soil16	6.86	11	11.5516	-11.5516	5.5045	1	4.8	0.0222491	0.101177	2.05553
Soil16	6.86	11	11.5516	-11.5516	5.5045	2	4.8	0.0275228	0.0915472	2.44308
Soil16	6.86	11	11.5516	-11.5516	5.5045	3	4.8	0.0315381	0.0774518	2.95455
Soil16	6.86	14	14.7021	-14.7021	4.89189	1	4.8	0.0248847	0.075339	2.58546
Soil16	6.86	14	14.7021	-14.7021	4.89189	2	4.8	0.0317553	0.0705502	3.16053
Soil16	6.86	14	14.7021	-14.7021	4.89189	3	4.8	0.0295926	0.0818544	2.73533
Soil16	6.86	18	18.9026	-18.9026	4.66366	1	4.8	0.0151859	0.0661102	2.10259
Soil16	6.86	18	18.9026	-18.9026	4.66366	2	4.8	0.0107105	0.0804131	1.63933
Soil16	6.86	18	18.9026	-18.9026	4.66366	3	4.8	0.00732088	0.0747491	1.47011
Soil16	6.86	22	23.1032	-23.1032	4.1952	1	4.8	0.0136595	0.0670769	1.97747
Soil16	6.86	22	23.1032	-23.1032	4.1952	2	4.8	0.0184797	0.0625119	2.41897
Soil16	6.86	22	23.1032	-23.1032	4.1952	3	4.8	0.011775	0.0587874	1.96143
Soil17	7.052	-4	-4.2058	4.2058	7.94294	1	4.8	0.0744186	0.214455	2.66566
Soil17	7.052	-4	-4.2058	4.2058	7.94294	2	4.8	0.0656834	0.213249	2.47846
Soil17	7.052	-4	-4.2058	4.2058	7.94294	3	4.8	0.0721856	0.213578	2.62231
Soil17	7.052	0	0	0	7.60333	1	4.8	0.0642841	0.216044	2.42824
Soil17	7.052	0	0	0	7.60333	2	4.8	0.0686984	0.22712	2.45189
Soil17	7.052	0	0	0	7.60333	3	4.8	0.0634222	0.226288	2.34531
Soil17	7.052	6	6.3087	-6.3087	6.62162	1	4.8	0.032969	0.141113	2.12145
Soil17	7.052	6	6.3087	-6.3087	6.62162	2	4.8	0.0282353	0.141366	1.95872
Soil17	7.052	6	6.3087	-6.3087	6.62162	3	4.8	0.0279114	0.141542	1.94654
Soil17	7.052	10	10.5145	-10.5145	6.2012	1	4.8	0.0337346	0.0886687	2.82619
Soil17	7.052	10	10.5145	-10.5145	6.2012	2	4.8	0.0283051	0.0976114	2.39189
Soil17	7.052	10	10.5145	-10.5145	6.2012	3	4.8	0.0306978	0.109238	2.34888
Soil17	7.052	13	13.6689	-13.6689	5.85285	1	4.8	0.0153046	0.0727002	2.01048
Soil17	7.052	13	13.6689	-13.6689	5.85285	2	4.8	0.0179279	0.063789	2.34904
Soil17	7.052	13	13.6689	-13.6689	5.85285	3	4.8	0.015453	0.0687358	2.07912
Soil17	7.052	16	16.8232	-16.8232	5.55255	1	4.8	0.0270972	0.0422141	4.08112
Soil17	7.052	16	16.8232	-16.8232	5.55255	2	4.8	0.0106339	0.0615102	1.82983
Soil17	7.052	16	16.8232	-16.8232	5.55255	3	4.8	0.0157943	0.0498808	2.51988
Soil17	7.052	20	21.029	-21.029	4.89189	1	4.8	0.0112224	0.0369345	2.45846
Soil17	7.052	20	21.029	-21.029	4.89189	2	4.8	0.00566327	0.0417944	1.65042
Soil17	7.052	20	21.029	-21.029	4.89189	3	4.8	0.00801789	0.0440408	1.87387
Soil18	7.681	0	0	0	8.06333	1	4.8	0.0562891	0.313182	1.86272
Soil18	7.681	0	0	0	8.06333	2	4.8	0.0546679	0.328739	1.79822
Soil18	7.681	0	0	0	8.06333	3	4.8	0.0648	0.273667	2.13656
Soil19	8.232	0	0	0	8.07333	1	4.8	0.0584756	0.199143	2.40945
Soil19	8.232	0	0	0	8.07333	2	4.8	0.058701	0.195514	2.44115
Soil19	8.232	0	0	0	8.07333	3	4.8	0.0626149	0.181778	2.6534
Soil20	8.323	0	0	0	8.17	1	4.8	0.0162361	0.176002	1.4428
Soil20	8.323	0	0	0	8.17	2	4.8	0.0295684	0.112979	2.25623
Soil20	8.323	0	0	0	8.17	3	4.8	0.0397725	0.0952685	3.00389

## Sheet: ExtendedDataFig4c
Soil	Soil_pH	Unit	H_mM	OH_mM	pH	Replicate	gamma	inferred_c0	inferred_x0	Reduction_rate
Soil1	4.703	-100	-104.423	104.423	8.59	1	4.8	1.83325	0.0561214	157.796
Soil1	4.703	-100	-104.423	104.423	8.59	2	4.8	1.83046	0.0788594	112.416
Soil1	4.703	-100	-104.423	104.423	8.59	3	4.8	1.81578	0.0758859	115.853
Soil1	4.703	-60	-62.6536	62.6536	8.20721	1	4.8	1.22165	0.108232	55.1789
Soil1	4.703	-60	-62.6536	62.6536	8.20721	2	4.8	1.904	0.0992395	93.0922
Soil1	4.703	-60	-62.6536	62.6536	8.20721	3	4.8	1.87594	0.102237	89.0752
Soil1	4.703	-40	-41.7691	41.7691	7.99099	1	4.8	0.458204	0.197911	12.113
Soil1	4.703	-40	-41.7691	41.7691	7.99099	2	4.8	0.421537	0.196638	11.2898
Soil1	4.703	-40	-41.7691	41.7691	7.99099	3	4.8	0.4362	0.177387	12.8033
Soil1	4.703	-26	-27.1499	27.1499	7.66667	1	4.8	0.207109	0.28233	4.52115
Soil1	4.703	-26	-27.1499	27.1499	7.66667	2	4.8	0.183482	0.263949	4.33669
Soil1	4.703	-26	-27.1499	27.1499	7.66667	3	4.8	0.19782	0.280847	4.38097
Soil1	4.703	-21	-21.9288	21.9288	7.46246	1	4.8	0.123681	0.419313	2.41581
Soil1	4.703	-21	-21.9288	21.9288	7.46246	2	4.8	0.108427	0.407928	2.27584
Soil1	4.703	-21	-21.9288	21.9288	7.46246	3	4.8	0.12271	0.397505	2.48177
Soil1	4.703	-18	-18.7961	18.7961	6.99399	1	4.8	0.0792103	0.439686	1.86473
Soil1	4.703	-18	-18.7961	18.7961	6.99399	2	4.8	0.0905416	0.405664	2.07133
Soil1	4.703	-18	-18.7961	18.7961	6.99399	3	4.8	0.111637	0.405805	2.32048
Soil1	4.703	-14	-14.6192	14.6192	7.16216	1	4.8	0.0848771	0.374698	2.0873
Soil1	4.703	-14	-14.6192	14.6192	7.16216	2	4.8	0.0656082	0.38293	1.82239
Soil1	4.703	-14	-14.6192	14.6192	7.16216	3	4.8	0.0788631	0.377377	2.00309
Soil1	4.703	-11	-11.4865	11.4865	6.68168	1	4.8	0.0754817	0.359169	2.00875
Soil1	4.703	-11	-11.4865	11.4865	6.68168	2	4.8	0.0775488	0.369987	2.00608
Soil1	4.703	-11	-11.4865	11.4865	6.68168	3	4.8	0.0817026	0.381136	2.02896
Soil1	4.703	-8	-8.35381	8.35381	6.2012	1	4.8	0.0744758	0.36993	1.96636
Soil1	4.703	-8	-8.35381	8.35381	6.2012	2	4.8	0.0690443	0.350252	1.94621
Soil1	4.703	-8	-8.35381	8.35381	6.2012	3	4.8	0.070941	0.374955	1.90815
Soil1	4.703	-5	-5.22113	5.22113	5.63664	1	4.8	0.0512276	0.366733	1.67049
Soil1	4.703	-5	-5.22113	5.22113	5.63664	2	4.8	0.0582671	0.33857	1.82607
Soil1	4.703	-5	-5.22113	5.22113	5.63664	3	4.8	0.0694578	0.342968	1.9721
Soil1	4.703	0	0	0	4.59	1	4.8	0.0429645	0.308298	1.66893
Soil1	4.703	0	0	0	4.59	2	4.8	0.043949	0.290785	1.72547
Soil1	4.703	0	0	0	4.59	3	4.8	0.0415537	0.31685	1.6295
Soil1	4.703	6	6.26536	-6.26536	3.7988	1	4.8	0.100302	0.23661	3.03478
Soil1	4.703	6	6.26536	-6.26536	3.7988	2	4.8	0.0902874	0.234267	2.84994
Soil1	4.703	6	6.26536	-6.26536	3.7988	3	4.8	0.0929233	0.261596	2.70504
Soil1	4.703	22	22.973	-22.973	3.32	1	4.8	0.0870684	0.0431431	10.687
Soil1	4.703	22	22.973	-22.973	3.32	2	4.8	0.123817	0.00250677	238.087
Soil1	4.703	22	22.973	-22.973	3.32	3	4.8	0.0852248	0.0704944	6.803
Soil2	5.094	-100	-104.506	104.506	8.6	1	4.8	1.54344	0.0165737	448.005
Soil2	5.094	-100	-104.506	104.506	8.6	2	4.8	1.57553	0.0234309	323.759
Soil2	5.094	-100	-104.506	104.506	8.6	3	4.8	1.55115	0.023684	315.37
Soil2	5.094	-45	-47.0275	47.0275	8.21	1	4.8	0.584995	0.0767249	37.5979
Soil2	5.094	-45	-47.0275	47.0275	8.21	2	4.8	0.605821	0.0736223	40.4981
Soil2	5.094	-45	-47.0275	47.0275	8.21	3	4.8	0.555832	0.0850011	32.3877
Soil2	5.094	-32	-33.4418	33.4418	7.77477	1	4.8	0.522136	0.109422	23.9044
Soil2	5.094	-32	-33.4418	33.4418	7.77477	2	4.8	0.539511	0.0957869	28.0356
Soil2	5.094	-32	-33.4418	33.4418	7.77477	3	4.8	0.623788	0.0756884	40.5594
Soil2	5.094	-24	-25.0814	25.0814	7.37838	1	4.8	0.29041	0.183025	8.61627
Soil2	5.094	-24	-25.0814	25.0814	7.37838	2	4.8	0.245802	0.175615	7.71838
Soil2	5.094	-24	-25.0814	25.0814	7.37838	3	4.8	0.254139	0.192477	7.33771
Soil2	5.094	-19	-19.8561	19.8561	7.06607	1	4.8	0.172345	0.358808	3.30558
Soil2	5.094	-19	-19.8561	19.8561	7.06607	2	4.8	0.145907	0.357156	2.96092
Soil2	5.094	-19	-19.8561	19.8561	7.06607	3	4.8	0.156682	0.334424	3.24887
Soil2	5.094	-15	-15.6758	15.6758	6.77778	1	4.8	0.12458	0.361335	2.65493
Soil2	5.094	-15	-15.6758	15.6758	6.77778	2	4.8	0.130724	0.357412	2.75561
Soil2	5.094	-15	-15.6758	15.6758	6.77778	3	4.8	0.131612	0.363377	2.73852
Soil2	5.094	-11	-11.4956	11.4956	6.70571	1	4.8	0.101136	0.369056	2.31539
Soil2	5.094	-11	-11.4956	11.4956	6.70571	2	4.8	0.0832998	0.367052	2.08932
Soil2	5.094	-11	-11.4956	11.4956	6.70571	3	4.8	0.0836057	0.375909	2.06756
Soil2	5.094	-7	-7.31539	7.31539	6.03303	1	4.8	0.0563801	0.370734	1.72997
Soil2	5.094	-7	-7.31539	7.31539	6.03303	2	4.8	0.0588175	0.352396	1.80116
Soil2	5.094	-7	-7.31539	7.31539	6.03303	3	4.8	0.0559736	0.366386	1.73331
Soil2	5.094	-4	-4.18023	4.18023	5.33634	1	4.8	0.0488902	0.355404	1.6603
Soil2	5.094	-4	-4.18023	4.18023	5.33634	2	4.8	0.0520669	0.349063	1.71598
Soil2	5.094	-4	-4.18023	4.18023	5.33634	3	4.8	0.044511	0.349817	1.61076
Soil2	5.094	0	0	0	4.66	1	4.8	0.0545723	0.30337	1.86346
Soil2	5.094	0	0	0	4.66	2	4.8	0.0433338	0.316459	1.65728
Soil2	5.094	0	0	0	4.66	3	4.8	0.111668	0.310186	2.72802
Soil2	5.094	6	6.27034	-6.27034	4.32733	1	4.8	0.0503791	0.239502	2.00968
Soil2	5.094	6	6.27034	-6.27034	4.32733	2	4.8	0.042924	0.253487	1.8128
Soil2	5.094	6	6.27034	-6.27034	4.32733	3	4.8	0.0518908	0.227882	2.093
Soil2	5.094	14	14.6308	-14.6308	3.73874	1	4.8	0.0149408	0.203091	1.35312
Soil2	5.094	14	14.6308	-14.6308	3.73874	2	4.8	0.0064314	0.199854	1.15447
Soil2	5.094	14	14.6308	-14.6308	3.73874	3	4.8	0.00662805	0.207359	1.15343
Soil2	5.094	34	35.5319	-35.5319	3.17	1	4.8	0.000667631	0.0622345	1.05149
Soil2	5.094	34	35.5319	-35.5319	3.17	2	4.8	5.60986e-06	0.0736854	1.00037
Soil2	5.094	34	35.5319	-35.5319	3.17	3	4.8	0.00796666	0.0564429	1.6775
Soil3	4.987	-85	-88.9722	88.9722	8.48	1	4.8	1.69568	0.00780483	1043.85
Soil3	4.987	-85	-88.9722	88.9722	8.48	2	4.8	1.7645	0.00846175	1001.93
Soil3	4.987	-85	-88.9722	88.9722	8.48	3	4.8	1.72117	0.0075807	1090.82
Soil3	4.987	-50	-52.3366	52.3366	8.22	1	4.8	0.553078	0.0137688	193.811
Soil3	4.987	-50	-52.3366	52.3366	8.22	2	4.8	0.739052	0.0102781	346.146
Soil3	4.987	-50	-52.3366	52.3366	8.22	3	4.8	0.96025	0.0112998	408.9
Soil3	4.987	-32	-33.4954	33.4954	7.64264	1	4.8	0.23165	0.116901	10.5116
Soil3	4.987	-32	-33.4954	33.4954	7.64264	2	4.8	0.220114	0.146997	8.18754
Soil3	4.987	-32	-33.4954	33.4954	7.64264	3	4.8	0.224884	0.148897	8.24961
Soil3	4.987	-26	-27.215	27.215	7.17417	1	4.8	0.223822	0.18107	6.9333
Soil3	4.987	-26	-27.215	27.215	7.17417	2	4.8	0.314981	0.174691	9.65473
Soil3	4.987	-26	-27.215	27.215	7.17417	3	4.8	0.223273	0.175951	7.09098
Soil3	4.987	-22	-23.0281	23.0281	6.77778	1	4.8	0.137497	0.172756	4.82032
Soil3	4.987	-22	-23.0281	23.0281	6.77778	2	4.8	0.141424	0.174207	4.89673
Soil3	4.987	-22	-23.0281	23.0281	6.77778	3	4.8	0.138496	0.180233	4.68846
Soil3	4.987	-19	-19.8879	19.8879	6.38138	1	4.8	0.110131	0.197848	3.67189
Soil3	4.987	-19	-19.8879	19.8879	6.38138	2	4.8	0.100745	0.191037	3.53132
Soil3	4.987	-19	-19.8879	19.8879	6.38138	3	4.8	0.107525	0.195533	3.63956
Soil3	4.987	-16	-16.7477	16.7477	5.44444	1	4.8	0.0510871	0.213255	2.14988
Soil3	4.987	-16	-16.7477	16.7477	5.44444	2	4.8	0.0503059	0.212816	2.13464
Soil3	4.987	-16	-16.7477	16.7477	5.44444	3	4.8	0.0597595	0.197541	2.45208
Soil3	4.987	-14	-14.6542	14.6542	4.97598	1	4.8	0.0433568	0.197985	2.05115
Soil3	4.987	-14	-14.6542	14.6542	4.97598	2	4.8	0.0481106	0.202442	2.14072
Soil3	4.987	-14	-14.6542	14.6542	4.97598	3	4.8	0.0906352	0.195878	3.22101
Soil3	4.987	-11	-11.514	11.514	4.71171	1	4.8	0.0345265	0.199013	1.83275
Soil3	4.987	-11	-11.514	11.514	4.71171	2	4.8	0.0358646	0.199814	1.86155
Soil3	4.987	-11	-11.514	11.514	4.71171	3	4.8	0.0382492	0.199678	1.91946
Soil3	4.987	-7	-7.32712	7.32712	4.31532	1	4.8	0.0239863	0.200318	1.57476
Soil3	4.987	-7	-7.32712	7.32712	4.31532	2	4.8	0.0276909	0.199055	1.66774
Soil3	4.987	-7	-7.32712	7.32712	4.31532	3	4.8	0.04026	0.18323	2.05468
Soil3	4.987	0	0	0	3.93333	1	4.8	0.0238256	0.128324	1.8912
Soil3	4.987	0	0	0	3.93333	2	4.8	0.0242452	0.117929	1.98684
Soil3	4.987	0	0	0	3.93333	3	4.8	0.0211202	0.127085	1.79771
Soil3	4.987	9	9.42058	-9.42058	3.48649	1	4.8	0.00354893	0.0830093	1.20522
Soil3	4.987	9	9.42058	-9.42058	3.48649	2	4.8	0.00198111	0.0985322	1.09651
Soil3	4.987	9	9.42058	-9.42058	3.48649	3	4.8	0.0017929	0.0869691	1.09895
Soil3	4.987	32	33.4954	-33.4954	3.07	1	4.8	0.000180775	0.0322221	1.02693
Soil3	4.987	32	33.4954	-33.4954	3.07	2	4.8	0.00199246	0.00662391	2.44383
Soil3	4.987	32	33.4954	-33.4954	3.07	3	4.8	0.00252092	0.0222438	1.54399
Soil4	5.277	-100	-103.896	103.896	8.74	1	4.8	1.85337	0.00688688	1292.75
Soil4	5.277	-100	-103.896	103.896	8.74	2	4.8	1.84248	0.0121418	729.384
Soil4	5.277	-100	-103.896	103.896	8.74	3	4.8	1.76704	0.0150266	565.453
Soil4	5.277	-65	-67.5325	67.5325	8.3994	1	4.8	1.90927	0.0373566	246.324
Soil4	5.277	-65	-67.5325	67.5325	8.3994	2	4.8	1.92079	0.025124	367.972
Soil4	5.277	-65	-67.5325	67.5325	8.3994	3	4.8	1.87932	0.0300516	301.175
Soil4	5.277	-28	-29.0909	29.0909	7.94294	1	4.8	0.184302	0.105131	9.41473
Soil4	5.277	-28	-29.0909	29.0909	7.94294	2	4.8	0.189535	0.093338	10.747
Soil4	5.277	-28	-29.0909	29.0909	7.94294	3	4.8	0.190227	0.0994943	10.1773
Soil4	5.277	-20	-20.7792	20.7792	7.58258	1	4.8	0.0502386	0.194137	2.24214
Soil4	5.277	-20	-20.7792	20.7792	7.58258	2	4.8	0.0597514	0.145258	2.97446
Soil4	5.277	-20	-20.7792	20.7792	7.58258	3	4.8	0.0604261	0.163885	2.76982
Soil4	5.277	-17	-17.6623	17.6623	7.55856	1	4.8	0.0531505	0.166047	2.53645
Soil4	5.277	-17	-17.6623	17.6623	7.55856	2	4.8	0.0491528	0.16543	2.42618
Soil4	5.277	-17	-17.6623	17.6623	7.55856	3	4.8	0.0534876	0.159448	2.61019
Soil4	5.277	-13	-13.5065	13.5065	6.86186	1	4.8	0.0400639	0.17152	2.12119
Soil4	5.277	-13	-13.5065	13.5065	6.86186	2	4.8	0.039328	0.177032	2.06633
Soil4	5.277	-13	-13.5065	13.5065	6.86186	3	4.8	0.0476923	0.150154	2.52459
Soil4	5.277	-11	-11.4286	11.4286	6.57357	1	4.8	0.0387544	0.174333	2.06704
Soil4	5.277	-11	-11.4286	11.4286	6.57357	2	4.8	0.0386427	0.156574	2.18465
Soil4	5.277	-11	-11.4286	11.4286	6.57357	3	4.8	0.0407421	0.166775	2.17261
Soil4	5.277	-8	-8.31169	8.31169	6.18919	1	4.8	0.0277019	0.174582	1.76164
Soil4	5.277	-8	-8.31169	8.31169	6.18919	2	4.8	0.0326127	0.181131	1.86424
Soil4	5.277	-8	-8.31169	8.31169	6.18919	3	4.8	0.0277308	0.183029	1.72725
Soil4	5.277	-5	-5.19481	5.19481	5.73273	1	4.8	0.0241338	0.19935	1.5811
Soil4	5.277	-5	-5.19481	5.19481	5.73273	2	4.8	0.0282985	0.174969	1.77633
Soil4	5.277	-5	-5.19481	5.19481	5.73273	3	4.8	0.0185119	0.200698	1.44274
Soil4	5.277	-2	-2.07792	2.07792	4.91592	1	4.8	0.0127724	0.1931	1.31749
Soil4	5.277	-2	-2.07792	2.07792	4.91592	2	4.8	0.01926	0.185064	1.49955
Soil4	5.277	-2	-2.07792	2.07792	4.91592	3	4.8	0.0184853	0.172787	1.51352
Soil4	5.277	0	0	0	4.44	1	4.8	0.0243042	0.154485	1.75516
Soil4	5.277	0	0	0	4.44	2	4.8	0.0240957	0.16269	1.71092
Soil4	5.277	0	0	0	4.44	3	4.8	0.0192118	0.166042	1.55538
Soil4	5.277	5	5.19481	-5.19481	3.95495	1	4.8	0.0262352	0.109121	2.15403
Soil4	5.277	5	5.19481	-5.19481	3.95495	2	4.8	0.0275674	0.091529	2.4457
Soil4	5.277	5	5.19481	-5.19481	3.95495	3	4.8	0.0255232	0.11047	2.109
Soil4	5.277	20	20.7792	-20.7792	3.28	1	4.8	2.05991e-05	0.0420018	1.00235
Soil4	5.277	20	20.7792	-20.7792	3.28	2	4.8	0.00297449	0.0394117	1.36227
Soil4	5.277	20	20.7792	-20.7792	3.28	3	4.8	0.00724846	0.0250022	2.39158
Soil5	5.324	-100	-104.506	104.506	8.5	1	4.8	1.76306	0.00294444	2875.12
Soil5	5.324	-100	-104.506	104.506	8.5	2	4.8	1.75209	0.00355003	2370.01
Soil5	5.324	-100	-104.506	104.506	8.5	3	4.8	1.76683	0.00320849	2644.24
Soil5	5.324	-55	-57.4781	57.4781	8.0991	1	4.8	1.0486	0.0169421	298.088
Soil5	5.324	-55	-57.4781	57.4781	8.0991	2	4.8	1.81076	0.0127983	680.124
Soil5	5.324	-55	-57.4781	57.4781	8.0991	3	4.8	0.985056	0.0166559	284.88
Soil5	5.324	-35	-36.577	36.577	7.81081	1	4.8	0.183626	0.157899	6.58206
Soil5	5.324	-35	-36.577	36.577	7.81081	2	4.8	0.169113	0.187373	5.33221
Soil5	5.324	-35	-36.577	36.577	7.81081	3	4.8	0.172046	0.185347	5.45553
Soil5	5.324	-28	-29.2616	29.2616	7.53453	1	4.8	0.142587	0.205142	4.33632
Soil5	5.324	-28	-29.2616	29.2616	7.53453	2	4.8	0.13372	0.217275	3.95412
Soil5	5.324	-28	-29.2616	29.2616	7.53453	3	4.8	0.130094	0.221617	3.81771
Soil5	5.324	-23	-24.0363	24.0363	7.21021	1	4.8	0.115389	0.218788	3.53152
Soil5	5.324	-23	-24.0363	24.0363	7.21021	2	4.8	0.0802256	0.229088	2.68094
Soil5	5.324	-23	-24.0363	24.0363	7.21021	3	4.8	0.0864495	0.20038	3.07085
Soil5	5.324	-19	-19.8561	19.8561	6.92192	1	4.8	0.0881139	0.214152	2.97498
Soil5	5.324	-19	-19.8561	19.8561	6.92192	2	4.8	0.0775343	0.219598	2.69476
Soil5	5.324	-19	-19.8561	19.8561	6.92192	3	4.8	0.071642	0.226102	2.52091
Soil5	5.324	-15	-15.6758	15.6758	6.33333	1	4.8	0.0948021	0.240336	2.89339
Soil5	5.324	-15	-15.6758	15.6758	6.33333	2	4.8	0.0709739	0.256951	2.32584
Soil5	5.324	-15	-15.6758	15.6758	6.33333	3	4.8	0.105758	0.242616	3.09235
Soil5	5.324	-12	-12.5407	12.5407	5.73273	1	4.8	0.0620596	0.232454	2.28148
Soil5	5.324	-12	-12.5407	12.5407	5.73273	2	4.8	0.0698299	0.226641	2.47892
Soil5	5.324	-12	-12.5407	12.5407	5.73273	3	4.8	0.062906	0.238814	2.26437
Soil5	5.324	-9	-9.40551	9.40551	5.15616	1	4.8	0.0344881	0.238571	1.69389
Soil5	5.324	-9	-9.40551	9.40551	5.15616	2	4.8	0.0261877	0.237823	1.52855
Soil5	5.324	-9	-9.40551	9.40551	5.15616	3	4.8	0.0256215	0.242712	1.50671
Soil5	5.324	-5	-5.22528	5.22528	4.55556	1	4.8	0.0267406	0.230759	1.55623
Soil5	5.324	-5	-5.22528	5.22528	4.55556	2	4.8	0.017421	0.243768	1.34303
Soil5	5.324	-5	-5.22528	5.22528	4.55556	3	4.8	0.0203181	0.239648	1.40696
Soil5	5.324	0	0	0	4.16333	1	4.8	0.0472448	0.172278	2.31633
Soil5	5.324	0	0	0	4.16333	2	4.8	0.0357087	0.161573	2.06084
Soil5	5.324	0	0	0	4.16333	3	4.8	0.0363379	0.169824	2.02708
Soil5	5.324	7	7.31539	-7.31539	3.77477	1	4.8	0.0535789	0.1074	3.39459
Soil5	5.324	7	7.31539	-7.31539	3.77477	2	4.8	0.0568304	0.0595438	5.58127
Soil5	5.324	7	7.31539	-7.31539	3.77477	3	4.8	0.0455101	0.126339	2.72907
Soil5	5.324	20	20.9011	-20.9011	2.96997	1	4.8	8.52112e-05	0.0239996	1.01704
Soil5	5.324	20	20.9011	-20.9011	2.96997	2	4.8	0.000197136	0.0785826	1.01204
Soil5	5.324	20	20.9011	-20.9011	2.96997	3	4.8	2.44146e-07	0.0915626	1.00001
Soil6	5.405	-70	-72.5894	72.5894	8.48	1	4.8	1.96419	0.0271415	348.368
Soil6	5.405	-70	-72.5894	72.5894	8.48	2	4.8	1.88053	0.0263815	343.153
Soil6	5.405	-70	-72.5894	72.5894	8.48	3	4.8	1.92136	0.0329628	280.786
Soil6	5.405	-40	-41.4797	41.4797	7.93093	1	4.8	0.50623	0.0141563	172.649
Soil6	5.405	-40	-41.4797	41.4797	7.93093	2	4.8	0.433116	0.0106614	195.998
Soil6	5.405	-40	-41.4797	41.4797	7.93093	3	4.8	0.432593	0.0111919	186.531
Soil6	5.405	-26	-26.9618	26.9618	7.31832	1	4.8	0.106349	0.194067	3.6304
Soil6	5.405	-26	-26.9618	26.9618	7.31832	2	4.8	0.0852002	0.222238	2.8402
Soil6	5.405	-26	-26.9618	26.9618	7.31832	3	4.8	0.103385	0.181153	3.73938
Soil6	5.405	-21	-21.7768	21.7768	6.93393	1	4.8	0.0689207	0.197831	2.67223
Soil6	5.405	-21	-21.7768	21.7768	6.93393	2	4.8	0.0770862	0.175014	3.1142
Soil6	5.405	-21	-21.7768	21.7768	6.93393	3	4.8	0.0716845	0.161124	3.13554
Soil6	5.405	-17	-17.6289	17.6289	6.5015	1	4.8	0.0434659	0.20811	2.00253
Soil6	5.405	-17	-17.6289	17.6289	6.5015	2	4.8	0.0458431	0.205026	2.07326
Soil6	5.405	-17	-17.6289	17.6289	6.5015	3	4.8	0.0542079	0.180575	2.44094
Soil6	5.405	-14	-14.5179	14.5179	6.09309	1	4.8	0.0343414	0.206377	1.79873
Soil6	5.405	-14	-14.5179	14.5179	6.09309	2	4.8	0.0327823	0.200789	1.78368
Soil6	5.405	-14	-14.5179	14.5179	6.09309	3	4.8	0.0367823	0.183632	1.96146
Soil6	5.405	-11	-11.4069	11.4069	5.49249	1	4.8	0.0330701	0.199433	1.79594
Soil6	5.405	-11	-11.4069	11.4069	5.49249	2	4.8	0.0282607	0.208203	1.65154
Soil6	5.405	-11	-11.4069	11.4069	5.49249	3	4.8	0.034272	0.184941	1.88951
Soil6	5.405	-7	-7.25894	7.25894	4.9039	1	4.8	0.0174964	0.206735	1.40623
Soil6	5.405	-7	-7.25894	7.25894	4.9039	2	4.8	0.0234237	0.193509	1.58103
Soil6	5.405	-7	-7.25894	7.25894	4.9039	3	4.8	0.0240863	0.199705	1.57893
Soil6	5.405	-4	-4.14797	4.14797	4.62763	1	4.8	0.0154843	0.194525	1.38208
Soil6	5.405	-4	-4.14797	4.14797	4.62763	2	4.8	0.0129718	0.210055	1.29642
Soil6	5.405	-4	-4.14797	4.14797	4.62763	3	4.8	0.0168193	0.18407	1.4386
Soil6	5.405	0	0	0	4.25	1	4.8	0.03078	0.139128	2.06193
Soil6	5.405	0	0	0	4.25	2	4.8	0.0329221	0.139414	2.1335
Soil6	5.405	0	0	0	4.25	3	4.8	0.0285327	0.133105	2.02894
Soil6	5.405	7	7.25894	-7.25894	3.84685	1	4.8	0.0230079	0.0399949	3.76129
Soil6	5.405	7	7.25894	-7.25894	3.84685	2	4.8	0.0228111	0.0550255	2.98987
Soil6	5.405	7	7.25894	-7.25894	3.84685	3	4.8	0.0218622	0.0688892	2.5233
Soil6	5.405	22	22.8138	-22.8138	3.37838	1	4.8	5.48451e-06	0.0384594	1.00068
Soil6	5.405	22	22.8138	-22.8138	3.37838	2	4.8	0.000145377	0.0303931	1.02296
Soil6	5.405	22	22.8138	-22.8138	3.37838	3	4.8	0.0210638	0.000202614	500.011
Soil6	5.405	60	62.2195	-62.2195	2.82	1	4.8	1.46259e-05	0.00154774	1.04536
Soil6	5.405	60	62.2195	-62.2195	2.82	2	4.8	0.00281847	0.000867869	16.5884
Soil6	5.405	60	62.2195	-62.2195	2.82	3	4.8	1.34891e-05	0.00385362	1.0168
Soil7	5.514	-85	-88.7242	88.7242	8.71	1	4.8	1.82481	0.0150993	581.098
Soil7	5.514	-85	-88.7242	88.7242	8.71	2	4.8	1.76932	0.0268261	317.585
Soil7	5.514	-85	-88.7242	88.7242	8.71	3	4.8	1.81688	0.0316408	276.626
Soil7	5.514	-45	-46.9716	46.9716	8.17117	1	4.8	0.514136	0.0353645	70.7833
Soil7	5.514	-45	-46.9716	46.9716	8.17117	2	4.8	0.526647	0.0351249	72.9691
Soil7	5.514	-45	-46.9716	46.9716	8.17117	3	4.8	0.475117	0.0407967	56.9007
Soil7	5.514	-26	-27.1392	27.1392	7.71471	1	4.8	0.137739	0.175277	4.77202
Soil7	5.514	-26	-27.1392	27.1392	7.71471	2	4.8	0.109195	0.183036	3.86358
Soil7	5.514	-26	-27.1392	27.1392	7.71471	3	4.8	0.137651	0.155167	5.25817
Soil7	5.514	-20	-20.8763	20.8763	7.28228	1	4.8	0.0667711	0.165116	2.94107
Soil7	5.514	-20	-20.8763	20.8763	7.28228	2	4.8	0.0663739	0.167734	2.8994
Soil7	5.514	-20	-20.8763	20.8763	7.28228	3	4.8	0.0660733	0.173245	2.83065
Soil7	5.514	-16	-16.701	16.701	6.77778	1	4.8	0.0521206	0.160696	2.55684
Soil7	5.514	-16	-16.701	16.701	6.77778	2	4.8	0.0462284	0.170451	2.30182
Soil7	5.514	-16	-16.701	16.701	6.77778	3	4.8	0.052258	0.169413	2.48063
Soil7	5.514	-13	-13.5696	13.5696	6.60961	1	4.8	0.042295	0.159973	2.26906
Soil7	5.514	-13	-13.5696	13.5696	6.60961	2	4.8	0.0443575	0.14976	2.42171
Soil7	5.514	-13	-13.5696	13.5696	6.60961	3	4.8	0.0489012	0.147403	2.5924
Soil7	5.514	-9	-9.39433	9.39433	6.28529	1	4.8	0.0320829	0.182348	1.84453
Soil7	5.514	-9	-9.39433	9.39433	6.28529	2	4.8	0.0301519	0.164133	1.88178
Soil7	5.514	-9	-9.39433	9.39433	6.28529	3	4.8	0.0310705	0.165344	1.90199
Soil7	5.514	-6	-6.26288	6.26288	5.85285	1	4.8	0.0273611	0.159638	1.82269
Soil7	5.514	-6	-6.26288	6.26288	5.85285	2	4.8	0.0235954	0.169569	1.66792
Soil7	5.514	-6	-6.26288	6.26288	5.85285	3	4.8	0.0231004	0.169338	1.65479
Soil7	5.514	-3	-3.13144	3.13144	5.42042	1	4.8	0.0120528	0.184261	1.31397
Soil7	5.514	-3	-3.13144	3.13144	5.42042	2	4.8	0.0120674	0.168944	1.34286
Soil7	5.514	-3	-3.13144	3.13144	5.42042	3	4.8	0.0112516	0.17295	1.31227
Soil7	5.514	0	0	0	4.8	1	4.8	0.0225171	0.149781	1.7216
Soil7	5.514	0	0	0	4.8	2	4.8	0.0167031	0.157726	1.50832
Soil7	5.514	0	0	0	4.8	3	4.8	0.0207504	0.170645	1.58368
Soil7	5.514	5	5.21907	-5.21907	4.25526	1	4.8	0.0182602	0.118358	1.74054
Soil7	5.514	5	5.21907	-5.21907	4.25526	2	4.8	0.0201086	0.117436	1.8219
Soil7	5.514	5	5.21907	-5.21907	4.25526	3	4.8	0.0173259	0.118073	1.70435
Soil7	5.514	14	14.6134	-14.6134	3.61862	1	4.8	0.0181531	0.0190149	5.58245
Soil7	5.514	14	14.6134	-14.6134	3.61862	2	4.8	0.0148439	0.0611575	2.16503
Soil7	5.514	14	14.6134	-14.6134	3.61862	3	4.8	0.00415077	0.0745485	1.26726
Soil7	5.514	38	39.6649	-39.6649	3.15	1	4.8	0.00448439	0.00184744	12.6513
Soil7	5.514	38	39.6649	-39.6649	3.15	2	4.8	0.00136799	0.0227898	1.28813
Soil7	5.514	38	39.6649	-39.6649	3.15	3	4.8	0.00644447	0.000442808	70.8575
Soil8	5.552	-95	-99.6007	99.6007	8.57	1	4.8	1.41586	0.000125741	54049.4
Soil8	5.552	-95	-99.6007	99.6007	8.57	2	4.8	0.433359	0.000616257	3376.41
Soil8	5.552	-95	-99.6007	99.6007	8.57	3	4.8	1.7708	0.00135862	6257.22
Soil8	5.552	-40	-41.9371	41.9371	8.11111	1	4.8	0.59013	0.0120927	235.242
Soil8	5.552	-40	-41.9371	41.9371	8.11111	2	4.8	0.477319	0.014695	156.912
Soil8	5.552	-40	-41.9371	41.9371	8.11111	3	4.8	0.340281	0.0258629	64.1542
Soil8	5.552	-22	-23.0654	23.0654	7.60661	1	4.8	0.0740186	0.151558	3.34424
Soil8	5.552	-22	-23.0654	23.0654	7.60661	2	4.8	0.0678478	0.167075	2.94924
Soil8	5.552	-22	-23.0654	23.0654	7.60661	3	4.8	0.0861153	0.141335	3.92463
Soil8	5.552	-17	-17.8233	17.8233	7.1982	1	4.8	0.0544526	0.163732	2.59634
Soil8	5.552	-17	-17.8233	17.8233	7.1982	2	4.8	0.0603918	0.153395	2.88976
Soil8	5.552	-17	-17.8233	17.8233	7.1982	3	4.8	0.0496986	0.171155	2.39379
Soil8	5.552	-13	-13.6296	13.6296	6.8018	1	4.8	0.0363757	0.155577	2.12229
Soil8	5.552	-13	-13.6296	13.6296	6.8018	2	4.8	0.0370225	0.164763	2.07857
Soil8	5.552	-13	-13.6296	13.6296	6.8018	3	4.8	0.0437727	0.163272	2.28686
Soil8	5.552	-10	-10.4843	10.4843	6.26126	1	4.8	0.0319292	0.15791	1.97055
Soil8	5.552	-10	-10.4843	10.4843	6.26126	2	4.8	0.0323477	0.162154	1.95754
Soil8	5.552	-10	-10.4843	10.4843	6.26126	3	4.8	0.0357685	0.157923	2.08717
Soil8	5.552	-8	-8.38742	8.38742	5.94895	1	4.8	0.0333417	0.147284	2.08661
Soil8	5.552	-8	-8.38742	8.38742	5.94895	2	4.8	0.0280331	0.150597	1.8935
Soil8	5.552	-8	-8.38742	8.38742	5.94895	3	4.8	0.0305205	0.153313	1.95555
Soil8	5.552	-5	-5.24214	5.24214	5.25225	1	4.8	0.0241921	0.151449	1.76674
Soil8	5.552	-5	-5.24214	5.24214	5.25225	2	4.8	0.0223064	0.150162	1.71304
Soil8	5.552	-5	-5.24214	5.24214	5.25225	3	4.8	0.0215901	0.168509	1.615
Soil8	5.552	-2	-2.09686	2.09686	4.6997	1	4.8	0.0091318	0.178256	1.2459
Soil8	5.552	-2	-2.09686	2.09686	4.6997	2	4.8	0.0153801	0.152371	1.48451
Soil8	5.552	-2	-2.09686	2.09686	4.6997	3	4.8	0.0177144	0.159062	1.53457
Soil8	5.552	0	0	0	4.42667	1	4.8	0.0238626	0.154967	1.73913
Soil8	5.552	0	0	0	4.42667	2	4.8	0.012861	0.16033	1.38504
Soil8	5.552	0	0	0	4.42667	3	4.8	0.0178788	0.155627	1.55144
Soil8	5.552	4	4.19371	-4.19371	4.13514	1	4.8	0.0173614	0.0901542	1.92436
Soil8	5.552	4	4.19371	-4.19371	4.13514	2	4.8	0.0157231	0.0938848	1.80387
Soil8	5.552	4	4.19371	-4.19371	4.13514	3	4.8	0.026372	0.060839	3.08067
Soil8	5.552	10	10.4843	-10.4843	3.7027	1	4.8	0.0147007	0.0297644	3.37072
Soil8	5.552	10	10.4843	-10.4843	3.7027	2	4.8	0.0145737	0.023075	4.03158
Soil8	5.552	10	10.4843	-10.4843	3.7027	3	4.8	0.015418	0.0251156	3.94664
Soil8	5.552	30	31.4528	-31.4528	3.22	1	4.8	0.00391461	0.000226677	83.8937
Soil8	5.552	30	31.4528	-31.4528	3.22	2	4.8	3.62347e-09	2.82314e-08	1.61607
Soil8	5.552	30	31.4528	-31.4528	3.22	3	4.8	0.0016056	3.59647e-05	215.29
Soil9	5.822	-75	-78.7286	78.7286	8.53	1	4.8	1.8402	0.00511983	1726.25
Soil9	5.822	-75	-78.7286	78.7286	8.53	2	4.8	1.82425	0.0110583	792.84
Soil9	5.822	-75	-78.7286	78.7286	8.53	3	4.8	1.83294	0.0150609	585.169
Soil9	5.822	-28	-29.392	29.392	7.87087	1	4.8	0.165865	0.110146	8.22812
Soil9	5.822	-28	-29.392	29.392	7.87087	2	4.8	0.151535	0.131054	6.55014
Soil9	5.822	-28	-29.392	29.392	7.87087	3	4.8	0.183196	0.124788	8.04663
Soil9	5.822	-20	-20.9943	20.9943	7.4985	1	4.8	0.0694311	0.148051	3.25104
Soil9	5.822	-20	-20.9943	20.9943	7.4985	2	4.8	0.0505216	0.187144	2.29581
Soil9	5.822	-20	-20.9943	20.9943	7.4985	3	4.8	0.0645491	0.158179	2.95877
Soil9	5.822	-16	-16.7954	16.7954	7.06607	1	4.8	0.0517318	0.155114	2.60084
Soil9	5.822	-16	-16.7954	16.7954	7.06607	2	4.8	0.0479055	0.167185	2.3754
Soil9	5.822	-16	-16.7954	16.7954	7.06607	3	4.8	0.0449784	0.182934	2.18019
Soil9	5.822	-13	-13.6463	13.6463	6.86186	1	4.8	0.042674	0.165505	2.23764
Soil9	5.822	-13	-13.6463	13.6463	6.86186	2	4.8	0.0387825	0.169885	2.09578
Soil9	5.822	-13	-13.6463	13.6463	6.86186	3	4.8	0.0456701	0.164772	2.33042
Soil9	5.822	-10	-10.4971	10.4971	6.39339	1	4.8	0.0353908	0.169081	2.0047
Soil9	5.822	-10	-10.4971	10.4971	6.39339	2	4.8	0.0360056	0.171617	2.00705
Soil9	5.822	-10	-10.4971	10.4971	6.39339	3	4.8	0.0408425	0.160036	2.225
Soil9	5.822	-7	-7.348	7.348	5.66066	1	4.8	0.022973	0.170313	1.64746
Soil9	5.822	-7	-7.348	7.348	5.66066	2	4.8	0.0185022	0.180802	1.4912
Soil9	5.822	-7	-7.348	7.348	5.66066	3	4.8	0.0210886	0.17362	1.58303
Soil9	5.822	-5	-5.24857	5.24857	5.14414	1	4.8	0.016995	0.171108	1.47675
Soil9	5.822	-5	-5.24857	5.24857	5.14414	2	4.8	0.0175718	0.174645	1.48295
Soil9	5.822	-5	-5.24857	5.24857	5.14414	3	4.8	0.0181006	0.173604	1.50047
Soil9	5.822	-2	-2.09943	2.09943	4.68769	1	4.8	0.010345	0.172711	1.28751
Soil9	5.822	-2	-2.09943	2.09943	4.68769	2	4.8	0.0104359	0.177913	1.28155
Soil9	5.822	-2	-2.09943	2.09943	4.68769	3	4.8	0.00922313	0.165665	1.26723
Soil9	5.822	0	0	0	4.37333	1	4.8	0.0116263	0.178717	1.31226
Soil9	5.822	0	0	0	4.37333	2	4.8	0.00861895	0.194919	1.21225
Soil9	5.822	0	0	0	4.37333	3	4.8	0.0152689	0.155167	1.47233
Soil9	5.822	4	4.19886	-4.19886	4.05105	1	4.8	0.0249979	0.0724933	2.65519
Soil9	5.822	4	4.19886	-4.19886	4.05105	2	4.8	0.0238894	0.0767053	2.49493
Soil9	5.822	4	4.19886	-4.19886	4.05105	3	4.8	0.0228841	0.108522	2.01218
Soil9	5.822	13	13.6463	-13.6463	3.60661	1	4.8	0.0131352	0.0281647	3.23858
Soil9	5.822	13	13.6463	-13.6463	3.60661	2	4.8	0.0126144	0.0310011	2.95313
Soil9	5.822	13	13.6463	-13.6463	3.60661	3	4.8	0.0206603	0.0176796	6.60927
Soil9	5.822	38	39.8892	-39.8892	3.06	1	4.8	3.423e-08	2.66695e-07	1.61607
Soil9	5.822	38	39.8892	-39.8892	3.06	2	4.8	4.14024e-08	3.22577e-07	1.61607
Soil9	5.822	38	39.8892	-39.8892	3.06	3	4.8	0.00411099	0.0115936	2.70204
Soil10	5.975	-100	-104.673	104.673	8.63	1	4.8	1.70729	0.000154354	53093.2
Soil10	5.975	-100	-104.673	104.673	8.63	2	4.8	1.6722	0.000816609	9830.14
Soil10	5.975	-100	-104.673	104.673	8.63	3	4.8	1.09147	9.87085e-05	53076.8
Soil10	5.975	-65	-68.0375	68.0375	8.17117	1	4.8	1.80885	0.0103761	837.775
Soil10	5.975	-65	-68.0375	68.0375	8.17117	2	4.8	1.80481	0.00971888	892.366
Soil10	5.975	-65	-68.0375	68.0375	8.17117	3	4.8	1.78798	0.00150603	5699.62
Soil10	5.975	-26	-27.215	27.215	7.89489	1	4.8	0.187205	0.0144973	62.983
Soil10	5.975	-26	-27.215	27.215	7.89489	2	4.8	0.110486	0.12913	5.10697
Soil10	5.975	-26	-27.215	27.215	7.89489	3	4.8	0.107581	0.131431	4.92896
Soil10	5.975	-21	-21.9814	21.9814	7.67868	1	4.8	0.0643352	0.131105	3.35544
Soil10	5.975	-21	-21.9814	21.9814	7.67868	2	4.8	0.0636314	0.120488	3.53496
Soil10	5.975	-21	-21.9814	21.9814	7.67868	3	4.8	0.0509338	0.145094	2.68499
Soil10	5.975	-17	-17.7944	17.7944	7.39039	1	4.8	0.0422848	0.154636	2.31255
Soil10	5.975	-17	-17.7944	17.7944	7.39039	2	4.8	0.0461698	0.149496	2.48241
Soil10	5.975	-17	-17.7944	17.7944	7.39039	3	4.8	0.0451668	0.134387	2.61325
Soil10	5.975	-14	-14.6542	14.6542	7.04204	1	4.8	0.0317038	0.160089	1.95058
Soil10	5.975	-14	-14.6542	14.6542	7.04204	2	4.8	0.0345377	0.141935	2.168
Soil10	5.975	-14	-14.6542	14.6542	7.04204	3	4.8	0.030733	0.136815	2.07823
Soil10	5.975	-12	-12.5608	12.5608	6.81381	1	4.8	0.0342503	0.142043	2.15741
Soil10	5.975	-12	-12.5608	12.5608	6.81381	2	4.8	0.0315387	0.147168	2.02866
Soil10	5.975	-12	-12.5608	12.5608	6.81381	3	4.8	0.0274657	0.135628	1.97204
Soil10	5.975	-9	-9.42058	9.42058	6.21321	1	4.8	0.0214096	0.155335	1.66158
Soil10	5.975	-9	-9.42058	9.42058	6.21321	2	4.8	0.022845	0.14421	1.76039
Soil10	5.975	-9	-9.42058	9.42058	6.21321	3	4.8	0.0195671	0.153911	1.61024
Soil10	5.975	-6	-6.28039	6.28039	5.40841	1	4.8	0.0167084	0.161096	1.49784
Soil10	5.975	-6	-6.28039	6.28039	5.40841	2	4.8	0.0184798	0.155558	1.57022
Soil10	5.975	-6	-6.28039	6.28039	5.40841	3	4.8	0.0179887	0.146112	1.59095
Soil10	5.975	-3	-3.14019	3.14019	4.68769	1	4.8	0.0136409	0.157086	1.41682
Soil10	5.975	-3	-3.14019	3.14019	4.68769	2	4.8	0.0129433	0.152236	1.4081
Soil10	5.975	-3	-3.14019	3.14019	4.68769	3	4.8	0.0155215	0.136639	1.54526
Soil10	5.975	0	0	0	4.27	1	4.8	0.0190298	0.147913	1.61754
Soil10	5.975	0	0	0	4.27	2	4.8	0.0112427	0.14661	1.36809
Soil10	5.975	0	0	0	4.27	3	4.8	0.0156848	0.127705	1.58954
Soil10	5.975	5	5.23366	-5.23366	3.81081	1	4.8	0.00574483	0.0980679	1.28118
Soil10	5.975	5	5.23366	-5.23366	3.81081	2	4.8	0.00601334	0.0899614	1.32085
Soil10	5.975	5	5.23366	-5.23366	3.81081	3	4.8	0.0114103	0.0843647	1.6492
Soil10	5.975	14	14.6542	-14.6542	3.48649	1	4.8	0.0124206	0.000528477	113.812
Soil10	5.975	14	14.6542	-14.6542	3.48649	2	4.8	0.00831645	0.000429073	94.0354
Soil10	5.975	14	14.6542	-14.6542	3.48649	3	4.8	0.0104323	0.000747227	68.0144
Soil11	6.186	-100	-104.506	104.506	8.58	1	4.8	1.84825	0.024333	365.592
Soil11	6.186	-100	-104.506	104.506	8.58	2	4.8	1.84796	0.0128272	692.517
Soil11	6.186	-100	-104.506	104.506	8.58	3	4.8	1.441	0.0138001	502.215
Soil11	6.186	-50	-52.2528	52.2528	8.14715	1	4.8	0.738084	0.0222702	160.083
Soil11	6.186	-50	-52.2528	52.2528	8.14715	2	4.8	0.634632	0.0302269	101.779
Soil11	6.186	-50	-52.2528	52.2528	8.14715	3	4.8	0.662928	0.0299408	107.278
Soil11	6.186	-25	-26.1264	26.1264	7.4985	1	4.8	0.123884	0.196067	4.03285
Soil11	6.186	-25	-26.1264	26.1264	7.4985	2	4.8	0.0891428	0.228911	2.86922
Soil11	6.186	-25	-26.1264	26.1264	7.4985	3	4.8	0.119955	0.22789	3.52658
Soil11	6.186	-18	-18.811	18.811	6.84	1	4.8	0.0576772	0.207097	2.33681
Soil11	6.186	-18	-18.811	18.811	6.84	2	4.8	0.0508321	0.225644	2.08132
Soil11	6.186	-18	-18.811	18.811	6.84	3	4.8	0.0519047	0.236913	2.05162
Soil11	6.186	-14	-14.6308	14.6308	6.53754	1	4.8	0.0410294	0.246106	1.80023
Soil11	6.186	-14	-14.6308	14.6308	6.53754	2	4.8	0.0440401	0.245834	1.8599
Soil11	6.186	-14	-14.6308	14.6308	6.53754	3	4.8	0.0442346	0.249305	1.85167
Soil11	6.186	-10	-10.4506	10.4506	5.88889	1	4.8	0.0286066	0.236063	1.58167
Soil11	6.186	-10	-10.4506	10.4506	5.88889	2	4.8	0.0286865	0.2363	1.58271
Soil11	6.186	-10	-10.4506	10.4506	5.88889	3	4.8	0.0314494	0.236289	1.63887
Soil11	6.186	-8	-8.36045	8.36045	5.21	1	4.8	0.033163	0.217649	1.73137
Soil11	6.186	-8	-8.36045	8.36045	5.21	2	4.8	0.0258577	0.222891	1.55685
Soil11	6.186	-8	-8.36045	8.36045	5.21	3	4.8	0.0233857	0.230959	1.48602
Soil11	6.186	-5	-5.22528	5.22528	5.12012	1	4.8	0.0188216	0.210009	1.43019
Soil11	6.186	-5	-5.22528	5.22528	5.12012	2	4.8	0.0166851	0.225627	1.35496
Soil11	6.186	-5	-5.22528	5.22528	5.12012	3	4.8	0.0172533	0.224594	1.36874
Soil11	6.186	-3	-3.13517	3.13517	4.78378	1	4.8	0.0102754	0.243527	1.20253
Soil11	6.186	-3	-3.13517	3.13517	4.78378	2	4.8	0.0130392	0.230197	1.27189
Soil11	6.186	-3	-3.13517	3.13517	4.78378	3	4.8	0.0128833	0.224255	1.27576
Soil11	6.186	0	0	0	4.48333	1	4.8	0.0167703	0.192723	1.41768
Soil11	6.186	0	0	0	4.48333	2	4.8	0.020745	0.19491	1.51088
Soil11	6.186	0	0	0	4.48333	3	4.8	0.0177128	0.204536	1.41568
Soil11	6.186	3	3.13517	-3.13517	4.25526	1	4.8	0.0202281	0.109341	1.888
Soil11	6.186	3	3.13517	-3.13517	4.25526	2	4.8	0.0232815	0.116753	1.95716
Soil11	6.186	3	3.13517	-3.13517	4.25526	3	4.8	0.0198719	0.134626	1.70852
Soil11	6.186	9	9.40551	-9.40551	3.88288	1	4.8	0.00563073	0.102274	1.26427
Soil11	6.186	9	9.40551	-9.40551	3.88288	2	4.8	0.00880904	0.108999	1.38793
Soil11	6.186	9	9.40551	-9.40551	3.88288	3	4.8	0.00435111	0.110379	1.18921
Soil11	6.186	30	31.3517	-31.3517	3.23	1	4.8	0.00382204	0.00106329	18.2538
Soil11	6.186	30	31.3517	-31.3517	3.23	2	4.8	1.84083e-05	0.0139456	1.00634
Soil11	6.186	30	31.3517	-31.3517	3.23	3	4.8	0.000745091	0.0229016	1.15617
Soil12	6.255	-100	-104.928	104.928	8.24324	1	4.8	1.8831	0.0171606	527.724
Soil12	6.255	-100	-104.928	104.928	8.24324	2	4.8	1.80553	0.0179774	483.079
Soil12	6.255	-100	-104.928	104.928	8.24324	3	4.8	1.7625	0.0482717	176.258
Soil12	6.255	-32	-33.5771	33.5771	8.07508	1	4.8	0.169905	0.097883	9.33183
Soil12	6.255	-32	-33.5771	33.5771	8.07508	2	4.8	0.148933	0.115261	7.20225
Soil12	6.255	-32	-33.5771	33.5771	8.07508	3	4.8	0.141951	0.124595	6.46862
Soil12	6.255	-13	-13.6407	13.6407	7.42643	1	4.8	0.05421	0.177756	2.46385
Soil12	6.255	-13	-13.6407	13.6407	7.42643	2	4.8	0.043206	0.172518	2.20213
Soil12	6.255	-13	-13.6407	13.6407	7.42643	3	4.8	0.0496964	0.193535	2.23255
Soil12	6.255	-9	-9.44356	9.44356	6.90991	1	4.8	0.0394541	0.16444	2.15166
Soil12	6.255	-9	-9.44356	9.44356	6.90991	2	4.8	0.0369531	0.159888	2.10937
Soil12	6.255	-9	-9.44356	9.44356	6.90991	3	4.8	0.0328382	0.185584	1.84934
Soil12	6.255	-6	-6.29571	6.29571	6.44144	1	4.8	0.0393322	0.163986	2.15129
Soil12	6.255	-6	-6.29571	6.29571	6.44144	2	4.8	0.0249289	0.165992	1.72087
Soil12	6.255	-6	-6.29571	6.29571	6.44144	3	4.8	0.0448421	0.163836	2.31377
Soil12	6.255	-4	-4.19714	4.19714	6.00901	1	4.8	0.0283468	0.148003	1.91934
Soil12	6.255	-4	-4.19714	4.19714	6.00901	2	4.8	0.0280282	0.152638	1.8814
Soil12	6.255	-4	-4.19714	4.19714	6.00901	3	4.8	0.0237325	0.16228	1.70197
Soil12	6.255	-2	-2.09857	2.09857	5.52853	1	4.8	0.0988099	0.143642	4.30188
Soil12	6.255	-2	-2.09857	2.09857	5.52853	2	4.8	0.0248364	0.153473	1.77678
Soil12	6.255	-2	-2.09857	2.09857	5.52853	3	4.8	0.0203824	0.1535	1.63736
Soil12	6.255	0	0	0	4.83667	1	4.8	0.0152059	0.153587	1.47522
Soil12	6.255	0	0	0	4.83667	2	4.8	0.0186657	0.135101	1.66317
Soil12	6.255	0	0	0	4.83667	3	4.8	0.0201074	0.14106	1.68421
Soil12	6.255	3	3.14785	-3.14785	4.72372	1	4.8	0.0277808	0.087608	2.52209
Soil12	6.255	3	3.14785	-3.14785	4.72372	2	4.8	0.0245165	0.0821599	2.43232
Soil12	6.255	3	3.14785	-3.14785	4.72372	3	4.8	0.0253436	0.111189	2.09408
Soil12	6.255	6	6.29571	-6.29571	4.36336	1	4.8	0.0291627	0.0581547	3.40705
Soil12	6.255	6	6.29571	-6.29571	4.36336	2	4.8	0.030708	0.0492293	3.99413
Soil12	6.255	6	6.29571	-6.29571	4.36336	3	4.8	0.0233227	0.0773664	2.447
Soil12	6.255	10	10.4928	-10.4928	4.05105	1	4.8	0.0220828	0.0251886	5.20816
Soil12	6.255	10	10.4928	-10.4928	4.05105	2	4.8	0.0139825	0.0309014	3.17194
Soil12	6.255	10	10.4928	-10.4928	4.05105	3	4.8	0.0137275	0.0511376	2.28852
Soil12	6.255	20	20.9857	-20.9857	3.60661	1	4.8	0.00199031	0.0237257	1.40266
Soil12	6.255	20	20.9857	-20.9857	3.60661	2	4.8	0.00405795	3.93683e-05	495.768
Soil12	6.255	20	20.9857	-20.9857	3.60661	3	4.8	1.45828e-05	0.0224512	1.00312
Soil12	6.255	40	41.9714	-41.9714	3.18619	1	4.8	1.3617e-05	0.0200318	1.00326
Soil12	6.255	40	41.9714	-41.9714	3.18619	2	4.8	3.90004e-05	0.000303942	1.61591
Soil12	6.255	40	41.9714	-41.9714	3.18619	3	4.8	2.11264e-07	0.0273152	1.00004
Soil13	6.435	-100	-104.547	104.547	8.71	1	4.8	1.96674	0.0032705	2887.52
Soil13	6.435	-100	-104.547	104.547	8.71	2	4.8	1.91856	0.00146253	6297.67
Soil13	6.435	-100	-104.547	104.547	8.71	3	4.8	1.90227	0.00145025	6297.09
Soil13	6.435	-16	-16.7276	16.7276	8.26727	1	4.8	0.0765771	0.235245	2.5625
Soil13	6.435	-16	-16.7276	16.7276	8.26727	2	4.8	0.0812651	0.233022	2.67397
Soil13	6.435	-16	-16.7276	16.7276	8.26727	3	4.8	0.0782953	0.247055	2.52119
Soil13	6.435	-7	-7.31831	7.31831	7.94294	1	4.8	0.0694184	0.248949	2.33846
Soil13	6.435	-7	-7.31831	7.31831	7.94294	2	4.8	0.0596084	0.258538	2.10669
Soil13	6.435	-7	-7.31831	7.31831	7.94294	3	4.8	0.0782803	0.233003	2.61262
Soil13	6.435	-4	-4.18189	4.18189	7.65465	1	4.8	0.0637835	0.246202	2.24353
Soil13	6.435	-4	-4.18189	4.18189	7.65465	2	4.8	0.0681146	0.227413	2.43769
Soil13	6.435	-4	-4.18189	4.18189	7.65465	3	4.8	0.0660255	0.240407	2.31827
Soil13	6.435	-1	-1.04547	1.04547	7.24625	1	4.8	0.100867	0.227717	3.12615
Soil13	6.435	-1	-1.04547	1.04547	7.24625	2	4.8	0.0945751	0.222895	3.03666
Soil13	6.435	-1	-1.04547	1.04547	7.24625	3	4.8	0.0998585	0.225007	3.13025
Soil13	6.435	0	0	0	7.1	1	4.8	0.0968708	0.202363	3.29775
Soil13	6.435	0	0	0	7.1	2	4.8	0.0832017	0.19327	3.06637
Soil13	6.435	0	0	0	7.1	3	4.8	0.105071	0.185072	3.72511
Soil13	6.435	4	4.18189	-4.18189	5.68468	1	4.8	0.0585067	0.122627	3.29014
Soil13	6.435	4	4.18189	-4.18189	5.68468	2	4.8	0.0575342	0.11639	3.37274
Soil13	6.435	4	4.18189	-4.18189	5.68468	3	4.8	0.051285	0.127732	2.92722
Soil13	6.435	6	6.27284	-6.27284	5.32432	1	4.8	0.0283904	0.104197	2.30785
Soil13	6.435	6	6.27284	-6.27284	5.32432	2	4.8	0.0300411	0.0917031	2.57244
Soil13	6.435	6	6.27284	-6.27284	5.32432	3	4.8	0.0286151	0.0945831	2.45219
Soil13	6.435	9	9.40926	-9.40926	4.77177	1	4.8	0.0244289	0.0716352	2.63689
Soil13	6.435	9	9.40926	-9.40926	4.77177	2	4.8	0.0259731	0.061507	3.02694
Soil13	6.435	9	9.40926	-9.40926	4.77177	3	4.8	0.0245434	0.0742363	2.58694
Soil13	6.435	12	12.5457	-12.5457	4.41141	1	4.8	0.0161376	0.0377819	3.0502
Soil13	6.435	12	12.5457	-12.5457	4.41141	2	4.8	0.0230846	0.0417116	3.65648
Soil13	6.435	12	12.5457	-12.5457	4.41141	3	4.8	0.0195505	0.0464875	3.01866
Soil13	6.435	16	16.7276	-16.7276	4.12312	1	4.8	0.00441486	0.0351077	1.60361
Soil13	6.435	16	16.7276	-16.7276	4.12312	2	4.8	0.0125322	0.0193165	4.11415
Soil13	6.435	16	16.7276	-16.7276	4.12312	3	4.8	0.0124386	0.0323243	2.84708
Soil13	6.435	26	27.1823	-27.1823	3.69069	1	4.8	0.00461532	0.0169088	2.31017
Soil13	6.435	26	27.1823	-27.1823	3.69069	2	4.8	0.012621	0.0148488	5.07983
Soil13	6.435	26	27.1823	-27.1823	3.69069	3	4.8	0.0029282	0.000873868	17.0841
Soil13	6.435	60	62.7284	-62.7284	3	1	4.8	3.14198e-06	0.0138513	1.00109
Soil13	6.435	60	62.7284	-62.7284	3	2	4.8	0.00106001	0.000588097	9.65169
Soil13	6.435	60	62.7284	-62.7284	3	3	4.8	5.22839e-08	4.07358e-07	1.61607
Soil14	6.545	-90	-93.6865	93.6865	8.63	1	4.8	1.86061	0.00180404	4951.53
Soil14	6.545	-90	-93.6865	93.6865	8.63	2	4.8	1.80747	0.000173495	50007.3
Soil14	6.545	-90	-93.6865	93.6865	8.63	3	4.8	1.92174	0.0138872	665.234
Soil14	6.545	-23	-23.9421	23.9421	8.27928	1	4.8	0.0942295	0.238118	2.89949
Soil14	6.545	-23	-23.9421	23.9421	8.27928	2	4.8	0.114233	0.212187	3.58413
Soil14	6.545	-23	-23.9421	23.9421	8.27928	3	4.8	0.104591	0.222367	3.25769
Soil14	6.545	-8	-8.32769	8.32769	7.89489	1	4.8	0.104158	0.291878	2.71291
Soil14	6.545	-8	-8.32769	8.32769	7.89489	2	4.8	0.0938211	0.264675	2.70149
Soil14	6.545	-8	-8.32769	8.32769	7.89489	3	4.8	0.0976494	0.258675	2.81199
Soil14	6.545	-5	-5.2048	5.2048	7.66667	1	4.8	0.0922727	0.263714	2.6795
Soil14	6.545	-5	-5.2048	5.2048	7.66667	2	4.8	0.0981668	0.23672	2.99054
Soil14	6.545	-5	-5.2048	5.2048	7.66667	3	4.8	0.0840427	0.265199	2.52114
Soil14	6.545	-2	-2.08192	2.08192	7.22222	1	4.8	0.103753	0.262541	2.8969
Soil14	6.545	-2	-2.08192	2.08192	7.22222	2	4.8	0.103357	0.254916	2.94618
Soil14	6.545	-2	-2.08192	2.08192	7.22222	3	4.8	0.100625	0.250304	2.92966
Soil14	6.545	0	0	0	6.72	1	4.8	0.0661353	0.220983	2.43653
Soil14	6.545	0	0	0	6.72	2	4.8	0.0649113	0.234553	2.32838
Soil14	6.545	0	0	0	6.72	3	4.8	0.068435	0.218115	2.50603
Soil14	6.545	2	2.08192	-2.08192	6.17718	1	4.8	0.0722087	0.175654	2.97321
Soil14	6.545	2	2.08192	-2.08192	6.17718	2	4.8	0.0725298	0.175525	2.98344
Soil14	6.545	2	2.08192	-2.08192	6.17718	3	4.8	0.0729276	0.169132	3.06969
Soil14	6.545	5	5.2048	-5.2048	5.44444	1	4.8	0.0369865	0.143093	2.24069
Soil14	6.545	5	5.2048	-5.2048	5.44444	2	4.8	0.0341247	0.110481	2.48259
Soil14	6.545	5	5.2048	-5.2048	5.44444	3	4.8	0.0344691	0.11821	2.39965
Soil14	6.545	9	9.36865	-9.36865	4.74775	1	4.8	0.0192562	0.0755477	2.22346
Soil14	6.545	9	9.36865	-9.36865	4.74775	2	4.8	0.0233897	0.0627817	2.78827
Soil14	6.545	9	9.36865	-9.36865	4.74775	3	4.8	0.0516303	0.0495832	5.99817
Soil14	6.545	14	14.5735	-14.5735	4.48348	1	4.8	0.0452115	0.0271503	8.99311
Soil14	6.545	14	14.5735	-14.5735	4.48348	2	4.8	0.0717341	0.000240321	1433.76
Soil14	6.545	14	14.5735	-14.5735	4.48348	3	4.8	0.0726756	7.82582e-05	4458.59
Soil14	6.545	22	22.9011	-22.9011	3.88288	1	4.8	0.0116161	0.0193548	3.88081
Soil14	6.545	22	22.9011	-22.9011	3.88288	2	4.8	0.00463663	0.0243496	1.91401
Soil14	6.545	22	22.9011	-22.9011	3.88288	3	4.8	0.00609847	0.0282658	2.03562
Soil14	6.545	34	35.3927	-35.3927	3.53453	1	4.8	8.49953e-07	0.028005	1.00015
Soil14	6.545	34	35.3927	-35.3927	3.53453	2	4.8	0.00782485	0.0214452	2.75141
Soil14	6.545	34	35.3927	-35.3927	3.53453	3	4.8	0.00300387	0.0256077	1.56306
Soil14	6.545	80	83.2769	-83.2769	2.95	1	4.8	0.0029217	0.0018342	8.64593
Soil14	6.545	80	83.2769	-83.2769	2.95	2	4.8	0.00268597	2.1085e-05	612.461
Soil14	6.545	80	83.2769	-83.2769	2.95	3	4.8	1.16606e-06	0.0211071	1.00027
Soil15	6.789	-100	-104.928	104.928	8.59	1	4.8	1.90724	0.00134981	6783.26
Soil15	6.789	-100	-104.928	104.928	8.59	2	4.8	1.87614	0.00155279	5800.55
Soil15	6.789	-100	-104.928	104.928	8.59	3	4.8	1.91616	0.00823878	1117.37
Soil15	6.789	-65	-68.2035	68.2035	8.50751	1	4.8	2.04872	0.0407508	242.317
Soil15	6.789	-65	-68.2035	68.2035	8.50751	2	4.8	2.05151	0.00932752	1056.72
Soil15	6.789	-65	-68.2035	68.2035	8.50751	3	4.8	2.04756	0.0465789	212.003
Soil15	6.789	0	0	0	8.03333	1	4.8	0.0432075	0.31879	1.65057
Soil15	6.789	0	0	0	8.03333	2	4.8	0.0491448	0.311027	1.75844
Soil15	6.789	0	0	0	8.03333	3	4.8	0.0420312	0.323673	1.62331
Soil15	6.789	7	7.34499	-7.34499	7.53453	1	4.8	0.0403333	0.26173	1.73969
Soil15	6.789	7	7.34499	-7.34499	7.53453	2	4.8	0.0359616	0.283543	1.60878
Soil15	6.789	7	7.34499	-7.34499	7.53453	3	4.8	0.0418183	0.276014	1.72724
Soil15	6.789	12	12.5914	-12.5914	6.68168	1	4.8	0.0180439	0.24181	1.35818
Soil15	6.789	12	12.5914	-12.5914	6.68168	2	4.8	0.0379397	0.220147	1.82722
Soil15	6.789	12	12.5914	-12.5914	6.68168	3	4.8	0.0150428	0.258133	1.27972
Soil15	6.789	16	16.7886	-16.7886	6.12913	1	4.8	0.0371694	0.121624	2.46692
Soil15	6.789	16	16.7886	-16.7886	6.12913	2	4.8	0.0298013	0.148125	1.96571
Soil15	6.789	16	16.7886	-16.7886	6.12913	3	4.8	0.0375422	0.141222	2.27603
Soil15	6.789	20	20.9857	-20.9857	5.56456	1	4.8	0.0221271	0.113545	1.9354
Soil15	6.789	20	20.9857	-20.9857	5.56456	2	4.8	0.028911	0.091571	2.51546
Soil15	6.789	20	20.9857	-20.9857	5.56456	3	4.8	0.0345681	0.0889933	2.86449
Soil15	6.789	22	23.0843	-23.0843	5.18018	1	4.8	0.0237617	0.0502827	3.2683
Soil15	6.789	22	23.0843	-23.0843	5.18018	2	4.8	0.0220669	0.0668339	2.58484
Soil15	6.789	22	23.0843	-23.0843	5.18018	3	4.8	0.02338	0.0632475	2.77436
Soil15	6.789	26	27.2814	-27.2814	4.77177	1	4.8	0.0146494	0.0470066	2.4959
Soil15	6.789	26	27.2814	-27.2814	4.77177	2	4.8	0.0181839	0.0573135	2.5229
Soil15	6.789	26	27.2814	-27.2814	4.77177	3	4.8	0.023365	0.0534137	3.09968
Soil15	6.789	30	31.4785	-31.4785	4.55556	1	4.8	0.012959	0.0457479	2.35969
Soil15	6.789	30	31.4785	-31.4785	4.55556	2	4.8	0.0253778	0.0457459	3.66282
Soil15	6.789	30	31.4785	-31.4785	4.55556	3	4.8	0.0126408	0.0588366	2.03126
Soil15	6.789	34	35.6757	-35.6757	4.27928	1	4.8	0.0249564	0.0382956	4.12805
Soil15	6.789	34	35.6757	-35.6757	4.27928	2	4.8	0.0459643	0.0021223	104.957
Soil15	6.789	34	35.6757	-35.6757	4.27928	3	4.8	0.00760004	0.00212738	18.148
Soil15	6.789	40	41.9714	-41.9714	3.93093	1	4.8	0.00586205	0.0106522	3.6415
Soil15	6.789	40	41.9714	-41.9714	3.93093	2	4.8	1.2403e-05	0.0364091	1.00164
Soil15	6.789	40	41.9714	-41.9714	3.93093	3	4.8	0.000175331	0.0214827	1.03918
Soil15	6.789	65	68.2035	-68.2035	3.28	1	4.8	7.61321e-06	0.0275711	1.00133
Soil15	6.789	65	68.2035	-68.2035	3.28	2	4.8	7.37924e-06	0.0244764	1.00145
Soil15	6.789	65	68.2035	-68.2035	3.28	3	4.8	0.00336163	0.00567247	3.84459
Soil16	6.86	-100	-105.015	105.015	8.43	1	4.8	2.19055	0.0145578	723.269
Soil16	6.86	-100	-105.015	105.015	8.43	2	4.8	0.609344	0.0296696	99.5809
Soil16	6.86	-100	-105.015	105.015	8.43	3	4.8	0.6263	0.0346255	87.8214
Soil16	6.86	-7	-7.35103	7.35103	8.07508	1	4.8	0.0611365	0.24215	2.21187
Soil16	6.86	-7	-7.35103	7.35103	8.07508	2	4.8	0.0504336	0.255425	1.94776
Soil16	6.86	-7	-7.35103	7.35103	8.07508	3	4.8	0.0607702	0.229276	2.27225
Soil16	6.86	0	0	0	7.49667	1	4.8	0.0490101	0.239236	1.98333
Soil16	6.86	0	0	0	7.49667	2	4.8	0.0540856	0.26312	1.98666
Soil16	6.86	0	0	0	7.49667	3	4.8	0.0397982	0.250381	1.76296
Soil16	6.86	3	3.15044	-3.15044	6.77778	1	4.8	0.0260196	0.218819	1.57076
Soil16	6.86	3	3.15044	-3.15044	6.77778	2	4.8	0.0194196	0.243457	1.38288
Soil16	6.86	3	3.15044	-3.15044	6.77778	3	4.8	0.0274705	0.222632	1.59227
Soil16	6.86	6	6.30088	-6.30088	6.08108	1	4.8	0.0230117	0.168502	1.65552
Soil16	6.86	6	6.30088	-6.30088	6.08108	2	4.8	0.0180785	0.186156	1.46615
Soil16	6.86	6	6.30088	-6.30088	6.08108	3	4.8	0.0220482	0.167878	1.63041
Soil16	6.86	8	8.40117	-8.40117	5.88889	1	4.8	0.0277728	0.131362	2.01483
Soil16	6.86	8	8.40117	-8.40117	5.88889	2	4.8	0.0259254	0.133963	1.92893
Soil16	6.86	8	8.40117	-8.40117	5.88889	3	4.8	0.0312782	0.120617	2.24473
Soil16	6.86	11	11.5516	-11.5516	5.5045	1	4.8	0.0222491	0.101177	2.05553
Soil16	6.86	11	11.5516	-11.5516	5.5045	2	4.8	0.0275228	0.0915472	2.44308
Soil16	6.86	11	11.5516	-11.5516	5.5045	3	4.8	0.0315381	0.0774518	2.95455
Soil16	6.86	14	14.7021	-14.7021	4.89189	1	4.8	0.0248847	0.075339	2.58546
Soil16	6.86	14	14.7021	-14.7021	4.89189	2	4.8	0.0317553	0.0705502	3.16053
Soil16	6.86	14	14.7021	-14.7021	4.89189	3	4.8	0.0295926	0.0818544	2.73533
Soil16	6.86	18	18.9026	-18.9026	4.66366	1	4.8	0.0151859	0.0661102	2.10259
Soil16	6.86	18	18.9026	-18.9026	4.66366	2	4.8	0.0107105	0.0804131	1.63933
Soil16	6.86	18	18.9026	-18.9026	4.66366	3	4.8	0.00732088	0.0747491	1.47011
Soil16	6.86	22	23.1032	-23.1032	4.1952	1	4.8	0.0136595	0.0670769	1.97747
Soil16	6.86	22	23.1032	-23.1032	4.1952	2	4.8	0.0184797	0.0625119	2.41897
Soil16	6.86	22	23.1032	-23.1032	4.1952	3	4.8	0.011775	0.0587874	1.96143
Soil16	6.86	28	29.4041	-29.4041	3.90691	1	4.8	0.0123278	0.0363399	2.62833
Soil16	6.86	28	29.4041	-29.4041	3.90691	2	4.8	0.00978326	0.0383291	2.22517
Soil16	6.86	28	29.4041	-29.4041	3.90691	3	4.8	0.00988429	0.0362929	2.30727
Soil16	6.86	40	42.0059	-42.0059	3.58258	1	4.8	0.00544316	0.0397569	1.65717
Soil16	6.86	40	42.0059	-42.0059	3.58258	2	4.8	0.0135785	0.0387462	2.68215
Soil16	6.86	40	42.0059	-42.0059	3.58258	3	4.8	0.0127018	0.0304563	3.00184
Soil16	6.86	90	94.5132	-94.5132	2.93	1	4.8	0.0021943	0.0246267	1.42769
Soil16	6.86	90	94.5132	-94.5132	2.93	2	4.8	0.00233762	0.0306432	1.36617
Soil16	6.86	90	94.5132	-94.5132	2.93	3	4.8	8.07239e-06	0.0333986	1.00116
Soil17	7.052	-100	-105.145	105.145	8.45	1	4.8	2.07732	0.000959307	10395.1
Soil17	7.052	-100	-105.145	105.145	8.45	2	4.8	2.06602	0.00388471	2553.8
Soil17	7.052	-100	-105.145	105.145	8.45	3	4.8	2.08532	0.00835721	1198.71
Soil17	7.052	-40	-42.058	42.058	8.33934	1	4.8	0.183022	0.0763431	12.5073
Soil17	7.052	-40	-42.058	42.058	8.33934	2	4.8	0.145039	0.0836151	9.3261
Soil17	7.052	-40	-42.058	42.058	8.33934	3	4.8	0.196522	0.0684311	14.7848
Soil17	7.052	-4	-4.2058	4.2058	7.94294	1	4.8	0.0744186	0.214455	2.66566
Soil17	7.052	-4	-4.2058	4.2058	7.94294	2	4.8	0.0656834	0.213249	2.47846
Soil17	7.052	-4	-4.2058	4.2058	7.94294	3	4.8	0.0721856	0.213578	2.62231
Soil17	7.052	0	0	0	7.60333	1	4.8	0.0642841	0.216044	2.42824
Soil17	7.052	0	0	0	7.60333	2	4.8	0.0686984	0.22712	2.45189
Soil17	7.052	0	0	0	7.60333	3	4.8	0.0634222	0.226288	2.34531
Soil17	7.052	6	6.3087	-6.3087	6.62162	1	4.8	0.032969	0.141113	2.12145
Soil17	7.052	6	6.3087	-6.3087	6.62162	2	4.8	0.0282353	0.141366	1.95872
Soil17	7.052	6	6.3087	-6.3087	6.62162	3	4.8	0.0279114	0.141542	1.94654
Soil17	7.052	10	10.5145	-10.5145	6.2012	1	4.8	0.0337346	0.0886687	2.82619
Soil17	7.052	10	10.5145	-10.5145	6.2012	2	4.8	0.0283051	0.0976114	2.39189
Soil17	7.052	10	10.5145	-10.5145	6.2012	3	4.8	0.0306978	0.109238	2.34888
Soil17	7.052	13	13.6689	-13.6689	5.85285	1	4.8	0.0153046	0.0727002	2.01048
Soil17	7.052	13	13.6689	-13.6689	5.85285	2	4.8	0.0179279	0.063789	2.34904
Soil17	7.052	13	13.6689	-13.6689	5.85285	3	4.8	0.015453	0.0687358	2.07912
Soil17	7.052	16	16.8232	-16.8232	5.55255	1	4.8	0.0270972	0.0422141	4.08112
Soil17	7.052	16	16.8232	-16.8232	5.55255	2	4.8	0.0106339	0.0615102	1.82983
Soil17	7.052	16	16.8232	-16.8232	5.55255	3	4.8	0.0157943	0.0498808	2.51988
Soil17	7.052	20	21.029	-21.029	4.89189	1	4.8	0.0112224	0.0369345	2.45846
Soil17	7.052	20	21.029	-21.029	4.89189	2	4.8	0.00566327	0.0417944	1.65042
Soil17	7.052	20	21.029	-21.029	4.89189	3	4.8	0.00801789	0.0440408	1.87387
Soil17	7.052	24	25.2348	-25.2348	4.4955	1	4.8	0.0108695	0.0350346	2.4892
Soil17	7.052	24	25.2348	-25.2348	4.4955	2	4.8	0.00502431	0.0242798	1.99328
Soil17	7.052	24	25.2348	-25.2348	4.4955	3	4.8	0.103218	1.38511e-06	357697
Soil17	7.052	28	29.4406	-29.4406	4.13514	1	4.8	0.00659305	0.0166185	2.9043
Soil17	7.052	28	29.4406	-29.4406	4.13514	2	4.8	0.00257213	0.012798	1.9647
Soil17	7.052	28	29.4406	-29.4406	4.13514	3	4.8	8.1863e-06	0.00758448	1.00518
Soil17	7.052	36	37.8522	-37.8522	3.72673	1	4.8	0.00638543	1.1653e-07	263024
Soil17	7.052	36	37.8522	-37.8522	3.72673	2	4.8	5.33673e-05	0.00781749	1.03277
Soil17	7.052	36	37.8522	-37.8522	3.72673	3	4.8	5.63035e-08	4.38676e-07	1.61607
Soil17	7.052	55	57.8298	-57.8298	3.07	1	4.8	0.00808496	0.000496981	79.0871
Soil17	7.052	55	57.8298	-57.8298	3.07	2	4.8	2.07783e-05	0.0127844	1.0078
Soil17	7.052	55	57.8298	-57.8298	3.07	3	4.8	0.00497523	0.00859955	3.77702
Soil18	7.681	-100	-104.928	104.928	8.48	1	4.8	2.0185	0.000663421	14605.3
Soil18	7.681	-100	-104.928	104.928	8.48	2	4.8	2.03849	0.000896352	10917.2
Soil18	7.681	-100	-104.928	104.928	8.48	3	4.8	2.0157	0.000788301	12274.7
Soil18	7.681	-60	-62.9571	62.9571	8.50751	1	4.8	2.09559	0.00244347	4117.62
Soil18	7.681	-60	-62.9571	62.9571	8.50751	2	4.8	0.827193	0.00430634	923.019
Soil18	7.681	-60	-62.9571	62.9571	8.50751	3	4.8	2.09114	0.0116304	864.036
Soil18	7.681	0	0	0	8.06333	1	4.8	0.0562891	0.313182	1.86272
Soil18	7.681	0	0	0	8.06333	2	4.8	0.0546679	0.328739	1.79822
Soil18	7.681	0	0	0	8.06333	3	4.8	0.0648	0.273667	2.13656
Soil18	7.681	30	31.4785	-31.4785	7.63063	1	4.8	0.0556311	0.248909	2.0728
Soil18	7.681	30	31.4785	-31.4785	7.63063	2	4.8	0.0527852	0.247572	2.02341
Soil18	7.681	30	31.4785	-31.4785	7.63063	3	4.8	0.0561927	0.24142	2.11724
Soil18	7.681	34	35.6757	-35.6757	7.28228	1	4.8	0.0376477	0.240084	1.75269
Soil18	7.681	34	35.6757	-35.6757	7.28228	2	4.8	0.0540881	0.225915	2.1492
Soil18	7.681	34	35.6757	-35.6757	7.28228	3	4.8	0.0354525	0.217378	1.78284
Soil18	7.681	40	41.9714	-41.9714	6.54955	1	4.8	0.0386526	0.18409	2.00784
Soil18	7.681	40	41.9714	-41.9714	6.54955	2	4.8	0.025312	0.209315	1.58045
Soil18	7.681	40	41.9714	-41.9714	6.54955	3	4.8	0.0359292	0.166294	2.03708
Soil18	7.681	45	47.2178	-47.2178	5.79279	1	4.8	0.0195333	0.141386	1.66315
Soil18	7.681	45	47.2178	-47.2178	5.79279	2	4.8	0.0202462	0.157192	1.61824
Soil18	7.681	45	47.2178	-47.2178	5.79279	3	4.8	0.0345301	0.191514	1.86544
Soil18	7.681	50	52.4642	-52.4642	4.85586	1	4.8	0.00495681	0.0999374	1.23808
Soil18	7.681	50	52.4642	-52.4642	4.85586	2	4.8	0.00843568	0.108916	1.37177
Soil18	7.681	50	52.4642	-52.4642	4.85586	3	4.8	0.0181661	0.0798846	2.09154
Soil18	7.681	55	57.7107	-57.7107	4.62763	1	4.8	0.00858166	0.0900998	1.45718
Soil18	7.681	55	57.7107	-57.7107	4.62763	2	4.8	0.018167	0.128862	1.67671
Soil18	7.681	55	57.7107	-57.7107	4.62763	3	4.8	0.0104616	0.0889594	1.56448
Soil18	7.681	60	62.9571	-62.9571	4.32733	1	4.8	0.00597378	0.0678051	1.42289
Soil18	7.681	60	62.9571	-62.9571	4.32733	2	4.8	0.021369	0.0768989	2.33384
Soil18	7.681	60	62.9571	-62.9571	4.32733	3	4.8	0.00605098	0.0621608	1.46725
Soil18	7.681	65	68.2035	-68.2035	4.02703	1	4.8	0.0126481	0.0484399	2.25333
Soil18	7.681	65	68.2035	-68.2035	4.02703	2	4.8	0.168427	1.96301e-05	41185
Soil18	7.681	65	68.2035	-68.2035	4.02703	3	4.8	1.61397e-06	0.0663704	1.00012
Soil18	7.681	75	78.6963	-78.6963	3.71471	1	4.8	0.0107705	0.00576722	9.96418
Soil18	7.681	75	78.6963	-78.6963	3.71471	2	4.8	0.00276843	0.0343159	1.38724
Soil18	7.681	75	78.6963	-78.6963	3.71471	3	4.8	0.0131109	0.000174145	362.38
Soil18	7.681	90	94.4356	-94.4356	3.39039	1	4.8	1.97816e-05	0.0206011	1.00461
Soil18	7.681	90	94.4356	-94.4356	3.39039	2	4.8	0.000743517	0.0321587	1.11098
Soil18	7.681	90	94.4356	-94.4356	3.39039	3	4.8	0.00309999	0.0145633	2.02174
Soil19	8.232	-80	-84.0812	84.0812	8.49	1	4.8	2.08741	0.00289896	3457.26
Soil19	8.232	-80	-84.0812	84.0812	8.49	2	4.8	2.05828	0.00435271	2270.8
Soil19	8.232	-80	-84.0812	84.0812	8.49	3	4.8	2.10634	0.0113747	889.852
Soil19	8.232	0	0	0	8.07333	1	4.8	0.0584756	0.199143	2.40945
Soil19	8.232	0	0	0	8.07333	2	4.8	0.058701	0.195514	2.44115
Soil19	8.232	0	0	0	8.07333	3	4.8	0.0626149	0.181778	2.6534
Soil19	8.232	65	68.3159	-68.3159	7.97898	1	4.8	0.0364989	0.126235	2.38785
Soil19	8.232	65	68.3159	-68.3159	7.97898	2	4.8	0.0297236	0.137827	2.03516
Soil19	8.232	65	68.3159	-68.3159	7.97898	3	4.8	0.0332129	0.132543	2.2028
Soil19	8.232	80	84.0812	-84.0812	7.27027	1	4.8	0.0701821	0.0709864	5.74562
Soil19	8.232	80	84.0812	-84.0812	7.27027	2	4.8	0.0610327	0.0859357	4.40903
Soil19	8.232	80	84.0812	-84.0812	7.27027	3	4.8	0.0988247	0.00106953	444.521
Soil19	8.232	90	94.5913	-94.5913	5.75676	1	4.8	0.0521735	0.0442692	6.65705
Soil19	8.232	90	94.5913	-94.5913	5.75676	2	4.8	0.0500221	0.0365929	7.56155
Soil19	8.232	90	94.5913	-94.5913	5.75676	3	4.8	0.0264074	0.0635358	2.99503
Soil19	8.232	95	99.8464	-99.8464	4.80781	1	4.8	0.00652589	0.0461781	1.67834
Soil19	8.232	95	99.8464	-99.8464	4.80781	2	4.8	0.0230784	0.0336563	4.29141
Soil19	8.232	95	99.8464	-99.8464	4.80781	3	4.8	0.0130211	0.0483831	2.2918
Soil19	8.232	100	105.101	-105.101	5.55255	1	4.8	0.0207842	0.0481807	3.07063
Soil19	8.232	100	105.101	-105.101	5.55255	2	4.8	0.0188259	0.0318554	3.8367
Soil19	8.232	100	105.101	-105.101	5.55255	3	4.8	0.00488033	0.0379337	1.61754
Soil20	8.323	-80	-84.2922	84.2922	8.55	1	4.8	2.08179	0.0147589	678.055
Soil20	8.323	-80	-84.2922	84.2922	8.55	2	4.8	0.876487	0.0169475	249.245
Soil20	8.323	-80	-84.2922	84.2922	8.55	3	4.8	2.10469	0.0127675	792.271
Soil20	8.323	0	0	0	8.17	1	4.8	0.0162361	0.176002	1.4428
Soil20	8.323	0	0	0	8.17	2	4.8	0.0295684	0.112979	2.25623
Soil20	8.323	0	0	0	8.17	3	4.8	0.0397725	0.0952685	3.00389
Soil20	8.323	100	105.365	-105.365	8.05105	1	4.8	0.0268467	0.123178	2.04616
Soil20	8.323	100	105.365	-105.365	8.05105	2	4.8	0.0315699	0.109952	2.3782
Soil20	8.323	100	105.365	-105.365	8.05105	3	4.8	0.0288761	0.114262	2.21305

## Sheet: Figure5c
Soil	Soil_pH	Unit	H_mM	OH_mM	pH	Replicate	inferred_c0	TOC_mM
Soil1	4.703	-21	-21.9288	21.9288	7.46246	1	0.123681	110.232
Soil1	4.703	-21	-21.9288	21.9288	7.46246	2	0.108427	88.7938
Soil1	4.703	-21	-21.9288	21.9288	7.46246	3	0.12271	73.5781
Soil1	4.703	-18	-18.7961	18.7961	6.99399	1	0.0792103	96.5401
Soil1	4.703	-18	-18.7961	18.7961	6.99399	2	0.0905416	58.7321
Soil1	4.703	-18	-18.7961	18.7961	6.99399	3	0.111637	66.2507
Soil1	4.703	-14	-14.6192	14.6192	7.16216	1	0.0848771	44.8716
Soil1	4.703	-14	-14.6192	14.6192	7.16216	2	0.0656082	40.9439
Soil1	4.703	-14	-14.6192	14.6192	7.16216	3	0.0788631	42.7422
Soil1	4.703	-11	-11.4865	11.4865	6.68168	1	0.0754817	35.8323
Soil1	4.703	-11	-11.4865	11.4865	6.68168	2	0.0775488	34.2702
Soil1	4.703	-11	-11.4865	11.4865	6.68168	3	0.0817026	31.3352
Soil1	4.703	-8	-8.35381	8.35381	6.2012	1	0.0744758	37.3943
Soil1	4.703	-8	-8.35381	8.35381	6.2012	2	0.0690443	32.282
Soil1	4.703	-8	-8.35381	8.35381	6.2012	3	0.070941	33.7022
Soil1	4.703	-5	-5.22113	5.22113	5.63664	1	0.0512276	26.2691
Soil1	4.703	-5	-5.22113	5.22113	5.63664	2	0.0582671	23.0017
Soil1	4.703	-5	-5.22113	5.22113	5.63664	3	0.0694578	25.038
Soil2	5.094	-19	-19.8561	19.8561	7.06607	1	0.172345	86.3327
Soil2	5.094	-19	-19.8561	19.8561	7.06607	2	0.145907	81.08
Soil2	5.094	-19	-19.8561	19.8561	7.06607	3	0.156682	70.7164
Soil2	5.094	-15	-15.6758	15.6758	6.77778	1	0.12458	84.332
Soil2	5.094	-15	-15.6758	15.6758	6.77778	2	0.130724	62.7483
Soil2	5.094	-15	-15.6758	15.6758	6.77778	3	0.131612	63.2497
Soil2	5.094	-11	-11.4956	11.4956	6.70571	1	0.101136	61.9963
Soil2	5.094	-11	-11.4956	11.4956	6.70571	2	0.0832998	53.8705
Soil2	5.094	-11	-11.4956	11.4956	6.70571	3	0.0836057	50.7589
Soil2	5.094	-7	-7.31539	7.31539	6.03303	1	0.0563801	54.3723
Soil2	5.094	-7	-7.31539	7.31539	6.03303	2	0.0588175	42.5734
Soil2	5.094	-7	-7.31539	7.31539	6.03303	3	0.0559736	43.1762
Soil2	5.094	-4	-4.18023	4.18023	5.33634	1	0.0488902	41.87
Soil2	5.094	-4	-4.18023	4.18023	5.33634	2	0.0520669	39.5586
Soil2	5.094	-4	-4.18023	4.18023	5.33634	3	0.044511	36.7439
Soil3	4.987	-22	-23.0281	23.0281	6.77778	1	0.137497	72.3477
Soil3	4.987	-22	-23.0281	23.0281	6.77778	2	0.141424	68.5751
Soil3	4.987	-22	-23.0281	23.0281	6.77778	3	0.138496	69.3204
Soil3	4.987	-19	-19.8879	19.8879	6.38138	1	0.110131	67.2706
Soil3	4.987	-19	-19.8879	19.8879	6.38138	2	0.100745	66.4786
Soil3	4.987	-19	-19.8879	19.8879	6.38138	3	0.107525	64.7545
Soil3	4.987	-16	-16.7477	16.7477	5.44444	1	0.0510871	64.4283
Soil3	4.987	-16	-16.7477	16.7477	5.44444	2	0.0503059	63.4962
Soil3	4.987	-16	-16.7477	16.7477	5.44444	3	0.0597595	64.4283
Soil3	4.987	-14	-14.6542	14.6542	4.97598	1	0.0433568	59.5806
Soil3	4.987	-14	-14.6542	14.6542	4.97598	2	0.0481106	51.9317
Soil3	4.987	-14	-14.6542	14.6542	4.97598	3	0.0906352	58.2284
Soil3	4.987	-11	-11.514	11.514	4.71171	1	0.0345265	47.0783
Soil3	4.987	-11	-11.514	11.514	4.71171	2	0.0358646	44.2306
Soil3	4.987	-11	-11.514	11.514	4.71171	3	0.0382492	46.7983
Soil3	4.987	-7	-7.32712	7.32712	4.31532	1	0.0239863	38.9067
Soil3	4.987	-7	-7.32712	7.32712	4.31532	2	0.0276909	30.0742
Soil3	4.987	-7	-7.32712	7.32712	4.31532	3	0.04026	36.5707
Soil4	5.277	-20	-20.7792	20.7792	7.58258	1	0.0502386	72.4282
Soil4	5.277	-20	-20.7792	20.7792	7.58258	2	0.0597514	78.9092
Soil4	5.277	-20	-20.7792	20.7792	7.58258	3	0.0604261	84.0006
Soil4	5.277	-17	-17.6623	17.6623	7.55856	1	0.0531505	70.2995
Soil4	5.277	-17	-17.6623	17.6623	7.55856	2	0.0491528	63.8597
Soil4	5.277	-17	-17.6623	17.6623	7.55856	3	0.0534876	109.941
Soil4	5.277	-13	-13.5065	13.5065	6.86186	1	0.0400639	64.7022
Soil4	5.277	-13	-13.5065	13.5065	6.86186	2	0.039328	55.1313
Soil4	5.277	-13	-13.5065	13.5065	6.86186	3	0.0476923	73.5666
Soil4	5.277	-11	-11.4286	11.4286	6.57357	1	0.0387544	57.8601
Soil4	5.277	-11	-11.4286	11.4286	6.57357	2	0.0386427	49.7199
Soil4	5.277	-11	-11.4286	11.4286	6.57357	3	0.0407421	94.2703
Soil4	5.277	-8	-8.31169	8.31169	6.18919	1	0.0277019	42.1166
Soil4	5.277	-8	-8.31169	8.31169	6.18919	2	0.0326127	42.415
Soil4	5.277	-8	-8.31169	8.31169	6.18919	3	0.0277308	47.3852
Soil4	5.277	-5	-5.19481	5.19481	5.73273	1	0.0241338	33.1107
Soil4	5.277	-5	-5.19481	5.19481	5.73273	2	0.0282985	29.5746
Soil4	5.277	-5	-5.19481	5.19481	5.73273	3	0.0185119	34.6042
Soil4	5.277	-2	-2.07792	2.07792	4.91592	1	0.0127724	17.9073
Soil4	5.277	-2	-2.07792	2.07792	4.91592	2	0.01926	17.1587
Soil4	5.277	-2	-2.07792	2.07792	4.91592	3	0.0184853	15.4615
Soil5	5.324	-23	-24.0363	24.0363	7.21021	1	0.115389	75.53
Soil5	5.324	-23	-24.0363	24.0363	7.21021	2	0.0802256	68.759
Soil5	5.324	-23	-24.0363	24.0363	7.21021	3	0.0864495	75.164
Soil5	5.324	-19	-19.8561	19.8561	6.92192	1	0.0881139	63.6793
Soil5	5.324	-19	-19.8561	19.8561	6.92192	2	0.0775343	59.2851
Soil5	5.324	-19	-19.8561	19.8561	6.92192	3	0.071642	65.1439
Soil5	5.324	-15	-15.6758	15.6758	6.33333	1	0.0948021	59.9718
Soil5	5.324	-15	-15.6758	15.6758	6.33333	2	0.0709739	66.6998
Soil5	5.324	-15	-15.6758	15.6758	6.33333	3	0.105758	58.0948
Soil5	5.324	-12	-12.5407	12.5407	5.73273	1	0.0620596	51.2724
Soil5	5.324	-12	-12.5407	12.5407	5.73273	2	0.0698299	45.1348
Soil5	5.324	-12	-12.5407	12.5407	5.73273	3	0.062906	52.692
Soil5	5.324	-9	-9.40551	9.40551	5.15616	1	0.0344881	39.0871
Soil5	5.324	-9	-9.40551	9.40551	5.15616	2	0.0261877	35.65
Soil5	5.324	-9	-9.40551	9.40551	5.15616	3	0.0256215	35.3292
Soil5	5.324	-5	-5.22528	5.22528	4.55556	1	0.0267406	31.479
Soil5	5.324	-5	-5.22528	5.22528	4.55556	2	0.017421	23.9141
Soil5	5.324	-5	-5.22528	5.22528	4.55556	3	0.0203181	27.0321
Soil6	5.405	-21	-21.7768	21.7768	6.93393	1	0.0689207	79.5992
Soil6	5.405	-21	-21.7768	21.7768	6.93393	2	0.0770862	110.941
Soil6	5.405	-21	-21.7768	21.7768	6.93393	3	0.0716845	76.3248
Soil6	5.405	-17	-17.6289	17.6289	6.5015	1	0.0434659	54.0943
Soil6	5.405	-17	-17.6289	17.6289	6.5015	2	0.0458431	80.8694
Soil6	5.405	-17	-17.6289	17.6289	6.5015	3	0.0542079	64.0926
Soil6	5.405	-14	-14.5179	14.5179	6.09309	1	0.0343414	43.1474
Soil6	5.405	-14	-14.5179	14.5179	6.09309	2	0.0327823	66.5409
Soil6	5.405	-14	-14.5179	14.5179	6.09309	3	0.0367823	51.347
Soil6	5.405	-11	-11.4069	11.4069	5.49249	1	0.0330701	47.1257
Soil6	5.405	-11	-11.4069	11.4069	5.49249	2	0.0282607	47.4694
Soil6	5.405	-11	-11.4069	11.4069	5.49249	3	0.034272	43.1474
Soil6	5.405	-7	-7.25894	7.25894	4.9039	1	0.0174964	22.1353
Soil6	5.405	-7	-7.25894	7.25894	4.9039	2	0.0234237	37.0525
Soil6	5.405	-7	-7.25894	7.25894	4.9039	3	0.0240863	33.7569
Soil6	5.405	-4	-4.14797	4.14797	4.62763	1	0.0154843	19.128
Soil6	5.405	-4	-4.14797	4.14797	4.62763	2	0.0129718	21.1495
Soil6	5.405	-4	-4.14797	4.14797	4.62763	3	0.0168193	21.5931
Soil7	5.514	-20	-20.8763	20.8763	7.28228	1	0.0667711	58.3869
Soil7	5.514	-20	-20.8763	20.8763	7.28228	2	0.0663739	70.3594
Soil7	5.514	-20	-20.8763	20.8763	7.28228	3	0.0660733	64.0942
Soil7	5.514	-16	-16.701	16.701	6.77778	1	0.0521206	59.4631
Soil7	5.514	-16	-16.701	16.701	6.77778	2	0.0462284	50.0544
Soil7	5.514	-16	-16.701	16.701	6.77778	3	0.052258	67.461
Soil7	5.514	-13	-13.5696	13.5696	6.60961	1	0.042295	46.1669
Soil7	5.514	-13	-13.5696	13.5696	6.60961	2	0.0443575	56.515
Soil7	5.514	-13	-13.5696	13.5696	6.60961	3	0.0489012	57.8254
Soil7	5.514	-9	-9.39433	9.39433	6.28529	1	0.0320829	46.4948
Soil7	5.514	-9	-9.39433	9.39433	6.28529	2	0.0301519	32.2444
Soil7	5.514	-9	-9.39433	9.39433	6.28529	3	0.0310705	46.2605
Soil7	5.514	-6	-6.26288	6.26288	5.85285	1	0.0273611	24.2202
Soil7	5.514	-6	-6.26288	6.26288	5.85285	2	0.0235954	27.1302
Soil7	5.514	-6	-6.26288	6.26288	5.85285	3	0.0231004	37.4029
Soil7	5.514	-3	-3.13144	3.13144	5.42042	1	0.0120528	17.4113
Soil7	5.514	-3	-3.13144	3.13144	5.42042	2	0.0120674	18.9143
Soil7	5.514	-3	-3.13144	3.13144	5.42042	3	0.0112516	22.3893
Soil8	5.552	-22	-23.0654	23.0654	7.60661	1	0.0740186	68.1697
Soil8	5.552	-22	-23.0654	23.0654	7.60661	2	0.0678478	59.9083
Soil8	5.552	-22	-23.0654	23.0654	7.60661	3	0.0861153	70.4519
Soil8	5.552	-17	-17.8233	17.8233	7.1982	1	0.0544526	69.141
Soil8	5.552	-17	-17.8233	17.8233	7.1982	2	0.0603918	55.3844
Soil8	5.552	-17	-17.8233	17.8233	7.1982	3	0.0496986	60.5404
Soil8	5.552	-13	-13.6296	13.6296	6.8018	1	0.0363757	60.2001
Soil8	5.552	-13	-13.6296	13.6296	6.8018	2	0.0370225	50.3704
Soil8	5.552	-13	-13.6296	13.6296	6.8018	3	0.0437727	54.1191
Soil8	5.552	-10	-10.4843	10.4843	6.26126	1	0.0319292	56.2602
Soil8	5.552	-10	-10.4843	10.4843	6.26126	2	0.0323477	46.6683
Soil8	5.552	-10	-10.4843	10.4843	6.26126	3	0.0357685	52.9996
Soil8	5.552	-8	-8.38742	8.38742	5.94895	1	0.0333417	53.0969
Soil8	5.552	-8	-8.38742	8.38742	5.94895	2	0.0280331	42.2814
Soil8	5.552	-8	-8.38742	8.38742	5.94895	3	0.0305205	47.4478
Soil8	5.552	-5	-5.24214	5.24214	5.25225	1	0.0241921	43.2565
Soil8	5.552	-5	-5.24214	5.24214	5.25225	2	0.0223064	34.7683
Soil8	5.552	-5	-5.24214	5.24214	5.25225	3	0.0215901	35.7933
Soil8	5.552	-2	-2.09686	2.09686	4.6997	1	0.0091318	34.6706
Soil8	5.552	-2	-2.09686	2.09686	4.6997	2	0.0153801	40.0869
Soil8	5.552	-2	-2.09686	2.09686	4.6997	3	0.0177144	27.8817
Soil9	5.822	-20	-20.9943	20.9943	7.4985	1	0.0694311	52.1822
Soil9	5.822	-20	-20.9943	20.9943	7.4985	2	0.0505216	38.5768
Soil9	5.822	-20	-20.9943	20.9943	7.4985	3	0.0645491	46.289
Soil9	5.822	-16	-16.7954	16.7954	7.06607	1	0.0517318	48.7705
Soil9	5.822	-16	-16.7954	16.7954	7.06607	2	0.0479055	35.4292
Soil9	5.822	-16	-16.7954	16.7954	7.06607	3	0.0449784	34.8085
Soil9	5.822	-13	-13.6463	13.6463	6.86186	1	0.042674	41.3251
Soil9	5.822	-13	-13.6463	13.6463	6.86186	2	0.0387825	36.1829
Soil9	5.822	-13	-13.6463	13.6463	6.86186	3	0.0456701	33.9217
Soil9	5.822	-10	-10.4971	10.4971	6.39339	1	0.0353908	34.4981
Soil9	5.822	-10	-10.4971	10.4971	6.39339	2	0.0360056	29.3101
Soil9	5.822	-10	-10.4971	10.4971	6.39339	3	0.0408425	31.0395
Soil9	5.822	-7	-7.348	7.348	5.66066	1	0.022973	28.7779
Soil9	5.822	-7	-7.348	7.348	5.66066	2	0.0185022	24.7862
Soil9	5.822	-7	-7.348	7.348	5.66066	3	0.0210886	22.036
Soil9	5.822	-5	-5.24857	5.24857	5.14414	1	0.016995	22.7901
Soil9	5.822	-5	-5.24857	5.24857	5.14414	2	0.0175718	19.108
Soil9	5.822	-5	-5.24857	5.24857	5.14414	3	0.0181006	18.2207
Soil9	5.822	-2	-2.09943	2.09943	4.68769	1	0.010345	15.2922
Soil9	5.822	-2	-2.09943	2.09943	4.68769	2	0.0104359	15.736
Soil9	5.822	-2	-2.09943	2.09943	4.68769	3	0.00922313	14.6266
Soil10	5.975	-21	-21.9814	21.9814	7.67868	1	0.0643352	40.5986
Soil10	5.975	-21	-21.9814	21.9814	7.67868	2	0.0636314	52.3255
Soil10	5.975	-21	-21.9814	21.9814	7.67868	3	0.0509338	35.5137
Soil10	5.975	-17	-17.7944	17.7944	7.39039	1	0.0422848	36.9858
Soil10	5.975	-17	-17.7944	17.7944	7.39039	2	0.0461698	46.8418
Soil10	5.975	-17	-17.7944	17.7944	7.39039	3	0.0451668	32.4801
Soil10	5.975	-14	-14.6542	14.6542	7.04204	1	0.0317038	33.1047
Soil10	5.975	-14	-14.6542	14.6542	7.04204	2	0.0345377	36.8074
Soil10	5.975	-14	-14.6542	14.6542	7.04204	3	0.030733	28.7768
Soil10	5.975	-12	-12.5608	12.5608	6.81381	1	0.0342503	31.5432
Soil10	5.975	-12	-12.5608	12.5608	6.81381	2	0.0315387	30.7847
Soil10	5.975	-12	-12.5608	12.5608	6.81381	3	0.0274657	27.3042
Soil10	5.975	-9	-9.42058	9.42058	6.21321	1	0.0214096	24.4034
Soil10	5.975	-9	-9.42058	9.42058	6.21321	2	0.022845	22.1718
Soil10	5.975	-9	-9.42058	9.42058	6.21321	3	0.0195671	22.9306
Soil10	5.975	-6	-6.28039	6.28039	5.40841	1	0.0167084	19.0919
Soil10	5.975	-6	-6.28039	6.28039	5.40841	2	0.0184798	18.5562
Soil10	5.975	-6	-6.28039	6.28039	5.40841	3	0.0179887	19.3597
Soil10	5.975	-3	-3.14019	3.14019	4.68769	1	0.0136409	16.458
Soil10	5.975	-3	-3.14019	3.14019	4.68769	2	0.0129433	12.8861
Soil10	5.975	-3	-3.14019	3.14019	4.68769	3	0.0155215	13.1541
Soil11	6.186	-18	-18.811	18.811	6.84	1	0.0576772	81.6391
Soil11	6.186	-18	-18.811	18.811	6.84	2	0.0508321	64.8938
Soil11	6.186	-18	-18.811	18.811	6.84	3	0.0519047	58.3969
Soil11	6.186	-14	-14.6308	14.6308	6.53754	1	0.0410294	64.848
Soil11	6.186	-14	-14.6308	14.6308	6.53754	2	0.0440401	61.6453
Soil11	6.186	-14	-14.6308	14.6308	6.53754	3	0.0442346	58.4884
Soil11	6.186	-10	-10.4506	10.4506	5.88889	1	0.0286066	57.6648
Soil11	6.186	-10	-10.4506	10.4506	5.88889	2	0.0286865	52.7692
Soil11	6.186	-10	-10.4506	10.4506	5.88889	3	0.0314494	54.7366
Soil11	6.186	-8	-8.36045	8.36045	5.21	1	0.033163	49.7495
Soil11	6.186	-8	-8.36045	8.36045	5.21	2	0.0258577	45.1741
Soil11	6.186	-8	-8.36045	8.36045	5.21	3	0.0233857	45.9519
Soil11	6.186	-5	-5.22528	5.22528	5.12012	1	0.0188216	39.4548
Soil11	6.186	-5	-5.22528	5.22528	5.12012	2	0.0166851	35.0167
Soil11	6.186	-5	-5.22528	5.22528	5.12012	3	0.0172533	34.4676
Soil11	6.186	-3	-3.13517	3.13517	4.78378	1	0.0102754	34.1931
Soil11	6.186	-3	-3.13517	3.13517	4.78378	2	0.0130392	33.0035
Soil11	6.186	-3	-3.13517	3.13517	4.78378	3	0.0128833	27.2841
Soil12	6.255	-13	-13.6407	13.6407	7.42643	1	0.05421	40.3796
Soil12	6.255	-13	-13.6407	13.6407	7.42643	2	0.043206	32.0614
Soil12	6.255	-13	-13.6407	13.6407	7.42643	3	0.0496964	34.0295
Soil12	6.255	-9	-9.44356	9.44356	6.90991	1	0.0394541	39.0382
Soil12	6.255	-9	-9.44356	9.44356	6.90991	2	0.0369531	25.6639
Soil12	6.255	-9	-9.44356	9.44356	6.90991	3	0.0328382	25.7981
Soil12	6.255	-6	-6.29571	6.29571	6.44144	1	0.0393322	25.9771
Soil12	6.255	-6	-6.29571	6.29571	6.44144	2	0.0249289	20.5623
Soil12	6.255	-6	-6.29571	6.29571	6.44144	3	0.0448421	21.2784
Soil12	6.255	-4	-4.19714	4.19714	6.00901	1	0.0283468	17.2948
Soil12	6.255	-4	-4.19714	4.19714	6.00901	2	0.0280282	14.9222
Soil12	6.255	-4	-4.19714	4.19714	6.00901	3	0.0237325	18.1006
Soil12	6.255	-2	-2.09857	2.09857	5.52853	1	0.0988099	18.5034
Soil12	6.255	-2	-2.09857	2.09857	5.52853	2	0.0248364	13.8925
Soil12	6.255	-2	-2.09857	2.09857	5.52853	3	0.0203824	12.9523

## Sheet: Figure5e
Nutrient_type	Amendment_amount	NO3_reduction_rate	Variance
Succinate	0	0.221868	0.00836941
Succinate	0.5	1.4506	0.00921493
Succinate	1	1.81431	1.64917
Succinate	2	2.18694	1.88538
Succinate	5	2.28143	0.0453096
Acetate	0	0.221868	0.00836941
Acetate	0.5	1.44524	0.233918
Acetate	1	2.17512	0.231743
Acetate	2	2.30474	1.26489
Acetate	5	2.24901	0.0493386
Glucose	0	0.221868	0.00836941
Glucose	0.5	1.07117	0.0077937
Glucose	1	1.47447	0.420952
Glucose	2	2.23343	0.270661
Glucose	5	2.30502	0.0515261
NH4Cl	0	0.221868	0.00836941
NH4Cl	0.5	0.777437	0.020804
NH4Cl	1	2.11349	0.80266
NH4Cl	2	0.758244	0.857471
NH4Cl	5	0.47221	0.172347
Na2SO4	0	0.221868	0.00836941
Na2SO4	0.5	0.508656	0.0163751
Na2SO4	1	0.450562	0.0294098
Na2SO4	2	0.340956	0.161022
Na2SO4	5	0.217731	0.11712
NaH2PO4	0	0.221868	0.00836941
NaH2PO4	0.5	0.660374	0.0828139
NaH2PO4	1	0.687677	0.114677
NaH2PO4	2	0.522936	0.145238
NaH2PO4	5	0.312374	0.00466065
