# Supplementary material for: Functional regimes define soil microbiome response to environmental change
Source: Nature. 2025 Jul 16;644(8078):1028–38. doi: 10.1038/s41586-025-09264-9 (PMC12390847; doi:10.1038/s41586-025-09264-9)
Supplement: Supplementary file 11 — Source Data Fig. 6 [file 41586_2025_9264_MOESM11_ESM.xlsx]

## Sheet: Figure6a
Study	Sand	Clay	Silt
This study (CAF,WA)	0	41.85	58.15
This study (CAF,WA)	0	36.2	63.8
This study (CAF,WA)	0	38.8	61.2
This study (CAF,WA)	0	42.6	57.4
This study (CAF,WA)	0	41.3	58.7
This study (CAF,WA)	0	38.8	61.2
This study (CAF,WA)	0	41.3	58.7
This study (CAF,WA)	0	41.3	58.7
This study (CAF,WA)	0	38.8	61.2
This study (CAF,WA)	0	37.5	62.5
This study (CAF,WA)	0	37.5	62.5
This study (CAF,WA)	0	41.2	58.8
This study (CAF,WA)	0	40	60
This study (CAF,WA)	0	41.2	58.8
This study (CAF,WA)	0	36.3	63.7
This study (CAF,WA)	0	38.8	61.2
This study (CAF,WA)	0	40	60
This study (CAF,WA)	0	36.3	63.7
This study (CAF,WA)	0	37.5	62.5
This study (CAF,WA)	0	32.5	67.5
This study (IL)	60	12.5	27.5
This study (IN)	27.5	20	52.5
This study (CA)	27.5	27.5	45
This study (CA)	41.3	23.7	35
Anderson et al., 2018	20	15	65
Šimek et al., 2002	70	16	14
Šimek et al., 2002	86	8	6
Šimek et al., 2002	84	8	8
Šimek et al., 2002	73	14	13
Šimek et al., 2002	73	9	18
Parkin el al., 1985	80	10	10
Parkin el al., 1985	80	10	10
Nömmik, 1956	20	60	20
Nömmik, 1956	10	80	10
Bremner & Shaw, 1958	60	10	30
Bremner & Shaw, 1958	30	35	35
Šimek & Hopkins, 1999	60	10	30
Khalifa & Folz, 2024	50	10	40
Khalifa & Folz, 2024	45	15	40
Khalifa & Folz, 2024	95	2.5	2.5

## Sheet: Figure6b
Soil_name	Native_pH	Perturbed_pH	Indigenous_biomass_activity	Available_limiting_nutrient
LaBagh, IL	6.36	2.26	0.000137664	0.000177924
LaBagh, IL	6.36	3.09	0.0129992	0.00144071
LaBagh, IL	6.36	3.4985	0.0548729	0.000126772
LaBagh, IL	6.36	4.02302	0.103814	0.479953
LaBagh, IL	6.36	4.67167	0.25598	0.618539
LaBagh, IL	6.36	7.36667	0.872288	0.191452
LaBagh, IL	6.36	7.73073	1.11188	0.429151
LaBagh, IL	6.36	7.91491	1.18796	0.704862
LaBagh, IL	6.36	8.0991	1.26714	1.27825
LaBagh, IL	6.36	8.32333	1.24154	1.1941
LaBagh, IL	6.36	8.71667	0.0323462	7.12847
Pinhook, IN	5.76	2.57667	2.25801e-05	2.53066e-05
Pinhook, IN	5.76	3.26	0.00316681	0.017261
Pinhook, IN	5.76	3.93493	6.17518e-05	2.04148
Pinhook, IN	5.76	4.34334	0.0043462	1.98388
Pinhook, IN	5.76	4.86787	0.320255	0.721872
Pinhook, IN	5.76	7.28333	1.00696	0.321319
Pinhook, IN	5.76	7.71872	1.16712	0.91111
Pinhook, IN	5.76	7.8989	1.21418	1.60346
Pinhook, IN	5.76	8.05506	1.10146	1.31686
Pinhook, IN	5.76	8.25667	0.621484	1.8977
Pinhook, IN	5.76	8.61333	0.000168301	7.42331
CLG13, CA	6.27	2.98	2.99885e-05	4.74383e-05
CLG13, CA	6.27	3.31333	4.86086e-05	5.87414e-05
CLG13, CA	6.27	4.03504	0.00370604	0.00040872
CLG13, CA	6.27	4.60761	2.33351e-07	0.590186
CLG13, CA	6.27	5.5966	0.0719141	2.79437
CLG13, CA	6.27	7.08333	0.154348	6.74934
CLG13, CA	6.27	7.5986	0.183843	4.08644
CLG13, CA	6.27	7.86687	0.145269	2.71885
CLG13, CA	6.27	8.05906	0.115409	2.8103
CLG13, CA	6.27	8.21121	0.0468448	3.1669
CLG13, CA	6.27	8.58667	5.68534e-07	7.26377
ELG13, CA	6.38	2.65667	0.000582325	0.00510108
ELG13, CA	6.38	3.05333	2.01037e-05	2.28224e-05
ELG13, CA	6.38	3.81481	0.000186004	0.000468613
ELG13, CA	6.38	4.43544	5.05731e-07	0.868589
ELG13, CA	6.38	5.37638	0.000367536	3.16556
ELG13, CA	6.38	7.11667	0.175164	2.68458
ELG13, CA	6.38	7.61461	0.159703	2.70282
ELG13, CA	6.38	7.86286	0.155419	2.73117
ELG13, CA	6.38	8.07908	0.129021	2.82111
ELG13, CA	6.38	8.15916	0.0872433	2.86938
ELG13, CA	6.38	8.44333	4.92352e-07	5.98644

## Sheet: Figure6c
Native_pH	Perturbed_pH	DEA	DP	Denitrification_rate_change
4.8	4.4	0.174143	1.46667	1.29252
4.8	4.8	0.274143	1.6	1.32586
4.8	5.1	0.318571	1.77778	1.45921
4.8	5.5	0.220429	1.75	1.52957
4.8	6.2	0.197286	1.77778	1.58049
4.8	7.3	0.104857	3.84444	3.73959
4.8	7.9	0.0984286	2.71111	2.61268
4.8	8.4	0.0835714	1.95556	1.87198
6.4	4	0.00964286	0	-0.00964286
6.4	4.6	0.0223571	0.791667	0.76931
6.4	5.9	0.0417857	3.41667	3.37488
6.4	6.4	0.0305714	7.375	7.34443
6.4	7.3	0.024	7.95833	7.93433
6.4	7.8	0.0220714	6.375	6.35293
6.4	8	0.016	6.125	6.109
6.4	8.5	0.0129286	11.1667	11.1537
6.4	9.2	0.0101429	12.625	12.6149
6.4	10	0.007	7.75	7.743
7.8	4.4	0.0391429	0.5	0.460857
7.8	5.3	0.131143	0.904762	0.773619
7.8	6.1	0.246286	2.45238	2.2061
7.8	6.5	0.295143	2.8	2.50486
7.8	7.8	0.317714	4.02778	3.71006
7.8	8.7	0.283143	3.11111	2.82797
7.8	9.6	0.104429	3.16667	3.06224
7.8	10.2	0.0237143	1.7	1.67629
7.8	11.7	0.00514286	0.5	0.494857

## Sheet: Figure6d
Soil	Soil_pH	Unit	Replicate	Phylum	Abs_abundance_CHL	Abs_abundance_None	Growth_fold	pH	log_growth_fold_plus_0.01
CLG13	6.27	-100	1	Pseudomonadota and Bacteroidota	5.90581	3.82464	0.647607	8.58	-0.182034
CLG13	6.27	-100	2	Pseudomonadota and Bacteroidota	5.35446	3.36393	0.628248	8.58	-0.195011
CLG13	6.27	-100	3	Pseudomonadota and Bacteroidota	5.85836	3.33618	0.569473	8.58	-0.236967
CLG13	6.27	-35	1	Pseudomonadota and Bacteroidota	5.4364	7.95847	1.46392	8.15916	0.168474
CLG13	6.27	-35	2	Pseudomonadota and Bacteroidota	6.09162	10.8914	1.78792	8.15916	0.254771
CLG13	6.27	-35	3	Pseudomonadota and Bacteroidota	5.56307	11.5149	2.06989	8.15916	0.318039
CLG13	6.27	-21	1	Pseudomonadota and Bacteroidota	6.62656	11.7681	1.7759	7.95896	0.251857
CLG13	6.27	-21	2	Pseudomonadota and Bacteroidota	8.02072	13.5533	1.68979	7.95896	0.230395
CLG13	6.27	-21	3	Pseudomonadota and Bacteroidota	6.05625	10.3005	1.7008	7.95896	0.233199
CLG13	6.27	-12	1	Pseudomonadota and Bacteroidota	8.91961	7.85208	0.880316	7.71471	-0.0504556
CLG13	6.27	-12	2	Pseudomonadota and Bacteroidota	9.72434	13.8254	1.42173	7.71471	0.155861
CLG13	6.27	-12	3	Pseudomonadota and Bacteroidota	8.35364	13.4038	1.60454	7.71471	0.208049
CLG13	6.27	-5	1	Pseudomonadota and Bacteroidota	8.91141	9.5551	1.07223	7.37437	0.0343206
CLG13	6.27	-5	2	Pseudomonadota and Bacteroidota	11.1973	14.3728	1.28359	7.37437	0.111797
CLG13	6.27	-5	3	Pseudomonadota and Bacteroidota	10.4601	10.4547	0.999486	7.37437	0.0041005
CLG13	6.27	0	1	Pseudomonadota and Bacteroidota	8.49531	12.2562	1.4427	6.55667	0.162177
CLG13	6.27	0	2	Pseudomonadota and Bacteroidota	10.5844	15.8438	1.4969	6.55667	0.178085
CLG13	6.27	0	3	Pseudomonadota and Bacteroidota	8.48381	11.6135	1.3689	6.55667	0.139533
CLG13	6.27	13	1	Pseudomonadota and Bacteroidota	9.54247	9.85672	1.03293	5.36436	0.0182558
CLG13	6.27	13	2	Pseudomonadota and Bacteroidota	7.647	8.39353	1.09762	5.36436	0.0443923
CLG13	6.27	13	3	Pseudomonadota and Bacteroidota	8.52962	7.29575	0.855343	5.36436	-0.0628119
CLG13	6.27	24	1	Pseudomonadota and Bacteroidota	3.93492	4.85997	1.23509	4.47948	0.0951997
CLG13	6.27	24	2	Pseudomonadota and Bacteroidota	2.54198	5.64258	2.21976	4.47948	0.348258
CLG13	6.27	24	3	Pseudomonadota and Bacteroidota	2.05085	9.62863	4.69495	4.47948	0.672555
CLG13	6.27	38	1	Pseudomonadota and Bacteroidota	1.41337	4.375	3.09543	3.87487	0.492122
CLG13	6.27	38	2	Pseudomonadota and Bacteroidota	0.396567	0.794607	2.00371	3.87487	0.303998
CLG13	6.27	38	3	Pseudomonadota and Bacteroidota	0.970332	1.03028	1.06178	3.87487	0.0301043
CLG13	6.27	55	1	Pseudomonadota and Bacteroidota	0.23228	0.175283	0.754618	3.38667	-0.116556
CLG13	6.27	55	2	Pseudomonadota and Bacteroidota	0.230128	0.071848	0.312209	3.38667	-0.491862
CLG13	6.27	55	3	Pseudomonadota and Bacteroidota	0.164247	0.184576	1.12377	3.38667	0.0545261
CLG13	6.27	100	2	Pseudomonadota and Bacteroidota	0.0200713	0.0611547	3.04687	2.92333	0.485277
CLG13	6.27	100	3	Pseudomonadota and Bacteroidota	0.00408124	0.00597307	1.46354	2.92333	0.168363
CLG13	6.27	100	1	Pseudomonadota and Bacteroidota		0.00840455		2.92333
ELG13	6.38	-100	1	Pseudomonadota and Bacteroidota	2.03725	1.57292	0.772082	8.5	-0.106748
ELG13	6.38	-100	3	Pseudomonadota and Bacteroidota	1.62351	1.43571	0.884324	8.5	-0.0485049
ELG13	6.38	-28	1	Pseudomonadota and Bacteroidota	4.37781	16.7844	3.83398	8.2032	0.584781
ELG13	6.38	-28	2	Pseudomonadota and Bacteroidota	4.30844	12.7452	2.9582	8.2032	0.472493
ELG13	6.38	-28	3	Pseudomonadota and Bacteroidota	4.5643	20.2871	4.44473	8.2032	0.648821
ELG13	6.38	-17	1	Pseudomonadota and Bacteroidota	5.96437	16.1373	2.70563	8.05105	0.43387
ELG13	6.38	-17	2	Pseudomonadota and Bacteroidota	5.26309	18.057	3.43088	8.05105	0.53667
ELG13	6.38	-17	3	Pseudomonadota and Bacteroidota	5.78127	14.2206	2.45976	8.05105	0.392655
ELG13	6.38	-9	1	Pseudomonadota and Bacteroidota	6.44909	12.5613	1.94777	7.79079	0.291761
ELG13	6.38	-9	2	Pseudomonadota and Bacteroidota	6.51119	9.43503	1.44905	7.79079	0.16407
ELG13	6.38	-9	3	Pseudomonadota and Bacteroidota	5.86972	11.3591	1.93521	7.79079	0.288966
ELG13	6.38	-3	1	Pseudomonadota and Bacteroidota	19.1766	11.0576	0.576618	7.49449	-0.231645
ELG13	6.38	-3	2	Pseudomonadota and Bacteroidota	7.11669	15.8322	2.22466	7.49449	0.349211
ELG13	6.38	-3	3	Pseudomonadota and Bacteroidota	8.42344	7.54377	0.895568	7.49449	-0.043079
ELG13	6.38	0	1	Pseudomonadota and Bacteroidota	8.97438	10.9449	1.21957	7.03	0.089752
ELG13	6.38	0	2	Pseudomonadota and Bacteroidota	10.3254	11.2934	1.09375	7.03	0.0428699
ELG13	6.38	0	3	Pseudomonadota and Bacteroidota	6.92021	13.1514	1.90043	7.03	0.281132
ELG13	6.38	16	1	Pseudomonadota and Bacteroidota	5.83702	10.7809	1.84699	4.83984	0.26881
ELG13	6.38	16	2	Pseudomonadota and Bacteroidota	4.0333	6.14413	1.52335	4.83984	0.185641
ELG13	6.38	16	3	Pseudomonadota and Bacteroidota	2.13867	5.64044	2.63736	4.83984	0.422813
ELG13	6.38	28	1	Pseudomonadota and Bacteroidota	1.19362	9.61262	8.05331	4.08709	0.906513
ELG13	6.38	28	2	Pseudomonadota and Bacteroidota	0.812653	5.31284	6.53765	4.08709	0.816085
ELG13	6.38	28	3	Pseudomonadota and Bacteroidota	1.6143	6.86913	4.25517	4.08709	0.629937
ELG13	6.38	40	1	Pseudomonadota and Bacteroidota	0.552923	0.589846	1.06678	3.76677	0.0321265
ELG13	6.38	40	2	Pseudomonadota and Bacteroidota	0.561404	0.384954	0.6857	3.76677	-0.157578
ELG13	6.38	40	3	Pseudomonadota and Bacteroidota	0.251737	0.562734	2.2354	3.76677	0.351294
ELG13	6.38	65	1	Pseudomonadota and Bacteroidota	0.0447406	0.0454419	1.01567	3.12	0.0110094
ELG13	6.38	65	2	Pseudomonadota and Bacteroidota	0.0838502	0.0212905	0.253911	3.12	-0.578542
ELG13	6.38	65	3	Pseudomonadota and Bacteroidota	0.036353	0.0255888	0.703899	3.12	-0.146363
ELG13	6.38	100	1	Pseudomonadota and Bacteroidota	0.00622339	0.00489614	0.786733	2.64	-0.0986873
ELG13	6.38	100	2	Pseudomonadota and Bacteroidota	0.00201297	0.00515281	2.5598	2.64	0.409899
ELG13	6.38	100	3	Pseudomonadota and Bacteroidota	0.00409082	0.00151873	0.371254	2.64	-0.418786
ELG13	6.38	-100	2	Pseudomonadota and Bacteroidota		2.01383		8.5
LaBagh	6.36	-100	1	Pseudomonadota and Bacteroidota	7.1924	5.67663	0.789254	8.54667	-0.0973154
LaBagh	6.36	-100	2	Pseudomonadota and Bacteroidota	5.20121	4.60774	0.885898	8.54667	-0.0477415
LaBagh	6.36	-100	3	Pseudomonadota and Bacteroidota	7.40621	2.19026	0.295733	8.54667	-0.514657
LaBagh	6.36	-25	1	Pseudomonadota and Bacteroidota	14.4297	23.9828	1.66204	8.14333	0.223247
LaBagh	6.36	-25	2	Pseudomonadota and Bacteroidota	18.6689	11.711	0.627297	8.14333	-0.195658
LaBagh	6.36	-25	3	Pseudomonadota and Bacteroidota	7.14575	1.64601	0.230349	8.14333	-0.619158
LaBagh	6.36	-15	1	Pseudomonadota and Bacteroidota	17.0802	14.8819	0.871296	7.88689	-0.0548783
LaBagh	6.36	-15	2	Pseudomonadota and Bacteroidota	11.7802	3.35536	0.284831	7.88689	-0.530427
LaBagh	6.36	-15	3	Pseudomonadota and Bacteroidota	10.4686	1.32251	0.12633	7.88689	-0.865407
LaBagh	6.36	-9	1	Pseudomonadota and Bacteroidota	10.8504	12.2756	1.13135	7.71471	0.0574174
LaBagh	6.36	-9	2	Pseudomonadota and Bacteroidota	7.35012	1.34392	0.182844	7.71471	-0.714794
LaBagh	6.36	-9	3	Pseudomonadota and Bacteroidota	17.4116	2.5183	0.144633	7.71471	-0.810696
LaBagh	6.36	-4	1	Pseudomonadota and Bacteroidota	14.7013	20.6879	1.40722	7.38238	0.151437
LaBagh	6.36	-4	2	Pseudomonadota and Bacteroidota	14.3192	9.22938	0.644544	7.38238	-0.184061
LaBagh	6.36	-4	3	Pseudomonadota and Bacteroidota	16.9938	23.6647	1.39255	7.38238	0.146918
LaBagh	6.36	0	1	Pseudomonadota and Bacteroidota	18.5724	26.0451	1.40235	7.00333	0.149943
LaBagh	6.36	0	2	Pseudomonadota and Bacteroidota	21.4186	23.8528	1.11365	7.00333	0.0506302
LaBagh	6.36	0	3	Pseudomonadota and Bacteroidota	18.8969	32.6913	1.72998	7.00333	0.240545
LaBagh	6.36	20	1	Pseudomonadota and Bacteroidota	11.6944	9.55303	0.816891	4.41141	-0.082552
LaBagh	6.36	20	2	Pseudomonadota and Bacteroidota	11.1611	12.3939	1.11046	4.41141	0.0493958
LaBagh	6.36	20	3	Pseudomonadota and Bacteroidota	5.63174	12.9715	2.30328	4.41141	0.364228
LaBagh	6.36	28	1	Pseudomonadota and Bacteroidota	5.21273	5.18756	0.99517	3.87487	0.00223966
LaBagh	6.36	28	2	Pseudomonadota and Bacteroidota	4.03769	2.21139	0.547686	3.87487	-0.25361
LaBagh	6.36	28	3	Pseudomonadota and Bacteroidota	2.25455	9.01993	4.00077	3.87487	0.603228
LaBagh	6.36	36	1	Pseudomonadota and Bacteroidota	1.56442	0.613264	0.392007	3.50651	-0.395767
LaBagh	6.36	36	2	Pseudomonadota and Bacteroidota	0.959366	0.614203	0.640217	3.50651	-0.186942
LaBagh	6.36	36	3	Pseudomonadota and Bacteroidota	0.773842	1.44914	1.87266	3.50651	0.274771
LaBagh	6.36	50	1	Pseudomonadota and Bacteroidota	0.14093	0.125932	0.893581	2.99667	-0.0440328
LaBagh	6.36	50	2	Pseudomonadota and Bacteroidota	0.10779	0.212793	1.97413	2.99667	0.297571
LaBagh	6.36	50	3	Pseudomonadota and Bacteroidota	0.0663749	0.15539	2.3411	2.99667	0.371272
LaBagh	6.36	100	1	Pseudomonadota and Bacteroidota	0.00202429	0.00388068	1.91706	2.23667	0.284894
LaBagh	6.36	100	2	Pseudomonadota and Bacteroidota	0.00290196	0.0013313	0.45876	2.23667	-0.32905
LaBagh	6.36	100	3	Pseudomonadota and Bacteroidota	0.00179431	0.00476914	2.65793	2.23667	0.426174
Pinhook	5.76	-100	1	Pseudomonadota and Bacteroidota	7.12431	8.57531	1.20367	8.73667	0.0841
Pinhook	5.76	-100	2	Pseudomonadota and Bacteroidota	9.48414	7.96378	0.839695	8.73667	-0.0707371
Pinhook	5.76	-100	3	Pseudomonadota and Bacteroidota	9.10431	8.69668	0.955227	8.73667	-0.0153706
Pinhook	5.76	-35	1	Pseudomonadota and Bacteroidota	14.8275	29.9695	2.02121	8.35667	0.307754
Pinhook	5.76	-35	2	Pseudomonadota and Bacteroidota	15.318	28.7027	1.87378	8.35667	0.27503
Pinhook	5.76	-35	3	Pseudomonadota and Bacteroidota	14.0715	36.7436	2.61121	8.35667	0.418502
Pinhook	5.76	-21	1	Pseudomonadota and Bacteroidota	21.5095	30.966	1.43964	8.31932	0.161262
Pinhook	5.76	-21	2	Pseudomonadota and Bacteroidota	23.1955	34.7776	1.49933	8.31932	0.178783
Pinhook	5.76	-21	3	Pseudomonadota and Bacteroidota	24.9534	35.0143	1.40318	8.31932	0.150199
Pinhook	5.76	-13	1	Pseudomonadota and Bacteroidota	23.0342	36.5568	1.58706	8.16316	0.203322
Pinhook	5.76	-13	2	Pseudomonadota and Bacteroidota	21.6901	39.0964	1.8025	8.16316	0.258278
Pinhook	5.76	-13	3	Pseudomonadota and Bacteroidota	19.399	38.9575	2.00823	8.16316	0.30497
Pinhook	5.76	-6	1	Pseudomonadota and Bacteroidota	27.7763	34.5281	1.24308	7.88288	0.0979783
Pinhook	5.76	-6	2	Pseudomonadota and Bacteroidota	36.9543	33.1206	0.896259	7.88288	-0.0427479
Pinhook	5.76	-6	3	Pseudomonadota and Bacteroidota	32.619	36.2227	1.11048	7.88288	0.0494024
Pinhook	5.76	0	1	Pseudomonadota and Bacteroidota	28.67	43.0422	1.5013	7.22667	0.17935
Pinhook	5.76	0	2	Pseudomonadota and Bacteroidota	21.7684	32.5836	1.49683	7.22667	0.178064
Pinhook	5.76	0	3	Pseudomonadota and Bacteroidota	21.7895	35.4384	1.6264	7.22667	0.213889
Pinhook	5.76	20	1	Pseudomonadota and Bacteroidota	21.9629	12.5505	0.57144	4.91992	-0.235495
Pinhook	5.76	20	2	Pseudomonadota and Bacteroidota	20.4589	16.0932	0.786614	4.91992	-0.0987519
Pinhook	5.76	20	3	Pseudomonadota and Bacteroidota	11.5142	16.6811	1.44874	4.91992	0.163979
Pinhook	5.76	28	1	Pseudomonadota and Bacteroidota	19.0583	7.82535	0.410601	4.55956	-0.37613
Pinhook	5.76	28	2	Pseudomonadota and Bacteroidota	9.87059	12.4504	1.26136	4.55956	0.104269
Pinhook	5.76	28	3	Pseudomonadota and Bacteroidota	7.41677	19.509	2.6304	4.55956	0.421669
Pinhook	5.76	36	1	Pseudomonadota and Bacteroidota	7.41117	3.33617	0.450154	4.11912	-0.337096
Pinhook	5.76	36	2	Pseudomonadota and Bacteroidota	5.76149	5.77332	1.00205	4.11912	0.00520397
Pinhook	5.76	36	3	Pseudomonadota and Bacteroidota	3.59747	6.16148	1.71273	4.11912	0.236216
Pinhook	5.76	55	1	Pseudomonadota and Bacteroidota	0.3415	0.572431	1.67623	3.10667	0.226916
Pinhook	5.76	55	2	Pseudomonadota and Bacteroidota	0.349469	0.364722	1.04365	3.10667	0.0226948
Pinhook	5.76	55	3	Pseudomonadota and Bacteroidota	0.24941	0.785756	3.15045	3.10667	0.499749
Pinhook	5.76	100	1	Pseudomonadota and Bacteroidota	0.00414646	0.00597808	1.44173	2.46	0.161887
Pinhook	5.76	100	2	Pseudomonadota and Bacteroidota	0.00300881	0.00866485	2.87983	2.46	0.460872
Pinhook	5.76	100	3	Pseudomonadota and Bacteroidota	0.0242345	0.00382539	0.157849	2.46	-0.775081
CLG13	6.27	-100	1	Bacteroidota	0.337634	0.0204499	0.0605682	8.58	-1.15139
CLG13	6.27	-100	1	Bacillota	11.6215	24.2449	2.08621	8.58	0.321435
CLG13	6.27	-100	1	Pseudomonadota	5.56817	3.80419	0.683203	8.58	-0.15914
CLG13	6.27	-100	2	Bacteroidota	0.190553	0.0100457	0.0527184	8.58	-1.2026
CLG13	6.27	-100	2	Bacillota	11.6451	20.01	1.71832	8.58	0.237624
CLG13	6.27	-100	2	Pseudomonadota	5.16391	3.35388	0.649485	8.58	-0.180795
CLG13	6.27	-100	3	Bacteroidota	0.291809	0.0499015	0.171008	8.58	-0.742303
CLG13	6.27	-100	3	Bacillota	14.6047	30.2882	2.07387	8.58	0.318872
CLG13	6.27	-100	3	Pseudomonadota	5.56655	3.28628	0.590361	8.58	-0.221587
CLG13	6.27	-35	1	Bacteroidota	0.0806618	0.626198	7.76325	8.15916	0.890603
CLG13	6.27	-35	1	Bacillota	10.3568	17.7614	1.71496	8.15916	0.236779
CLG13	6.27	-35	1	Pseudomonadota	5.35574	7.33227	1.36905	8.15916	0.13958
CLG13	6.27	-35	2	Bacteroidota	0.0837696	0.882483	10.5346	8.15916	1.02303
CLG13	6.27	-35	2	Bacillota	13.5262	27.9446	2.06596	8.15916	0.317219
CLG13	6.27	-35	2	Pseudomonadota	6.00785	10.0089	1.66596	8.15916	0.224265
CLG13	6.27	-35	3	Bacteroidota	0.0766902	0.733598	9.56574	8.15916	0.981172
CLG13	6.27	-35	3	Bacillota	13.0313	29.4831	2.26249	8.15916	0.356501
CLG13	6.27	-35	3	Pseudomonadota	5.48638	10.7813	1.96511	8.15916	0.29559
CLG13	6.27	-21	1	Bacteroidota	0.316525	1.40376	4.4349	7.95896	0.647862
CLG13	6.27	-21	1	Bacillota	11.3635	16.9533	1.49191	7.95896	0.176644
CLG13	6.27	-21	1	Pseudomonadota	6.31003	10.3643	1.64252	7.95896	0.218146
CLG13	6.27	-21	2	Bacteroidota	0.393675	1.77333	4.50456	7.95896	0.654616
CLG13	6.27	-21	2	Bacillota	13.6489	21.2394	1.55613	7.95896	0.194828
CLG13	6.27	-21	2	Pseudomonadota	7.62704	11.78	1.5445	7.95896	0.191592
CLG13	6.27	-21	3	Bacteroidota	0.261411	1.53193	5.86023	7.95896	0.768655
CLG13	6.27	-21	3	Bacillota	12.2407	17.7811	1.45262	7.95896	0.165132
CLG13	6.27	-21	3	Pseudomonadota	5.79484	8.76853	1.51316	7.95896	0.182746
CLG13	6.27	-12	1	Bacteroidota	0.638264	1.39896	2.19182	7.71471	0.342782
CLG13	6.27	-12	1	Bacillota	14.8232	14.2052	0.958312	7.71471	-0.0139845
CLG13	6.27	-12	1	Pseudomonadota	8.28135	6.45312	0.779236	7.71471	-0.102793
CLG13	6.27	-12	2	Bacteroidota	0.343109	2.69048	7.84147	7.71471	0.894951
CLG13	6.27	-12	2	Bacillota	19.1642	22.1151	1.15398	7.71471	0.0659445
CLG13	6.27	-12	2	Pseudomonadota	9.38123	11.1349	1.18694	7.71471	0.0780709
CLG13	6.27	-12	3	Bacteroidota	0.437086	2.2364	5.11662	7.71471	0.709831
CLG13	6.27	-12	3	Bacillota	16.057	22.4435	1.39774	7.71471	0.148524
CLG13	6.27	-12	3	Pseudomonadota	7.91656	11.1674	1.41063	7.71471	0.152482
CLG13	6.27	-5	1	Bacteroidota	0.697447	1.63151	2.33926	7.37437	0.37093
CLG13	6.27	-5	1	Bacillota	13.8941	18.7113	1.3467	7.37437	0.132485
CLG13	6.27	-5	1	Pseudomonadota	8.21396	7.9236	0.96465	7.37437	-0.0111515
CLG13	6.27	-5	2	Bacteroidota	0.804201	2.6838	3.33723	7.37437	0.524686
CLG13	6.27	-5	2	Bacillota	17.5086	28.1607	1.60839	7.37437	0.209083
CLG13	6.27	-5	2	Pseudomonadota	10.3931	11.6889	1.12468	7.37437	0.0548747
CLG13	6.27	-5	3	Bacteroidota	0.664007	1.85848	2.79889	7.37437	0.448534
CLG13	6.27	-5	3	Bacillota	19.6995	22.8699	1.16094	7.37437	0.0685351
CLG13	6.27	-5	3	Pseudomonadota	9.7961	8.59625	0.877518	7.37437	-0.0518228
CLG13	6.27	0	1	Bacteroidota	0.735156	1.82306	2.47982	6.55667	0.396169
CLG13	6.27	0	1	Bacillota	13.8953	22.55	1.62285	6.55667	0.212947
CLG13	6.27	0	1	Pseudomonadota	7.76016	10.4331	1.34445	6.55667	0.131763
CLG13	6.27	0	2	Bacteroidota	0.852969	2.14746	2.51763	6.55667	0.402714
CLG13	6.27	0	2	Bacillota	19.6739	29.7422	1.51176	6.55667	0.182346
CLG13	6.27	0	2	Pseudomonadota	9.73139	13.6963	1.40743	6.55667	0.151503
CLG13	6.27	0	3	Bacteroidota	0.693802	1.95533	2.81829	6.55667	0.451523
CLG13	6.27	0	3	Bacillota	17.1258	24.2534	1.41619	6.55667	0.154178
CLG13	6.27	0	3	Pseudomonadota	7.79001	9.65816	1.23981	6.55667	0.0968452
CLG13	6.27	13	1	Bacteroidota	1.08834	2.05373	1.88704	5.36436	0.278076
CLG13	6.27	13	1	Bacillota	18.0351	22.694	1.25833	5.36436	0.103231
CLG13	6.27	13	1	Pseudomonadota	8.45413	7.80299	0.922979	5.36436	-0.0301283
CLG13	6.27	13	2	Bacteroidota	0.833164	1.46242	1.75526	5.36436	0.246809
CLG13	6.27	13	2	Bacillota	16.1292	23.6858	1.4685	5.36436	0.169823
CLG13	6.27	13	2	Pseudomonadota	6.81384	6.93111	1.01721	5.36436	0.0116596
CLG13	6.27	13	3	Bacteroidota	0.816976	0.994065	1.21676	5.36436	0.0887602
CLG13	6.27	13	3	Bacillota	17.6216	23.1652	1.31459	5.36436	0.122082
CLG13	6.27	13	3	Pseudomonadota	7.71264	6.30168	0.817059	5.36436	-0.0824637
CLG13	6.27	24	1	Bacteroidota	0.386117	0.317041	0.8211	4.47948	-0.0803465
CLG13	6.27	24	1	Bacillota	19.6443	17.6209	0.896999	4.47948	-0.0423932
CLG13	6.27	24	1	Pseudomonadota	3.54881	4.54293	1.28013	4.47948	0.110633
CLG13	6.27	24	2	Bacteroidota	0.237037	0.257812	1.08765	4.47948	0.0404625
CLG13	6.27	24	2	Bacillota	15.8988	18.9102	1.18941	4.47948	0.0789678
CLG13	6.27	24	2	Pseudomonadota	2.30494	5.38477	2.33619	4.47948	0.370363
CLG13	6.27	24	3	Bacteroidota	0.184181	0.334025	1.81357	4.47948	0.260923
CLG13	6.27	24	3	Bacillota	13.6949	16.7261	1.22134	4.47948	0.0903778
CLG13	6.27	24	3	Pseudomonadota	1.86667	9.29461	4.97925	4.47948	0.698036
CLG13	6.27	38	1	Bacteroidota	0.13179	0.108187	0.820903	3.87487	-0.0804497
CLG13	6.27	38	1	Bacillota	13.4789	10.2306	0.759008	3.87487	-0.114069
CLG13	6.27	38	1	Pseudomonadota	1.28158	4.26681	3.32933	3.87487	0.52366
CLG13	6.27	38	2	Bacteroidota	0.0234717	0.0613976	2.61581	3.87487	0.419263
CLG13	6.27	38	2	Bacillota	7.56315	6.47235	0.855775	3.87487	-0.0625948
CLG13	6.27	38	2	Pseudomonadota	0.373095	0.733209	1.96521	3.87487	0.295613
CLG13	6.27	38	3	Bacteroidota	0.0680457	0.0808103	1.18759	3.87487	0.0783077
CLG13	6.27	38	3	Bacillota	11.2741	8.31612	0.737631	3.87487	-0.126313
CLG13	6.27	38	3	Pseudomonadota	0.902286	0.949466	1.05229	3.87487	0.0262426
CLG13	6.27	55	1	Bacteroidota	0.0126388	0.00647277	0.512136	3.38667	-0.282216
CLG13	6.27	55	1	Bacillota	10.1477	5.58876	0.55074	3.38667	-0.251239
CLG13	6.27	55	1	Pseudomonadota	0.219641	0.16881	0.768571	3.38667	-0.108702
CLG13	6.27	55	2	Bacteroidota	0.00868851	0.00246502	0.28371	3.38667	-0.532081
CLG13	6.27	55	2	Bacillota	7.36703	4.44378	0.603198	3.38667	-0.212399
CLG13	6.27	55	2	Pseudomonadota	0.221439	0.069383	0.313327	3.38667	-0.490358
CLG13	6.27	55	3	Bacteroidota	0.00801487	0.00557383	0.695436	3.38667	-0.151542
CLG13	6.27	55	3	Bacillota	7.07074	5.21107	0.736991	3.38667	-0.126684
CLG13	6.27	55	3	Pseudomonadota	0.156232	0.179002	1.14575	3.38667	0.0628628
CLG13	6.27	100	2	Bacteroidota	0.000611309	0.00357448	5.84726	2.92333	0.767694
CLG13	6.27	100	2	Bacillota	6.8757	6.32854	0.920421	2.92333	-0.0313203
CLG13	6.27	100	2	Pseudomonadota	0.01946	0.0575802	2.9589	2.92333	0.472596
CLG13	6.27	100	3	Bacteroidota	0.000485861	0.00108601	2.23523	2.92333	0.351261
CLG13	6.27	100	3	Bacillota	6.3333	3.48566	0.550371	2.92333	-0.251524
CLG13	6.27	100	3	Pseudomonadota	0.00359537	0.00488705	1.35926	2.92333	0.136486
CLG13	6.27	100	1	Bacteroidota		0.000423759		2.92333
CLG13	6.27	100	1	Bacillota		4.56247		2.92333
CLG13	6.27	100	1	Pseudomonadota		0.00798079		2.92333
ELG13	6.38	-100	1	Bacteroidota	0.0723496	0.0320471	0.442948	8.5	-0.343952
ELG13	6.38	-100	1	Bacillota	8.68338	28.2289	3.25091	8.5	0.513339
ELG13	6.38	-100	1	Pseudomonadota	1.9649	1.54088	0.784201	8.5	-0.10007
ELG13	6.38	-100	3	Bacteroidota	0.0531026	0.038662	0.728063	8.5	-0.131907
ELG13	6.38	-100	3	Bacillota	9.08264	19.6347	2.16178	8.5	0.336816
ELG13	6.38	-100	3	Pseudomonadota	1.57041	1.39705	0.889608	8.5	-0.0459465
ELG13	6.38	-28	1	Bacteroidota	0.256788	3.43713	13.3851	8.2032	1.12694
ELG13	6.38	-28	1	Bacillota	14.9573	24.8503	1.66141	8.2032	0.223084
ELG13	6.38	-28	1	Pseudomonadota	4.12102	13.3473	3.23883	8.2032	0.511727
ELG13	6.38	-28	2	Bacteroidota	0.28031	2.15789	7.69823	8.2032	0.886955
ELG13	6.38	-28	2	Bacillota	15.5829	21.9438	1.40819	8.2032	0.151735
ELG13	6.38	-28	2	Pseudomonadota	4.02813	10.5873	2.62835	8.2032	0.421332
ELG13	6.38	-28	3	Bacteroidota	0.22758	2.84411	12.4972	8.2032	1.09716
ELG13	6.38	-28	3	Bacillota	16.7657	34.1787	2.03861	8.2032	0.31146
ELG13	6.38	-28	3	Pseudomonadota	4.33672	17.443	4.02216	8.2032	0.605538
ELG13	6.38	-17	1	Bacteroidota	0.499621	3.76013	7.52596	8.05105	0.877139
ELG13	6.38	-17	1	Bacillota	15.4693	19.2525	1.24456	8.05105	0.0984929
ELG13	6.38	-17	1	Pseudomonadota	5.46475	12.3772	2.26492	8.05105	0.356966
ELG13	6.38	-17	2	Bacteroidota	0.512771	4.04667	7.89177	8.05105	0.897724
ELG13	6.38	-17	2	Bacillota	15.7363	22.9205	1.45654	8.05105	0.166293
ELG13	6.38	-17	2	Pseudomonadota	4.75032	14.0104	2.94935	8.05105	0.471197
ELG13	6.38	-17	3	Bacteroidota	0.448682	3.15531	7.0324	8.05105	0.847721
ELG13	6.38	-17	3	Bacillota	17.12	20.3874	1.19085	8.05105	0.0794895
ELG13	6.38	-17	3	Pseudomonadota	5.33259	11.0652	2.07502	8.05105	0.319111
ELG13	6.38	-9	1	Bacteroidota	0.627273	3.2881	5.24191	7.79079	0.720317
ELG13	6.38	-9	1	Bacillota	18.5545	22.4554	1.21024	7.79079	0.0864441
ELG13	6.38	-9	1	Pseudomonadota	5.82182	9.27323	1.59284	7.79079	0.204891
ELG13	6.38	-9	2	Bacteroidota	0.531842	2.11676	3.98006	7.79079	0.600979
ELG13	6.38	-9	2	Bacillota	17.7522	21.5989	1.21669	7.79079	0.0887349
ELG13	6.38	-9	2	Pseudomonadota	5.97935	7.31827	1.22392	7.79079	0.0912886
ELG13	6.38	-9	3	Bacteroidota	0.660211	2.73849	4.1479	7.79079	0.618874
ELG13	6.38	-9	3	Bacillota	18.0546	24.965	1.38275	7.79079	0.143874
ELG13	6.38	-9	3	Pseudomonadota	5.20951	8.62063	1.65479	7.79079	0.221359
ELG13	6.38	-3	1	Bacteroidota	0.721557	2.5877	3.58627	7.49449	0.555852
ELG13	6.38	-3	1	Bacillota	19.9222	18.8887	0.948127	7.49449	-0.0185767
ELG13	6.38	-3	1	Pseudomonadota	18.4551	8.4699	0.458946	7.49449	-0.328877
ELG13	6.38	-3	2	Bacteroidota	0.824959	4.36281	5.28852	7.49449	0.724154
ELG13	6.38	-3	2	Bacillota	19.5122	32.0726	1.64372	7.49449	0.218463
ELG13	6.38	-3	2	Pseudomonadota	6.29173	11.4694	1.82293	7.49449	0.263146
ELG13	6.38	-3	3	Bacteroidota	0.813397	1.58886	1.95336	7.49449	0.293
ELG13	6.38	-3	3	Bacillota	23.4785	20.2268	0.861504	7.49449	-0.0597307
ELG13	6.38	-3	3	Pseudomonadota	7.61005	5.95491	0.782506	7.49449	-0.100998
ELG13	6.38	0	1	Bacteroidota	1.1864	2.83658	2.39093	7.03	0.380379
ELG13	6.38	0	1	Bacillota	21.0998	22.1392	1.04926	7.03	0.0250027
ELG13	6.38	0	1	Pseudomonadota	7.78799	8.10827	1.04113	7.03	0.0216546
ELG13	6.38	0	2	Bacteroidota	1.2532	3.03948	2.42538	7.03	0.386566
ELG13	6.38	0	2	Bacillota	26.234	27.0191	1.02993	7.03	0.0170021
ELG13	6.38	0	2	Pseudomonadota	9.07221	8.25391	0.909802	7.03	-0.0363058
ELG13	6.38	0	3	Bacteroidota	0.812073	2.70031	3.3252	7.03	0.523122
ELG13	6.38	0	3	Bacillota	16.8651	31.8414	1.88801	7.03	0.278298
ELG13	6.38	0	3	Pseudomonadota	6.10814	10.4511	1.71101	7.03	0.235783
ELG13	6.38	16	1	Bacteroidota	0.883978	1.22261	1.38308	4.83984	0.143977
ELG13	6.38	16	1	Bacillota	18.8987	29.4617	1.55893	4.83984	0.195603
ELG13	6.38	16	1	Pseudomonadota	4.95304	9.5583	1.92979	4.83984	0.287754
ELG13	6.38	16	2	Bacteroidota	0.591322	0.861797	1.45741	4.83984	0.166551
ELG13	6.38	16	2	Bacillota	20.4501	25.0918	1.22698	4.83984	0.0923627
ELG13	6.38	16	2	Pseudomonadota	3.44198	5.28233	1.53468	4.83984	0.188838
ELG13	6.38	16	3	Bacteroidota	0.376919	0.731235	1.94003	4.83984	0.290041
ELG13	6.38	16	3	Bacillota	11.1512	25.2869	2.26763	4.83984	0.357484
ELG13	6.38	16	3	Pseudomonadota	1.76175	4.9092	2.78655	4.83984	0.446622
ELG13	6.38	28	1	Bacteroidota	0.112753	0.399752	3.54539	4.08709	0.550887
ELG13	6.38	28	1	Bacillota	13.2232	24.5842	1.85917	4.08709	0.271649
ELG13	6.38	28	1	Pseudomonadota	1.08087	9.21287	8.52356	4.08709	0.93113
ELG13	6.38	28	2	Bacteroidota	0.0823933	0.126235	1.5321	4.08709	0.188113
ELG13	6.38	28	2	Bacillota	10.6636	19.3886	1.81821	4.08709	0.262026
ELG13	6.38	28	2	Pseudomonadota	0.73026	5.18661	7.10241	4.08709	0.852017
ELG13	6.38	28	3	Bacteroidota	0.169014	0.118553	0.701437	4.08709	-0.147864
ELG13	6.38	28	3	Bacillota	17.6782	17.3695	0.982537	4.08709	-0.00325313
ELG13	6.38	28	3	Pseudomonadota	1.44529	6.75058	4.67075	4.08709	0.670316
ELG13	6.38	40	1	Bacteroidota	0.0413902	0.0344615	0.832601	3.76677	-0.0743779
ELG13	6.38	40	1	Bacillota	9.43981	10.2775	1.08874	3.76677	0.0408966
ELG13	6.38	40	1	Pseudomonadota	0.511532	0.555385	1.08573	3.76677	0.0397024
ELG13	6.38	40	2	Bacteroidota	0.0477193	0.0240596	0.504191	3.76677	-0.288876
ELG13	6.38	40	2	Bacillota	9.65018	9.67435	1.0025	3.76677	0.00539711
ELG13	6.38	40	2	Pseudomonadota	0.513684	0.360895	0.702561	3.76677	-0.147178
ELG13	6.38	40	3	Bacteroidota	0.0225837	0.0293383	1.29909	3.76677	0.11697
ELG13	6.38	40	3	Bacillota	4.52637	7.9897	1.76514	3.76677	0.249234
ELG13	6.38	40	3	Pseudomonadota	0.229154	0.533396	2.32768	3.76677	0.368785
ELG13	6.38	65	1	Bacteroidota	0.000951928	0.000278784	0.292863	3.12	-0.518754
ELG13	6.38	65	1	Bacillota	6.35221	7.97798	1.25594	3.12	0.102412
ELG13	6.38	65	1	Pseudomonadota	0.0437887	0.0451631	1.03139	3.12	0.0176124
ELG13	6.38	65	2	Bacteroidota	0.00206754	0	0	3.12	-2
ELG13	6.38	65	2	Bacillota	7.71881	4.43482	0.574547	3.12	-0.233181
ELG13	6.38	65	2	Pseudomonadota	0.0817827	0.0212905	0.260331	3.12	-0.568105
ELG13	6.38	65	3	Bacteroidota	0.000879507	0	0	3.12	-2
ELG13	6.38	65	3	Bacillota	8.86338	9.45158	1.06636	3.12	0.0319588
ELG13	6.38	65	3	Pseudomonadota	0.0354735	0.0255888	0.721351	3.12	-0.135874
ELG13	6.38	100	1	Bacteroidota	0	0.00192878	#NUM!	2.64	#NUM!
ELG13	6.38	100	1	Bacillota	9.36685	5.58042	0.595762	2.64	-0.217698
ELG13	6.38	100	1	Pseudomonadota	0.00622339	0.00296736	0.476808	2.64	-0.312643
ELG13	6.38	100	2	Bacteroidota	0.000223664	0	0	2.64	-2
ELG13	6.38	100	2	Bacillota	8.17647	6.61514	0.809046	2.64	-0.0866919
ELG13	6.38	100	2	Pseudomonadota	0.00178931	0.00515281	2.87978	2.64	0.460864
ELG13	6.38	100	3	Bacteroidota	0	0	#NUM!	2.64	#NUM!
ELG13	6.38	100	3	Bacillota	5.93127	6.86315	1.15711	2.64	0.0671123
ELG13	6.38	100	3	Pseudomonadota	0.00409082	0.00151873	0.371254	2.64	-0.418786
ELG13	6.38	-100	2	Bacteroidota		0.0449516		8.5
ELG13	6.38	-100	2	Bacillota		29.926		8.5
ELG13	6.38	-100	2	Pseudomonadota		1.96888		8.5
LaBagh	6.36	-100	1	Bacteroidota	0.225059	0.0221687	0.0985014	8.54667	-0.964564
LaBagh	6.36	-100	1	Bacillota	6.712	18.4516	2.74904	8.54667	0.440759
LaBagh	6.36	-100	1	Pseudomonadota	6.96734	5.65446	0.811566	8.54667	-0.0853574
LaBagh	6.36	-100	2	Bacteroidota	0.204032	0.0224558	0.11006	8.54667	-0.920601
LaBagh	6.36	-100	2	Bacillota	4.6754	17.4634	3.73518	8.54667	0.573472
LaBagh	6.36	-100	2	Pseudomonadota	4.99718	4.58528	0.917575	8.54667	-0.032651
LaBagh	6.36	-100	3	Bacteroidota	0.25811	0.0137511	0.0532762	8.54667	-1.19876
LaBagh	6.36	-100	3	Bacillota	6.1843	6.9894	1.13019	8.54667	0.0569756
LaBagh	6.36	-100	3	Pseudomonadota	7.1481	2.17651	0.304488	8.54667	-0.502396
LaBagh	6.36	-25	1	Bacteroidota	0.764865	2.23901	2.92732	8.14333	0.467952
LaBagh	6.36	-25	1	Bacillota	9.7027	17.3748	1.79071	8.14333	0.255445
LaBagh	6.36	-25	1	Pseudomonadota	13.6649	21.7438	1.59122	8.14333	0.204451
LaBagh	6.36	-25	2	Bacteroidota	0.902027	0.617594	0.684674	8.14333	-0.158219
LaBagh	6.36	-25	2	Bacillota	10.9358	21.1149	1.9308	8.14333	0.287982
LaBagh	6.36	-25	2	Pseudomonadota	17.7669	11.0934	0.624384	8.14333	-0.197648
LaBagh	6.36	-25	3	Bacteroidota	0.28475	0.0844887	0.296712	8.14333	-0.51327
LaBagh	6.36	-25	3	Bacillota	7.93117	6.21707	0.783878	8.14333	-0.100246
LaBagh	6.36	-25	3	Pseudomonadota	6.861	1.56153	0.227594	8.14333	-0.624164
LaBagh	6.36	-15	1	Bacteroidota	1.68351	1.79203	1.06446	7.88689	0.0311901
LaBagh	6.36	-15	1	Bacillota	8.89896	10.7005	1.20245	7.88689	0.0836636
LaBagh	6.36	-15	1	Pseudomonadota	15.3967	13.0899	0.850175	7.88689	-0.0654132
LaBagh	6.36	-15	2	Bacteroidota	0.967769	0.351642	0.363353	7.88689	-0.42788
LaBagh	6.36	-15	2	Bacillota	8.32727	5.03779	0.604974	7.88689	-0.211143
LaBagh	6.36	-15	2	Pseudomonadota	10.8124	3.00372	0.277803	7.88689	-0.540905
LaBagh	6.36	-15	3	Bacteroidota	0.931672	0.137075	0.147128	7.88689	-0.803747
LaBagh	6.36	-15	3	Bacillota	8.11495	1.515	0.186693	7.88689	-0.706212
LaBagh	6.36	-15	3	Pseudomonadota	9.53698	1.18543	0.124299	7.88689	-0.871928
LaBagh	6.36	-9	1	Bacteroidota	1.03846	1.75459	1.68961	7.71471	0.230349
LaBagh	6.36	-9	1	Bacillota	8.22863	10.6312	1.29198	7.71471	0.114605
LaBagh	6.36	-9	1	Pseudomonadota	9.81197	10.521	1.07226	7.71471	0.0343324
LaBagh	6.36	-9	2	Bacteroidota	0.673219	0.151936	0.225685	7.71471	-0.627668
LaBagh	6.36	-9	2	Bacillota	7.97666	1.86843	0.234237	7.71471	-0.612189
LaBagh	6.36	-9	2	Pseudomonadota	6.6769	1.19199	0.178524	7.71471	-0.724633
LaBagh	6.36	-9	3	Bacteroidota	1.76029	0.32403	0.184078	7.71471	-0.712024
LaBagh	6.36	-9	3	Bacillota	9.8184	3.32439	0.338588	7.71471	-0.457688
LaBagh	6.36	-9	3	Pseudomonadota	15.6513	2.19427	0.140197	7.71471	-0.823338
LaBagh	6.36	-4	1	Bacteroidota	1.54137	4.31339	2.79841	7.38238	0.44846
LaBagh	6.36	-4	1	Bacillota	7.32679	9.63719	1.31534	7.38238	0.122326
LaBagh	6.36	-4	1	Pseudomonadota	13.1599	16.3745	1.24427	7.38238	0.0983926
LaBagh	6.36	-4	2	Bacteroidota	1.52394	1.47358	0.966953	7.38238	-0.0101262
LaBagh	6.36	-4	2	Bacillota	7.84413	7.5509	0.962618	7.38238	-0.0120577
LaBagh	6.36	-4	2	Pseudomonadota	12.7953	7.7558	0.606144	7.38238	-0.210318
LaBagh	6.36	-4	3	Bacteroidota	2.09598	4.48824	2.14136	7.38238	0.332713
LaBagh	6.36	-4	3	Bacillota	7.99536	10.8784	1.36059	7.38238	0.136909
LaBagh	6.36	-4	3	Pseudomonadota	14.8978	19.1765	1.2872	7.38238	0.113006
LaBagh	6.36	0	1	Bacteroidota	2.43246	5.76931	2.3718	7.00333	0.376906
LaBagh	6.36	0	1	Bacillota	8.15355	11.8906	1.45833	7.00333	0.166824
LaBagh	6.36	0	1	Pseudomonadota	16.1399	20.2758	1.25625	7.00333	0.102518
LaBagh	6.36	0	2	Bacteroidota	3.00236	5.11864	1.70487	7.00333	0.234232
LaBagh	6.36	0	2	Bacillota	10.5094	9.281	0.883111	7.00333	-0.0490945
LaBagh	6.36	0	2	Pseudomonadota	18.4163	18.7342	1.01726	7.00333	0.011681
LaBagh	6.36	0	3	Bacteroidota	2.55761	5.94563	2.32468	7.00333	0.368227
LaBagh	6.36	0	3	Bacillota	8.73328	11.1786	1.28	7.00333	0.110591
LaBagh	6.36	0	3	Pseudomonadota	16.3392	26.7456	1.6369	7.00333	0.216666
LaBagh	6.36	20	1	Bacteroidota	1.49663	1.12311	0.750424	4.41141	-0.118944
LaBagh	6.36	20	1	Bacillota	9.4382	15.6799	1.66133	4.41141	0.223061
LaBagh	6.36	20	1	Pseudomonadota	10.1978	8.42992	0.826645	4.41141	-0.0774586
LaBagh	6.36	20	2	Bacteroidota	1.35858	1.44557	1.06403	4.41141	0.0310167
LaBagh	6.36	20	2	Bacillota	7.20709	15.7666	2.18765	4.41141	0.341959
LaBagh	6.36	20	2	Pseudomonadota	9.80249	10.9483	1.11689	4.41141	0.0518828
LaBagh	6.36	20	3	Bacteroidota	0.558009	1.31906	2.36387	4.41141	0.375457
LaBagh	6.36	20	3	Bacillota	3.50936	14.577	4.15374	4.41141	0.619484
LaBagh	6.36	20	3	Pseudomonadota	5.07373	11.6524	2.29661	4.41141	0.362975
LaBagh	6.36	28	1	Bacteroidota	0.324534	0.21226	0.654045	3.87487	-0.177803
LaBagh	6.36	28	1	Bacillota	6.88043	13.0878	1.90218	3.87487	0.281529
LaBagh	6.36	28	1	Pseudomonadota	4.8882	4.9753	1.01782	3.87487	0.0119163
LaBagh	6.36	28	2	Bacteroidota	0.248528	0.174377	0.701641	3.87487	-0.147739
LaBagh	6.36	28	2	Bacillota	7.93993	5.97865	0.752985	3.87487	-0.117484
LaBagh	6.36	28	2	Pseudomonadota	3.78916	2.03701	0.537588	3.87487	-0.261546
LaBagh	6.36	28	3	Bacteroidota	0.125818	0.360507	2.8653	3.87487	0.458684
LaBagh	6.36	28	3	Bacillota	4.98618	10.5072	2.10727	3.87487	0.325777
LaBagh	6.36	28	3	Pseudomonadota	2.12873	8.65942	4.06789	3.87487	0.610435
LaBagh	6.36	36	1	Bacteroidota	0.0733014	0.0324607	0.442839	3.50651	-0.344056
LaBagh	6.36	36	1	Bacillota	6.44939	4.74567	0.735831	3.50651	-0.127359
LaBagh	6.36	36	1	Pseudomonadota	1.49112	0.580803	0.389508	3.50651	-0.398475
LaBagh	6.36	36	2	Bacteroidota	0.0365331	0.0276545	0.756971	3.50651	-0.115221
LaBagh	6.36	36	2	Bacillota	4.75713	5.22055	1.09742	3.50651	0.044311
LaBagh	6.36	36	2	Pseudomonadota	0.922833	0.586548	0.635595	3.50651	-0.19004
LaBagh	6.36	36	3	Bacteroidota	0.0418693	0.0362942	0.866844	3.50651	-0.0570776
LaBagh	6.36	36	3	Bacillota	4.53743	7.41571	1.63434	3.50651	0.215992
LaBagh	6.36	36	3	Pseudomonadota	0.731973	1.41285	1.93019	3.50651	0.287844
LaBagh	6.36	50	1	Bacteroidota	0.00502265	0.00205448	0.409043	2.99667	-0.377741
LaBagh	6.36	50	1	Bacillota	5.08056	3.99962	0.78724	2.99667	-0.0984109
LaBagh	6.36	50	1	Pseudomonadota	0.135907	0.123878	0.911488	2.99667	-0.0355103
LaBagh	6.36	50	2	Bacteroidota	0.00345728	0.00777202	2.24801	2.99667	0.353727
LaBagh	6.36	50	2	Bacillota	4.19668	4.94452	1.1782	2.99667	0.0748891
LaBagh	6.36	50	2	Pseudomonadota	0.104333	0.205021	1.96506	2.99667	0.29558
LaBagh	6.36	50	3	Bacteroidota	0.00393239	0.00557177	1.41689	2.99667	0.154391
LaBagh	6.36	50	3	Bacillota	2.29671	4.76404	2.07429	2.99667	0.318959
LaBagh	6.36	50	3	Pseudomonadota	0.0624425	0.149819	2.39931	2.99667	0.381892
LaBagh	6.36	100	1	Bacteroidota	5.32708e-05	0.0017767	33.3522	2.23667	1.52325
LaBagh	6.36	100	1	Bacillota	2.76518	2.75411	0.995997	2.23667	0.00259689
LaBagh	6.36	100	1	Pseudomonadota	0.00197102	0.00210398	1.06746	2.23667	0.0324007
LaBagh	6.36	100	2	Bacteroidota	0.000630862	0.00041207	0.653187	2.23667	-0.178364
LaBagh	6.36	100	2	Bacillota	2.17757	2.57113	1.18074	2.23667	0.0758152
LaBagh	6.36	100	2	Pseudomonadota	0.0022711	0.000919234	0.404752	2.23667	-0.382211
LaBagh	6.36	100	3	Bacteroidota	0.000530136	0.000733714	1.38401	2.23667	0.144266
LaBagh	6.36	100	3	Bacillota	2.58588	3.28127	1.26892	2.23667	0.106843
LaBagh	6.36	100	3	Pseudomonadota	0.00126417	0.00403543	3.19215	2.23667	0.505442
Pinhook	5.76	-100	1	Bacteroidota	0.148308	0.119753	0.80746	8.73667	-0.0875336
Pinhook	5.76	-100	1	Bacillota	2.29622	52.3173	22.7841	8.73667	1.35782
Pinhook	5.76	-100	1	Pseudomonadota	6.976	8.45556	1.21209	8.73667	0.0871038
Pinhook	5.76	-100	2	Bacteroidota	0.191724	0.0971731	0.506838	8.73667	-0.286645
Pinhook	5.76	-100	2	Bacillota	2.73586	39.7756	14.5386	8.73667	1.16282
Pinhook	5.76	-100	2	Pseudomonadota	9.29241	7.86661	0.846562	8.73667	-0.067241
Pinhook	5.76	-100	3	Bacteroidota	0.175258	0.0836013	0.477019	8.73667	-0.312454
Pinhook	5.76	-100	3	Bacillota	2.63857	43.1072	16.3373	8.73667	1.21345
Pinhook	5.76	-100	3	Pseudomonadota	8.92905	8.61308	0.964613	8.73667	-0.0111678
Pinhook	5.76	-35	1	Bacteroidota	0.329624	2.0305	6.16004	8.35667	0.790288
Pinhook	5.76	-35	1	Bacillota	2.9235	16.7407	5.72626	8.35667	0.758629
Pinhook	5.76	-35	1	Pseudomonadota	14.4979	27.939	1.9271	8.35667	0.287153
Pinhook	5.76	-35	2	Bacteroidota	0.327217	2.35503	7.19715	8.35667	0.857763
Pinhook	5.76	-35	2	Bacillota	3.38685	11.5547	3.41165	8.35667	0.534235
Pinhook	5.76	-35	2	Pseudomonadota	14.9908	26.3476	1.75758	8.35667	0.24738
Pinhook	5.76	-35	3	Bacteroidota	0.271872	2.41737	8.89158	8.35667	0.949467
Pinhook	5.76	-35	3	Bacillota	2.4666	15.5657	6.31057	8.35667	0.800756
Pinhook	5.76	-35	3	Pseudomonadota	13.7996	34.3263	2.48748	8.35667	0.397502
Pinhook	5.76	-21	1	Bacteroidota	1.19053	1.95609	1.64305	8.31932	0.218285
Pinhook	5.76	-21	1	Bacillota	3.48947	9.73371	2.78945	8.31932	0.447073
Pinhook	5.76	-21	1	Pseudomonadota	20.3189	29.0099	1.42773	8.31932	0.157677
Pinhook	5.76	-21	2	Bacteroidota	1.15038	2.14365	1.86343	8.31932	0.272638
Pinhook	5.76	-21	2	Bacillota	3.49373	11.2873	3.23072	8.31932	0.510642
Pinhook	5.76	-21	2	Pseudomonadota	22.0451	32.634	1.48033	8.31932	0.173282
Pinhook	5.76	-21	3	Bacteroidota	1.35972	2.19116	1.61147	8.31932	0.20991
Pinhook	5.76	-21	3	Bacillota	3.56228	11.107	3.11794	8.31932	0.495259
Pinhook	5.76	-21	3	Pseudomonadota	23.5937	32.8231	1.39118	8.31932	0.146494
Pinhook	5.76	-13	1	Bacteroidota	1.62895	4.77838	2.93341	8.16316	0.468851
Pinhook	5.76	-13	1	Bacillota	3.34737	7.18378	2.1461	8.16316	0.333669
Pinhook	5.76	-13	1	Pseudomonadota	21.4053	31.7784	1.48461	8.16316	0.174527
Pinhook	5.76	-13	2	Bacteroidota	1.82428	5.61429	3.07753	8.16316	0.489612
Pinhook	5.76	-13	2	Bacillota	3.08946	6.63929	2.14901	8.16316	0.334255
Pinhook	5.76	-13	2	Pseudomonadota	19.8658	33.4821	1.68542	8.16316	0.229276
Pinhook	5.76	-13	3	Bacteroidota	1.44246	5.44444	3.77443	8.16316	0.578
Pinhook	5.76	-13	3	Bacillota	2.56777	8.11438	3.16008	8.16316	0.50107
Pinhook	5.76	-13	3	Pseudomonadota	17.9565	33.5131	1.86635	8.16316	0.273313
Pinhook	5.76	-6	1	Bacteroidota	2.31864	6.64419	2.86555	7.88288	0.458721
Pinhook	5.76	-6	1	Bacillota	3.94237	4.46816	1.13337	7.88288	0.0581866
Pinhook	5.76	-6	1	Pseudomonadota	25.4576	27.8839	1.09531	7.88288	0.0434826
Pinhook	5.76	-6	2	Bacteroidota	2.90868	7.18231	2.46927	7.88288	0.394324
Pinhook	5.76	-6	2	Bacillota	4.58447	4.21716	0.919878	7.88288	-0.031574
Pinhook	5.76	-6	2	Pseudomonadota	34.0457	25.9383	0.761869	7.88288	-0.112456
Pinhook	5.76	-6	3	Bacteroidota	2.57143	7.12891	2.77235	7.88288	0.444412
Pinhook	5.76	-6	3	Bacillota	4.16931	4.48047	1.07463	7.88288	0.0352817
Pinhook	5.76	-6	3	Pseudomonadota	30.0476	29.0938	0.968255	7.88288	-0.00954803
Pinhook	5.76	0	1	Bacteroidota	2.90127	8.66501	2.98663	7.22667	0.476633
Pinhook	5.76	0	1	Bacillota	4.47391	6.19851	1.38548	7.22667	0.144724
Pinhook	5.76	0	1	Pseudomonadota	25.7687	34.3772	1.33407	7.22667	0.128421
Pinhook	5.76	0	2	Bacteroidota	2.7619	6.47167	2.34319	7.22667	0.371657
Pinhook	5.76	0	2	Bacillota	3.44913	3.9136	1.13466	7.22667	0.0586769
Pinhook	5.76	0	2	Pseudomonadota	19.0065	26.1119	1.37384	7.22667	0.141086
Pinhook	5.76	0	3	Bacteroidota	2.47507	7.84752	3.17063	7.22667	0.502513
Pinhook	5.76	0	3	Bacillota	3.19529	4.64676	1.45425	7.22667	0.165616
Pinhook	5.76	0	3	Pseudomonadota	19.3144	27.5909	1.42851	7.22667	0.157913
Pinhook	5.76	20	1	Bacteroidota	2.32673	1.12385	0.483018	4.91992	-0.307137
Pinhook	5.76	20	1	Bacillota	4.56436	8.29205	1.8167	4.91992	0.261666
Pinhook	5.76	20	1	Pseudomonadota	19.6361	11.4266	0.581917	4.91992	-0.227739
Pinhook	5.76	20	2	Bacteroidota	2.40043	1.67838	0.699198	4.91992	-0.149232
Pinhook	5.76	20	2	Bacillota	4.33333	8.43108	1.94563	4.91992	0.291288
Pinhook	5.76	20	2	Pseudomonadota	18.0584	14.4149	0.798234	4.91992	-0.0924628
Pinhook	5.76	20	3	Bacteroidota	1.34077	1.43263	1.06852	4.91992	0.0328265
Pinhook	5.76	20	3	Bacillota	2.48073	9.77695	3.94116	4.91992	0.596724
Pinhook	5.76	20	3	Pseudomonadota	10.1734	15.2485	1.49886	4.91992	0.178648
Pinhook	5.76	28	1	Bacteroidota	1.793	0.402817	0.22466	4.55956	-0.62956
Pinhook	5.76	28	1	Bacillota	5.08163	9.73944	1.9166	4.55956	0.284791
Pinhook	5.76	28	1	Pseudomonadota	17.2653	7.42254	0.42991	4.55956	-0.356636
Pinhook	5.76	28	2	Bacteroidota	0.781699	0.720588	0.921823	4.55956	-0.0306667
Pinhook	5.76	28	2	Bacillota	2.87582	15.2114	5.28942	4.55956	0.724228
Pinhook	5.76	28	2	Pseudomonadota	9.08889	11.7298	1.29056	4.55956	0.114131
Pinhook	5.76	28	3	Bacteroidota	0.476978	1.18605	2.48659	4.55956	0.397347
Pinhook	5.76	28	3	Bacillota	2.08973	21.0078	10.0529	4.55956	1.00272
Pinhook	5.76	28	3	Pseudomonadota	6.93979	18.323	2.64028	4.55956	0.423292
Pinhook	5.76	36	1	Bacteroidota	0.300338	0.0855792	0.284943	4.11912	-0.530263
Pinhook	5.76	36	1	Bacillota	4.26819	11.0402	2.58662	4.11912	0.414409
Pinhook	5.76	36	1	Pseudomonadota	7.11083	3.25059	0.457132	4.11912	-0.33056
Pinhook	5.76	36	2	Bacteroidota	0.190057	0.179645	0.94522	4.11912	-0.0198966
Pinhook	5.76	36	2	Bacillota	3.32599	14.5335	4.36969	4.11912	0.641443
Pinhook	5.76	36	2	Pseudomonadota	5.57143	5.59368	1.00399	4.11912	0.00603514
Pinhook	5.76	36	3	Bacteroidota	0.0890295	0.223723	2.51291	4.11912	0.401901
Pinhook	5.76	36	3	Bacillota	2.41055	11.7199	4.86192	4.11912	0.687701
Pinhook	5.76	36	3	Pseudomonadota	3.50844	5.93776	1.69242	4.11912	0.231067
Pinhook	5.76	55	1	Bacteroidota	0.00663995	0.0160022	2.40999	3.10667	0.383814
Pinhook	5.76	55	1	Bacillota	2.94562	2.59714	0.881694	3.10667	-0.0497842
Pinhook	5.76	55	1	Pseudomonadota	0.33486	0.556429	1.66168	3.10667	0.223153
Pinhook	5.76	55	2	Bacteroidota	0.00753272	0.00675411	0.896636	3.10667	-0.0425671
Pinhook	5.76	55	2	Bacillota	2.83391	2.64663	0.933916	3.10667	-0.0250668
Pinhook	5.76	55	2	Pseudomonadota	0.341936	0.357968	1.04688	3.10667	0.0240277
Pinhook	5.76	55	3	Bacteroidota	0.00643933	0.012843	1.99446	3.10667	0.301997
Pinhook	5.76	55	3	Bacillota	2.13178	3.97976	1.86687	3.10667	0.273435
Pinhook	5.76	55	3	Pseudomonadota	0.242971	0.772913	3.18109	3.10667	0.503939
Pinhook	5.76	100	1	Bacteroidota	0	0.000442821	#NUM!	2.46	#NUM!
Pinhook	5.76	100	1	Bacillota	2.72579	2.1851	0.80164	2.46	-0.0906366
Pinhook	5.76	100	1	Pseudomonadota	0.00414646	0.00553526	1.33494	2.46	0.128702
Pinhook	5.76	100	2	Bacteroidota	0.00042983	0.00234014	5.44434	2.46	0.736742
Pinhook	5.76	100	2	Bacillota	2.33434	2.41452	1.03435	2.46	0.0188462
Pinhook	5.76	100	2	Pseudomonadota	0.00257898	0.00632471	2.45241	2.46	0.39136
Pinhook	5.76	100	3	Bacteroidota	0.00174692	0	0	2.46	-2
Pinhook	5.76	100	3	Bacillota	1.56235	2.56328	1.64066	2.46	0.217656
Pinhook	5.76	100	3	Pseudomonadota	0.0224876	0.00382539	0.170111	2.46	-0.744459

## Sheet: Figure6e
pH	Time	Acidobacteriota	Pseudomonadota	Acidobacteriota_1	Bacillota	Planctomycetota	Unidentified	Bacteroidota	Less_than_5pct
4.7	16	0.058	0.198	0.058	0.04	0.042	0.386	0.058	0.09
4.7	24	0.062	0.192	0.062	0.044	0.04	0.396	0.052	0.092
4.7	32	0.106	0.22	0.106	0.024	0.034	0.384	0.084	0.088
4.7	40	0.09	0.202	0.09	0.022	0.032	0.382	0.102	0.1
4.7	48	0.102	0.18	0.102	0.034	0.036	0.366	0.104	0.1
6.7	16	0.048	0.166	0.048	0.218	0.036	0.302	0.062	0.07
6.7	24	0.058	0.162	0.058	0.186	0.034	0.332	0.048	0.072
6.7	32	0.086	0.194	0.086	0.19	0.032	0.286	0.092	0.068
6.7	40	0.06	0.14	0.06	0.1	0.024	0.244	0.324	0.062
6.7	48	0.068	0.146	0.068	0.122	0.024	0.308	0.234	0.056
8.3	16	0.03	0.15	0.03	0.372	0.034	0.22	0.012	0.058
8.3	24	0.026	0.128	0.026	0.586	0.03	0.124	0.02	0.04
8.3	32	0.02	0.18	0.02	0.658	0.01	0.076	0.016	0.022
8.3	40	0.022	0.104	0.022	0.666	0.024	0.112	0.012	0.026
8.3	48	0.024	0.14	0.024	0.624	0.018	0.12	0.018	0.026
8.7	16	0.066	0.226	0.066	0.09	0.048	0.314	0.038	0.074
8.7	24	0.088	0.236	0.088	0.09	0.052	0.324	0.058	0.076
8.7	32	0.068	0.164	0.068	0.364	0.04	0.22	0.032	0.062
8.7	40	0.062	0.146	0.062	0.368	0.042	0.226	0.03	0.06
8.7	48	0.042	0.1	0.042	0.588	0.028	0.144	0.014	0.044

## Sheet: Figure6f
Study	Native_pH	Perturbed_pH	DEA
Šimek et al., 2002	4.8	4.4	4.17943
Šimek et al., 2002	4.8	4.8	6.57943
Šimek et al., 2002	4.8	5.1	7.64571
Šimek et al., 2002	4.8	5.5	5.29029
Šimek et al., 2002	4.8	6.2	4.73486
Šimek et al., 2002	4.8	7.3	2.51657
Šimek et al., 2002	4.8	7.9	2.36229
Šimek et al., 2002	4.8	8.4	2.00571
Šimek et al., 2002	6.4	4	0.231429
Šimek et al., 2002	6.4	4.6	0.536571
Šimek et al., 2002	6.4	5.9	1.00286
Šimek et al., 2002	6.4	6.4	0.733714
Šimek et al., 2002	6.4	7.3	0.576
Šimek et al., 2002	6.4	7.8	0.529714
Šimek et al., 2002	6.4	8	0.384
Šimek et al., 2002	6.4	8.5	0.310286
Šimek et al., 2002	6.4	9.2	0.243429
Šimek et al., 2002	6.4	10	0.168
Šimek et al., 2002	7.8	4.4	0.939429
Šimek et al., 2002	7.8	5.3	3.14743
Šimek et al., 2002	7.8	6.1	5.91086
Šimek et al., 2002	7.8	6.5	7.08343
Šimek et al., 2002	7.8	7.8	7.62514
Šimek et al., 2002	7.8	8.7	6.79543
Šimek et al., 2002	7.8	9.6	2.50629
Šimek et al., 2002	7.8	10.2	0.569143
Šimek et al., 2002	7.8	11.7	0.123429
Parkin el al., 1985	4.1	1.45	0
Parkin el al., 1985	4.1	2.2	0.558
Parkin el al., 1985	4.1	2.8	1.404
Parkin el al., 1985	4.1	3.3	1.566
Parkin el al., 1985	4.1	3.85	1.602
Parkin el al., 1985	4.1	4.25	1.548
Parkin el al., 1985	4.1	4.75	1.44
Parkin el al., 1985	4.1	5.3	0.864
Parkin el al., 1985	4.1	5.9	0.486
Parkin el al., 1985	4.1	6.5	0.18
Parkin el al., 1985	4.1	6.9	0.054
Parkin el al., 1985	6	3.9	0.455
Parkin el al., 1985	6	4.25	0.91
Parkin el al., 1985	6	4.55	1.495
Parkin el al., 1985	6	5.05	3.51
Parkin el al., 1985	6	5.55	5.525
Parkin el al., 1985	6	5.85	5.72
Parkin el al., 1985	6	6.3	5.98
Parkin el al., 1985	6	6.9	4.68
Parkin el al., 1985	6	7.6	2.6
Parkin el al., 1985	6	7.9	1.82
Šimek & Hopkins, 1999	6	2.7	0
Šimek & Hopkins, 1999	6	3.1	0
Šimek & Hopkins, 1999	6	3.5	1.33333
Šimek & Hopkins, 1999	6	3.9	4.8
Šimek & Hopkins, 1999	6	4.1	7.46667
Šimek & Hopkins, 1999	6	4.45	9.86667
Šimek & Hopkins, 1999	6	5	20.5333
Šimek & Hopkins, 1999	6	5.5	44
Šimek & Hopkins, 1999	6	6.6	99.4667
Šimek & Hopkins, 1999	6	7.15	143.733
Šimek & Hopkins, 1999	6	7.35	134.133
Šimek & Hopkins, 1999	6	7.65	137.333
Šimek & Hopkins, 1999	6	8	135.2
Šimek & Hopkins, 1999	6	8.1	126.4
Šimek & Hopkins, 1999	6	8.3	101.067
Šimek & Hopkins, 1999	6	8.45	126.4
Šimek & Hopkins, 1999	6	8.9	102.667
Šimek & Hopkins, 1999	6	9.4	20.8
Šimek & Hopkins, 1999	6	11.4	0
Khalifa & Folz, 2024	7.7	3	1.792
Khalifa & Folz, 2024	7.7	4	4.16
Khalifa & Folz, 2024	7.7	5	6.912
Khalifa & Folz, 2024	7.7	6	12.096
Khalifa & Folz, 2024	7.7	7	15.296
Khalifa & Folz, 2024	7.7	8	15.296
Khalifa & Folz, 2024	7.7	9	15.296
Khalifa & Folz, 2024	7.7	10	3.328
Khalifa & Folz, 2024	7.8	2	1.0496
Khalifa & Folz, 2024	7.8	3	0.512
Khalifa & Folz, 2024	7.8	4	0.8576
Khalifa & Folz, 2024	7.8	5	1.4208
Khalifa & Folz, 2024	7.8	6	2.5344
Khalifa & Folz, 2024	7.8	7	1.152
Khalifa & Folz, 2024	7.8	8	0.384
Khalifa & Folz, 2024	7.8	9	0.128
Khalifa & Folz, 2024	7.8	10	0.064
Khalifa & Folz, 2024	5.4	2	0.08
Khalifa & Folz, 2024	5.4	3	0.08
Khalifa & Folz, 2024	5.4	4	0.16
Khalifa & Folz, 2024	5.4	5	0.752
Khalifa & Folz, 2024	5.4	6	2.912
Khalifa & Folz, 2024	5.4	7	3.552
Khalifa & Folz, 2024	5.4	8	0.688
Khalifa & Folz, 2024	5.4	9	0.24
Khalifa & Folz, 2024	5.4	10	0.16
Khalifa & Folz, 2024	6.3	2	0.048
Khalifa & Folz, 2024	6.3	3	0.144
Khalifa & Folz, 2024	6.3	4	0.224
Khalifa & Folz, 2024	6.3	5	1.12
Khalifa & Folz, 2024	6.3	6	3.2
Khalifa & Folz, 2024	6.3	7	2.832
Khalifa & Folz, 2024	6.3	8	0.72
Khalifa & Folz, 2024	6.3	9	0.352
Khalifa & Folz, 2024	6.3	10	0.144

## Sheet: Figure6g
Study	Carbon_type	Time	N_remaining_pct	N_remaining_mM
Bremner & Shaw, 1958	Wheat straw +10mg/g soil	0	100
Bremner & Shaw, 1958	Wheat straw +10mg/g soil	4	92.6
Bremner & Shaw, 1958	Wheat straw +10mg/g soil	10	87.4
Bremner & Shaw, 1958	Wheat straw +10mg/g soil	20	84.8
Bremner & Shaw, 1958	Wheat straw +10mg/g soil	30	82.4
Bremner & Shaw, 1958	Wheat straw +20mg/g soil	0	100
Bremner & Shaw, 1958	Wheat straw +20mg/g soil	4	83.8
Bremner & Shaw, 1958	Wheat straw +20mg/g soil	10	72.2
Bremner & Shaw, 1958	Wheat straw +20mg/g soil	20	66.4
Bremner & Shaw, 1958	Wheat straw +20mg/g soil	30	64
Bremner & Shaw, 1958	Wheat straw +40mg/g soil	0	100
Bremner & Shaw, 1958	Wheat straw +40mg/g soil	4	79.4
Bremner & Shaw, 1958	Wheat straw +40mg/g soil	10	57.8
Bremner & Shaw, 1958	Wheat straw +40mg/g soil	20	44.2
Bremner & Shaw, 1958	Wheat straw +40mg/g soil	30	16.8
Bremner & Shaw, 1958	Wheat straw +80mg/g soil	0	100
Bremner & Shaw, 1958	Wheat straw +80mg/g soil	4	51.8
Bremner & Shaw, 1958	Wheat straw +80mg/g soil	10	17.6
Bremner & Shaw, 1958	Wheat straw +80mg/g soil	20	22.4
Bremner & Shaw, 1958	Wheat straw +80mg/g soil	30	24.4
Bremner & Shaw, 1958	Wheat straw +160mg/g soil	0	100
Bremner & Shaw, 1958	Wheat straw +160mg/g soil	4	5.2
Bremner & Shaw, 1958	Wheat straw +160mg/g soil	10	7.6
Bremner & Shaw, 1958	Wheat straw +160mg/g soil	20	18.6
Bremner & Shaw, 1958	Wheat straw +160mg/g soil	30	34.2
Bremner & Shaw, 1958	Wheat straw +320mg/g soil	0	100
Bremner & Shaw, 1958	Wheat straw +320mg/g soil	4	8.4
Bremner & Shaw, 1958	Wheat straw +320mg/g soil	10	14.4
Bremner & Shaw, 1958	Wheat straw +320mg/g soil	20	37.6
Bremner & Shaw, 1958	Wheat straw +320mg/g soil	30	50.8
Nömmik, 1956	Untreated	0		9.21
Nömmik, 1956	Untreated	2		7.27
Nömmik, 1956	Untreated	4		4.49
Nömmik, 1956	Untreated	6		2.17
Nömmik, 1956	Untreated	8		0.99
Nömmik, 1956	Untreated	10		0.25
Nömmik, 1956	Untreated	12		0.11
Nömmik, 1956	Wheat straw +1g	0		9.21
Nömmik, 1956	Wheat straw +1g	2		6.31
Nömmik, 1956	Wheat straw +1g	4		3.55
Nömmik, 1956	Wheat straw +1g	6		1.65
Nömmik, 1956	Wheat straw +1g	8		0.31
Nömmik, 1956	Wheat straw +1g	10		-0.05
Nömmik, 1956	Wheat straw +1g	12		-0.05
Nömmik, 1956	Glucose +1g	0		9.21
Nömmik, 1956	Glucose +1g	2		6.21
Nömmik, 1956	Glucose +1g	4		2.01
Nömmik, 1956	Glucose +1g	6		0.31
Nömmik, 1956	Glucose +1g	8		0.39
Nömmik, 1956	Glucose +1g	10		0.31
Nömmik, 1956	Glucose +1g	12		0.31
